# Supplementary material for: Common virulence gene expression in adult first-time infected malaria patients and severe cases
Source: eLife. 2021 Apr 28;10:e69040. doi: 10.7554/eLife.69040 (PMC8102065; doi:10.7554/eLife.69040)
Supplement: Source data 1. [file elife-69040-data1.txt]

>NS_L1_80_Contig23539
GTGAAAGAAATAATGCAAGTAATAATTATGAGGGATATGAAAAAAAGTTCTATGACGAATTTAAAACTAAATATAACGATGTTGATAAATTTTTAGATTTATTAAATAAAGAAAAAGAATGCACAAATATTACTGACAGGGACGAAGGAAAAATTGATTTTAAAGAAAATCATGATAAAGATAATAATACTGTTAAAGAAAAAGGAACATTTTATCGTTCAAAATATTGCGAACTATGCCCTGTCTGTGGGGTCGATTGTAACGGTACGGAATGTACAGCGCGCCATGACAACGTTTGTCCGAACATCTACAAAATATATACACCTAAAGCGGGAGTTGAACCTAAAAAAATTAATGTTTTGATTAGTGGTGAAGGACATGATGATATTAAAAATAAAATAGATACTTTTTGTAAAGGAATAGATAGCAAAAGTAAGGAACTAAATGAAGAATGGAAATGTTATGATGGTGACAAAGATCATAAGGATGGAGTATGTTTATTGGAGAAGAAAATTGAGGGTAAAGAAAATGGTAAAATACAGAAGTCCTTCTATGATTTTGTTAAGTTCTGGGTTGGACATATGTTAAAAGATTCAATATATTGGAGAACAGAAAAACTTAGTAAATGCTTACAAAATGGTAAGACAATAAAATGTAAAGATAAGTGCAAAGGTGAATGTGAATGTTTTGAACGATGGGTTAAAAAAAAAAAAGACGAATGGCAAGACGTGCTGAAACAATATGATAAACAAAAAGATTTGAATGTACCTGATC
>NS_L8_50_Contig6446
TGAATGGGGAGAAGAGTTTTGTAGGGCACGTGAGAAGTTGGAAGAAGATGTAGGGAAACGTTGCAGTGCACAAAATTCTGGAGATGGATGCAAAGAAGGAAGTCCTTGCAAAAAAGCATGTGAAAAATATGAACAGTATGTTAAAAAGAAAAAGGACGAATTTTTTAAACAAACTACTAAATTTCTTCAAAATGTACACGCGGAAAATGCACATGAAGAATATAAAGATTATAAATTAGAAGGAAAAGGTCCATTTAAACAGGGGAATGATTATTTGTTGAACAACTGTGATAATAATAAATGTTCTTGCATGGAAGGAAATGTGCTTGGCGACAATCCAAGTGTAAAACCTTTTGGAATATATTCTCATGAATATAAGAATAAATGTAATTGTCTTCATGGAAAATACTCACCTGGCGGACCACAACCACCTGCACAACAACCACCTGTACAACAACCACCTGTACAACCACCTGCACGTCCAGCTGCGGTACCTGAAAAAGCACAAGCAGAACAAAAGAGTGTGTGCACAACAGTAGAAAACATTTTTCAAAATGAGCCCCAAAAAAAATTTAAAGAGGCCTGTGCACAAAAATATAGTACAAGATATCCCGGATGGAAATGTGATAGTAATTTCTCCAAAACTGAAAAAAAGGATAGCGGTGCTGTGTGTGTACCTCCTAGAAGACAACAATTATACGTATATAATTTAAAACACATAAAAGAAACATCACCAGAAGCATTGCGACAAGCTTTTATTGAATGTGCTGTGTGTGTACCTCCTAGAAGACAACAATTATACGTATATAATTTAA
>NS_L1_80_Contig36028
GGTGATATAATTCGAGGAAAAGATCTCTGGGATCACAAAGATCAGAAAACAAAACTACAAGGTCATTTAAAAAATGTATTTGCAAAAATTAAAGAAAAAGTTCCTGGTATCCAAGGAAAATATAACAATATTGATGATGACAAACATACTAAATTACGTTCTGATTGGTGGGAAGCAAATAGACATAAAGTCTGGAAAGCCATGAAATGTGCAATAAAAGAGGCCAGCATTCAAAATTGTAATGGTATCCCAATAGAAGATTACATCCCCCAACGTTTACGCTGGATGACAGAATGGGCCGAATGGTATTGTAAAATGCAATCAGTGGAATATGAGAAGTTGAAGAAGGAGTGTGGTAAGTGTACAGGGACTAATAAGGATAATTGTACGAGAGATAATTGTAACACGTGCAAAAACGCATGTGATAATTATAATAAGAAAATAAAACCATGGAAAGAACAATGGGAAATAATAAAAACTAAATACGAAGAATTATACGGACAAGCAAAAATTACTTCTACTAATGCTGGTCCTACTGCTTTTCTTGATGCCAGTCCCGACTATAAACAAGTGGTAGATTTTTTGACGCAATTAATACGACAAAGTGATGGTGGTAAAGATGGTGCTGGTAGTAGTGCCCCTGGTGTCACCGCCGCCGCCCCGATCACCCCCTATGAAACCGCCGCAGGGTACATACACCAGGAGGCACACATAACGGAATGCCAGGAACAAACACAATTTTGTGAAAAAAAAAAATGGCGGTAACGAAGACAATGAGAAATATGTTTTTAAGGATAAAC
>NS_L7_44_Contig9565
CGTCGTTACACCGGCATTTATCATCAGTCGGAGTTTTTCCTGCACACGCTGTTTTTCTAAAATATTTATCATCATCATTTGCTTTACATGTGATAGCTTTCCATACTTTTTCTCTATTAGCGTCCCACCAATCTTCTCGTAATTGAAAGAAATTTGGATCTTTATCACTTCCGTAGCGAGCTTCTATCTCCCCATTCGTCTTGTTATACTCTAATAATTTGTCATATATATTCCTAAAAATTTTTTGTAAATTCTTCTCTAATTCATCTCTTTTTTCTTTTTCTTGTTTATTACCACCATACAAATCTCTTCCTCTTACAATATCTCCTATATCTGCGAAACTCCGTGCCAATACTGTACATAATTGGGAAGCAGTACCACGATTAGTTTCTTTATGTATTGTATAATGTGTATTTATTGAGTTTCCTTCATATTTGGCTGCCATGCACACTTCTGCCAATAAATTATGTCTAGCATTATTACTATCATAGTTAGTTGTTTCTATAGTTTCCAAATTATGATGACATAGATGTAGACGTCGGTATGGAGCGCAAGCTCCTTTACCACCACTACGCATTTTTTCGTTAGTACACTGACCACCAAGTGTATTGGAAAAACGTTCTACATATATTCCACTTAACTCTTTGCACGGATACCTGTTACTGTAAGCCTTAATAAGTTCAGTATATTTACTTTCAAGTTGGCATGGATCAAGGCTGCTAACTCTTTCCCCACCAAAAATTGTTGTACTAGTTAAGAATCCTTTCAATTCACCTTTATATTTTTCAGCATCACTTTTCACTATTTCGTCGTGCACGTCTTTCCCAATCATATCCAAAAGATGCTTGGCATCCTGGGCATTTTTATACTTCTCCGCATCACTACTAGAAGCACCACCCCTATTTGTGGGCCCCATTTTTGTTTATCGTTCGTGACTAC
>S_L3_13_Contig1853
GTTTGACCATCTTTGCAATGTTTCAATGCTTCCAAAAAATTTGCAGCAGTTTTTTTTTTTTTAATTTCTTCACAACAAGTATTATCACCACCACCACTATAATTATCACCATTTGTTAATTTATCATATTCCCCTTGATATTTACATTTTTGTTTTTCAAATTCTACGAATTTTATATCTATCCATTTTCTGTATTTTCTACAGTGTTCATAACAACGCGGACAATATAAATCTGCCAACATTTTATTATGTTGATTATCTGGTTCTTCACAATTATGCCCATCACCCCCACAAAATTTGTCACCACCATCATCCTTTTTTCTACATGCTTTTTTCACGTTTTTCAACATCCGTTTCCGCGTACCACAAAAGTCGCTTCCCCACTCATGTAACCAACGAAAAAATGTAGGTATTTTCACAAATTGGGTGAGTTTCGGGTTGTTGAGGGTGGTTTTTTCACCACTAGCGCCGGGGGAGCCGGTTTTGTGGGTTTTGGTTTTGGCTTCGGTACCAGTATCTTCATCAAGTTCCACTTTATCGTACGTATAGTCGTGTTTGCCGTTTTGTTTGGGTTTGTTGTTGTTGTCCAACAGTTGTCCTTTCACTTTCGGATCCTGTTCTGGTGTTTGGCCACTCGCTGTGTTTGTGTCATAGGTTAAGGCACATACCATAGCATTCCATATATGTTCACCGTTTTGATCCCACCAGGAGGAGGGGGTTGTACCACTATGTGGACCAGGTGTGGCACTTTGTTCGCTTAACATTTCTTTTATTTTATCCGATATTTTTTTTGTGCTTTCACCCTCTGTATTACTAACAATAGTGTCTCCCACGATATCGCGGTCACCACCTATGCATATATCTCTATAATCACCTAAAGTATAAAACATTAATCTCAAGAAGGAGGGGGGGATTTCACCATTTTCTTCTAATTTCTTTTGGGGAGGCTGTTCCTCCTCTTCACCGAGGACGGCATTGAGAGCGGCGAGGTCAAGTCCTCTATTTTCTGCCTGTCGTTGTCGTTCCTCTTGTTTTTCTTTGTCTTTTATTTTTTTGTATCTATCCCATAAGAAAAAAGTTTCCACAGCAGCAGATTGGATAAAAGCGGTACGTAGTTTGTCACTAGGATCTTGTGCCGCAGGTTTGCCATCAATTTGTGACGGTGTGTCACTTAGTGGTGTCTGTACCTGACCACTAACTGGTGTCTTTTCGCCACCACTATTTTTCGCCCACTCTTCTAATTTCCCCACGTATAGTTTTCGCCTCCTGGGTGGCACACAAACACTACCATCACTTTTGCCAGTGGCACCGTCTTTACCACCAGTGGCTATTTTGTCACCACTTGGTATGCACTTCCAACTTGTGGGTGCGTTTTTGCCATATTTGGTTGAACAGGCTTCATTGAGGCTGTTCGATGTAGTAAATAGTGTTTCTACTATTTCACATGGCTTCACCTCGGGTGTTGCTGGTGGTCCCGAGTCCTTTGCCTTTTCCTTCACCTCATCTTTTGTTGTCGTTTCTTCCACCTTGGTTTCCTCCTCACCCTGCCCATCCTGGTCTTGTGGTTGCGACGACTCCTTTTCCTCCTCTTCTTCGTCTTCATCTTCTTCTTCGTCATCGTCGTCGTCGGGTGGTTGTGGTCTGCCAGGTGGTGCTTGTGTGGGAGTGCCAGAGCGGCCGGCACCAGCATCATGGGTTCCAGATGGTGATTGTGGGTCAGTGTCGGAGCGGGCGGGATCTCCAGGGCCACGATCTCCAGCGGAGGGTTTTGGTTTTGGTGCTTTTGGTTTTGGTGCTTTTGGTTTTGGACAGTCGTTGTCTTTGTGGGTTTGTAGGCATTTGGTGGCAATTTCTTCTTCGTAGTTGAGCCATTTATCCATTATAGTTTCTTTTTCATTGTCGGAGTCACCACCGGTACCAACACCCCCCAAAAAATTATAAACATCAATATTTGCTTCTTTCAACATTTTCTTAAGGTGTTGTTTTTCATCTGAATCCATACTATTTTCGGAACCTCCCTCGGAACTTTCATTCAAAAATTCATCTGCCAAAACACCTTCAAGAATAATATAATGTGGTAATTTTTCAGGTCCTTGCTCTCCAAAACCTTCTTGCTTGTAAAAATGGTCTTTTATTGGCTTCCATTCGGTTCTTTTTCGATTAACCCATTTTTTATAACATTCACAGTTTTTGTTACATGATCTTATACATTTTGCTGATTTTTCATTATTTATACAACTATTAAGTTGTGCTCTCCACTCTATAGATTCTTTTAACATTTGATCTACCCAACTATAAAAAAATGAATAATAGGACATAAATCTTTTATCCTTTTCAAAATCTTTCCATTCTCCTTGTATGCAATCATTAGTGTCATCACTTACATCACTATTATTATTATCCTCATAATGACATTGCCAATTTTTAATTTGATCACTGTTATTATCATTAGCATTATCACAAAATTTTTTATATTTATCTAGTATACCTGACTTTGTTTCTTCAGGGGTAAGTACTGGTATAGTGGTAGTATTTTCAGGAGGGTATGTCTTTTTTTGTTCTACTTTTACACATTCTGAATCTTCTTTTGGTGTCCATGGTGGACCTTTCGGTTGCACTCCACACCATGGACATGCTTGACAATATTTTGTATGAGAAAATGTTTTGTCAAGATGATCTTTAGTGAAATCAATACAACGTTCTTCTCCATCATCGTAAGGTTGTTTTTTGCATGTTGTTTCTTTACTTAATAATTCTAAAAATTCATTAACTTTTGGATAATGTTCTTGCAGTTTACTATAAAAATCACCTACATACAAATTATTAATTTTTCCATGTGTAGTTGTTATTGTTGTTCTTTTATCATCCTTTTTCTGTATTTCTTTATCATATTTTTGTTTTTGTTTGTCAAATTCTTTTCTTTGGTTATCTATCCAGGGCCCAAAGGGAATACATGTAACAGAACATTTATGACAATCTTCACCTTTAACAAGTTTCTTTTCTGCACTTATAGTTTCCTTGCAATCATATCCATTACGATCGCAATATTTATCTTCACCATTTTCTCCACGACAATATTTTTTAGCATCTTGCAATTTTTTTTTTCGCTTACGACAAAATTCTTCAGTCCATTCCTCGAACCACCTCAAATATTGAGGCACATAGTCCAATTTAGTGGGAGGATCCATGTTAGCACATTTGCACTTGTGCACAAAACAGTCTTTTCCTTCAGAATCTTTATTTCTAAAATATTTATCATCAACATTTGCTTTACATGTGATAGCTTTCCATACTTGTTGTCTATTAAGCGCCCACCAATATTCCCTTACCTGTTCTAGTGAAAGATCCTTAAGTTTTGTATTATTATCTTTAATGTTCTGAAACATTTTTTGTAATCTTTCTTCTAATTTTTTTTTCTCTTGACTAGGACCACCAAGGAAAAGATCTTTTCCTCGTATAATATCACCTATATCTGCAAAACTTCGTGCCAAAACGGTACATATTTTAGAATCAGAATTATTTATTCTATATCTATCATGATTAGGTGATATTGAGTCCCCTTCATATTTTGCTGCAAGACACACATCCACCAATAAATTATGTGTTGTTATATTCTTTGGTCTTATTAGTTCTAAATTTCTGTCGCATACATGTAATCGTCTATATGGAGCACATGCACCTATATTCTCAGTAGTACTATCTTTTATTCTATTATCGGTACATTGGCTTCGACTTTCATCATAAAATCTCAAGTCTGCTCTGCCTTCACATGGATATGTTACAGTACTGGTAACACTAGTATCAAATTGATAGTTAAGTAGGCATGGATCAGAATGTGCTCTATCATATCCTTCCTTTTTACGAAATTTCGCTTCTGCTAAATTTCCTTTCAAAACGTTTTGATATATCTTAGCATCTTCTTTTGCTTGTTTTTCTATAATCCCTCCAATGCTATCCAATAAATGTTTGGCACTTGTTTTATCAATATCTTCCCCACCACCCCCACTAGCACCATGACCTCCTGGAGCCATTCTTGCTTATTTGGAGACTACATTATGTCATACATACGTGGTAGGTGTTTGGTAGGGGTATGTATGTATATATGTATGTATGTTATGGGAGTATTGTGATATGGTAATAATGATATTGTTTTT
>NS_L7_44_Contig9569
ATCCCCATAATTTTTTTTGTTCTTCTTCACTTTCAACTATCTTTTTAGCTTTATTGACATCTTCAATAAAGGGTCCCTGTTGAAAAAAGCTTTGAACCCAATGTGGAATACTATATGTATATTCAGGATGTTCTTTATAATATTTTTTTATAATTTCCCATTCTTCTTCTTTTATTTTTAACCATTTTTCTACACAATCACATTTACCTTTACATCCTTCTATGCAGGAATTTACATTTTCTGTACATCTTGTAATTTTTCCTTTTGATTTGTTATAACCTTCTAGGAAGTCTCTTAACCAACGTTCAAACAATATTTTAAGTGGAATTTTTTTTTCAAAATATTTAGAGTCAACACTTGTATTTATTACACATTGATCTACTCCATCTCTTTTTTGGCATTCCCATTTTTGTTTTCTTAAATCTTTATATAGTCCGTATATTGTACATTCCTTCTTTAAGTTTTCGTCAGTATCCTTAGTCGCACCATCATTTAGCAGTAGAGAGATTTCAATTGATTTTCCTTTTGTGCTATTTTTCTCATTTTCAGTTTTAGGTGTACATAAACC
>NS_L8_65_Contig3340
GTAGATCTTATAAAAAATGGATAGACATAAAAAAAAAGGAATTTGATAAACAAAAAAGTGCGTATGAACAACAACAAAAAAAATGCAAAGAGGAAAGTGAGGGTGCTGCTCCTAATAATGGTGGTAATGGAGTTTGTGGAAAACTAGAAGAGAACGCTGCAAAGTTTTTAGAAAGGTTAAAAAGCGGACCATGTTCTAAAAATAATAGTGGAGAGGATAAAAAAGCAGACGATTACATAAGTTTTACAAATACAGAGCAAACGTTTGTACCTGCAGAAAATTGTAAACCATGTTCTTCATTTAAAATAAATTGTAAAAGTGGTAATTGCGGGAGTGGTCGTGGTACGGAAAACGAGTGCACAAATAATAAGATTACTGCAGAAAATATTAAAAATCCTACTGAAAATATAGATATGCTTGTGAGTGATAACAGTGGAAACGAATTTAATGGTTTAAAGGATTGTGAAGATGCTGGTATCTTTAAAGGTATTAGAAAAGATGAATGGAAATGTCGTAATGTATGTGGTTATGTTGTATGTAAAACGGAAAAAGTCGATGGCAAAGCAAATAGTGAAAAACAATTTATAACAATTAGAGCATTGCTTCATCGTTGGTTAGAATATTTTTTAGACGATTATAATAAAATTAAACATAGAATT
>S_L6_19_65324
AAAAAAAAAAAAAAGCAAAATGGAAAAGAAACAGAAACAGAAAGAGATCAATTAGAACAGAAATTGAAAGGAATTTTCAATAAAATACATGGAGAATTGATGCATGCAAAAGGACACTACGGAGGTGATGATAATTATTTTCAATTACGAGAAGATTGGTGGTATGCTAATAGAATAATGGTATGGATTGCTATGACGTGTGGTGCAGGAACTAGTGATAAATATTTTCGACAAACATGTAATGGAGGAACATCTTCGACTAATACACAATGTAGATGTACCACTCATGTTGTCCCCACATATTTTGACTACGTGCCGCAGTATCTTCGGTGGTTCGAGGAATGGGCAGAAGACTTTTGTAGGAAAAAAAAACACAAATTGAACGATGCGATACAAAAATGTCGTGAGGGAGATGATCAAAGTGGTGGGGAACGATATTGTGATTTCAATGGATATGATTGCAAAGGAACTTTTAGAGGAAGAAACATGTATCGTTGGGATCACAAATGTACTGGCTGTTTCCTTTCTTGCTCTCATTTTAGAACATGGATAGATAACCAAAAAGAACAATTTGACAAACAAAAAAAAATATATGATAAAGAAATGCAAACATATACAAATGGAACAGTTGATAGTGGGCGTAGGAGGCGAACACGGGATGCACGTAACGAAAATTATGATGGGTATGAAAAAAAATTTTATAATAAACTGAAAGATAGTGGTTATGAAAAGGTTGATGATTTTTTAAAATTATTAAATAATGAAACAACCTGCAAAGATCACCCTGAAGTTAAAGGAAAAACTTCTATTGATTTCAAAAATCATGAAAAAGATGACATATTTTCTCCAACAGAATATTGCCAAGCATGTCCATGGTGTGGAGTCAAAGGGGGAAATGGAAAATGGGAAAGGAAAAACAGTATGGAGGATTGTCCGCCTATAAACCTTTATAAGCCTAACAAGGACGCAAAAGGTACTACTATTAATTTCCTGTACAGTGGTGATGAGGAAAAGGAAATTGCAAAAAATCTAAAAGCGTTTTGCCTAACACAAAGTGGTAGTGTTGCTGGTGCTGGTGGTAAAAGTGGTAGTGGTGGTAAAAGTGGTAGTGGTGGTAAAAGTGGTAGTGGTGGTGGTAGTAAAAGTGATAGTCAGAAACTGTATCAATATTGGAAATGTTATGGAATTGACGAGCTGACTAAAGATTATAAACAAGGGGGTAAGGATGACGAGGTCTATGAGAAGGATGTACAAACTGGAGGCGGATTATGTATATTGCAAAAGACGAACGGCGAAGAAAAGGGGAACAAACAAAAGACATTCAATCCTTTTTTTTACTATTGGGTGGTACATATGTTAAAAGATTCCATACATTGGAGAACAAAAAAACTTGAGAGATGTTTAAAAAATGGTAACACAATAAAATGTGGAAACCAACAATGTAAGGATGATTGTGGTTGTTTTCAAAAATGGGTTGAACAAAAAGGAAAGGAATGGAAGGCAATAAAAGAACAATTTCGCAAGCAAAAAGATATTCCACAGTTATGGAATCATGATGCTGTTCTTCAAACTCTTTTGAAGAAAGATCTACTTTTGGAAATTATTCAGGATGTTCATGGAGATACAGATGACATAAAACGTATTGAGGAACTGTTGGATGATGATGAAACAGCACTAGCAGCTGCTATTGCTGGTGGTGACAAGGACAATACCACAATTGATAAAATACTACAACACGAATTAACAGACGCCAACAGATGCAAAAACTGCCCAAAACCAGAAGAAGATACAAGTGGAGCTCGTATTCTACAACCAAGCACACGTCCTCCTAGTGCTGGTGACGGTAGTGAAGCTGACGATGATGACGACGATTCCGACGACGATTCCGACGCCGAAAACGACAAAGTCGAGGAGGAGACGGATCCGACGGCGGAGGCGGAGACGGCAACCACAAAAGTCACAAAACAGGATGGGCCGGCACCTCCACCAGCACAAGAAGACGGGGTGAAGCCATGTGATATAGTAAAAGACCTATTTGAGAAACCACAAACCGATTTTACAGACGCCTGCAACCTCAAATATGGCGGAAACAACTCACGTTTAGGTTGGAAGTGTGTCACACCAAGTGGT
>NS_L7_29_31477
TGGAAAGCATTAACATGTGAAGCATACGGTACATATTTTCGACAAACATGTGGTAGTAATGCAAAAACTGCAACTCAGGCTAAAATTAACTGCCGCTGTAAGAAGGAAGACGGCAAAGATGACACCGACCAAGTCCCCACCTATTTTGACTACGTGCCGCAGTATCTTCGCTGGTTCGAGGAATGGGCAGAAGACTTTTGTAGGAAAAAAAAAAAATATGTTAATATATTTAAAACATATTGTCTTGATGAAGCAAAAGAAAAATATTGTAGCCGTAATGGCTGCGATTGCACAAAAACTGTTAGAGCACGAGGTAAGTTGCGTTATGGTAATAGATGCACTGACTGTTTGTATGCATGTCATCGTTATGAAAATTGGATAGATAACCAACGAAAACAATTTCTAAAACAAAGAGGAGAATACGAGAATGTAATAAATGGAACATCACGTAGTAGTAAGACAAGACGAGCTGCACGTGGTACAACTACTACTAAGTATGAAGGATATGAAAGTAAATTTTATAAAGAACTGAAAGAAAGTGGCTATGGAAACGTTGGTGAATTTTTAAAAAAATTAAGTAATGAAGAAGTATGCAAAAAAGTTAAAGATGGAGGAACAATTGATTTTGAAAACGTTAAAAGTAGTAGTGATGGTGATAGTGGTACTAATGATGCAAGTCAAGGAACCTTTTATCGTTCGGAATATTGCCAACCATGTCCTATTTGTGGAATGAAAAAGAAAGAAAATGGTGATAGTGGATGGGAAAAGAAAGATGATGATAAGTGCACGCGTATAAAACTTTATAAGCCTGCAATTGGCGCAGAACCTACTGAAATTAAAATCCTTAAAAGTGGTGAAAACCATGATGATATTGAAACAAAATTAAAAGCGTTTTGCGCTCAAACAAAAAATGGTAGTGATGGTGGTACGGGTGGTGGTGGTAGTAAAAGTGGTAGTCAGGAATTGTATGAAGAATGGAAATGTTATAAACATGACGAGGTACAGAAAGTTGAAAATGCACAGGAGGATGACGAAGACTATGACGACGATTTAAAAAATGCAGGCGGATTATGTATATTGCCAAACGAAAAATATAAAAGTGGAAAAAATTCTTCAAATGAACCTGAGCAATTCCAAAAGACATTCAATAATTTTTTTAATTTTTGGGTGGCACATATGTTAAAAGATTCCGTACATTGGAGAACAAAAAGACTTAAGAGTTGTATAAGTGATGGTAAGAAAGAATGTATAAAGAATTGTAATGGTAAATGCGATTGTTTTTTAAAATGGGTTGAACAAAAAAAAGAAAAGGAATGGAAGCCAATAAAAGAACATTTTGGCAAGCAAGAAGGTATTGTCCAAGAATATGATTTTATTAAAATTACTCACGATGATGTTCTTGACGGTGTTTTGAAATTACAATTTTTGAATGAAAATAACGAAGAAAAATCCGAAAATAGTCTGGATGCTCAGGAGGCAGAGGAACTAAAACACATTCGCGAAATGTTGGAAAAGGAAAATGCTCAACAAACAGCTGGTGCTGCCACCGGCACTGGAAAAAGAACTATAATGGATAAATTGCTCGAACAGGAATTAAACGATGCCAAAGAATGCCAATCAAAACACAACAACTGCACCCCCAAACCAGCGTCACCCGAAGGTGGCGCCCGCTCCCACTCCGAAACCAACGTCCAACCTGCCTCCACTGCCAACCCCACTGTTGGTGACGTCGACGCCCCCGAAGACGAAGACGACGACTCCGAATCCGAAGAGGACAACCTCGAGGAGGAGGAAGAGGAAAAGAAGGAGGAGGAAAACGACGACACAGAAGTCGCGGTGAACGGGAAGGGGGAAACGGCAACAACAACAACACAAAACGAAGTAAATCCATGTCAAATAGTAAAAACACTATTTGGTGACACCACAAAATTTTCCGACGCTTGTACCCTCAAATATGTTACTGGTAAAAACTACGGTTGGAGGTGTGTGGCACCAAGTGATACCACTAAAACAAGTGAAGGTGGAGAAAATGGTGGTGCTCTCCAACGTGCCCGACGTGGTGCCCCTAGTGGTGAAAGTGGTTCTAGTGATAGTAACCAGGGTTCCATATGTGTGCCACCCAGGAGGCGAAAACTATACATACAAAAAATACACGAGTGGGCAACTAACATGGAGGCGACACAAACAAGTGACCAAAAGACACAAAGTGACAAACTACGTACTGCGTTTATTGAGTCCGCTGCTGTGGAAACTTTTTTTTTGTGGCATAGATATAAAAAGGAAAACACCAAGAAACCACAAGGTGTTGATGGGTCAGCACTACTACAACTTCCCCAAGGTGCTGGTGATGATGACAAGGACCCCCCCGACAAACAATTAAAAAGTGGTACCATACCCCCCGATTTTTTGAGATTAATGTTTTATACATTAGGAGATTATAGAGATATATGTGTGGGTGTTAAAGAAGATGTGATTGAGGCGTTAGAAAAGAGTGTTGATAACAACAGAAGTGGTGAAAAAAGTAATAATATCACTATGAAAAAAATATCGAGTAAAATAGAAGAAATTCTCAAAAATGGTGACAAAAAACATGTCAAACAAACCACACCAAAAGACTGGTGGAACGATACCCTTGGACCTGCTGTTTGGAATGGAATGATATGTGCTCTAACATATGATACAAACAGTGGCGGAGAGGGCACAACAATAGAAAAGGTTAACGATGCGAAGGGCGGCAACCTTTTCGATAAACTCAAAGAGAAATACAGCGACTACAAAAATGTCAAACTCGAAGAAAAAAACAGTGGTCCCATGCCTGCCGGTGCCATGCCTACCACCCAAAACCCCCCATCCACTAGTGGTGACGACCCCCTCACCGACTTTATATCACGCCCCCCCTACTTCCGTTACCTTGAAGAATGGGGAGAAACATTTTGTCGACAAAGGACACGTATGTTGGAACAACTTCATAAAGATTGTCGTGGGGAAAATAATGTTGATAAAACATGTAGTGGGGATGGTTTCGACTGTGACGAAATGCCTCCAAAAAAGGAAGATATTTTTAAGGATTTCGATTGTTCGACGTGTGCCAAATCTTGTAGATCTTACAAAAAATGGATAAAAAAAAAAGGAAAAGAATATGAGAAACAAAAAGAAGAATATAGTAAACAAAAAGAAAAATGCCAAACGCAAAGTGAGACTGCTAAAGAATTTTGTGGAACAGAAGGAAAGTGCGATACAGCTGCAAAATTTTTAGAAAAGTTAGGACCATGTAAACCTAATAATGGAGGTAGTGAGATAACTTTTGATGATAGCGGTGATACATTTAAACATACAAATCTTTGTGCTCCATGTTCTAAATTTAAAGTTGAATGTAATGGAAATGGTAAATGCACCAGTGGTGGTGGTATAAATGATAAGTGCCATGGAAAAACAGCTATTACTAAAGAAGATATTGAACAAATGAAAGAAAATATACAACTAGTAGATATGTATGTGAGTGATGACAGTACAAAGCAATTTGCAGGTGATTTAAACGAGGCTTGTGGAAGTGCAGGTATATTTACAGGTATTAGAAAAGATGAATGGAAATGCCGTAATGTATGTGGTGTAGATATATGCACTCTGGAAAAAAAAGATACGAATGGGAAAGAAAGTGATGAACATATCATAGTCAAAGAATTACTTAAACGATGGTTAGAATATTTTTTTGAAGATTATAATAGAATTCAAAAAAAATTAAAGGCATGTACGAAAAGTGATCAAGGATCCACATGTATAAAAGGTTGTGTAGATAAATGGATAGAAAAGAAAACGACAGAATGGCAAAAAATAAACGATAAGTACCTTGACCAATATACAAAACTAAATCATGATGGTAATAATTTAACTAGTTTTTTGGAGACCTTGATACCTCGAATGGATCTTGTAAATGATAAAGGAAAGATTACAAAATTAAGTCAGTTCGATACTTCTTGTGGATGTAGTGCCGATGCGAGCGCACAAAAAAATAGTAATCAAGATACTATAGAATGTTTGCTTAATAAACTTACAGAAAAGATAAAAACTGCAACTTGTCAATCCAAACATAGTGTCGAAACCCAAAACACAGCACAGTGTGAAAATTCCCTCCCCGTTGAAGATGAAGACGATACACTACACGATGAAATAGAGGTGAAGGCGCCGAAAATTTGTGAAAATGTGTTAAAAACAAAAACACCTGAAGAGAAAGAAGGCGGTTGTAAAGCAGCAGAAAATAGTGAAGAAACGGCACCACCAGCACCTAGTGACCCAGCGGGACCTGCTCCATCAATACCGGCAGCACCACCACCTAGTGGGGAATCAACAGCAACAACTAGTGATGAAACCAACCAAAACCCCCCGGCACCGGACCCTCCACCCACCCCTGCGGATAAACCTTTCGACCCAACTATATTACAAACAACCATTCCTTTTGGAGTTGCGTTAGCATTAGGATCCATTGCTTTTTTATTTTT
>NS_L7_27_31479
TTGTTGTCATTGTGCGTTTCTTTGCATGTTTCGGCAATTTTTTTTTCATGCTTTAACAATATTTTTATTGCTTCCTCTGAATGTTCAATATCTTTTATTTCTTTCGATCCTTGAATGTTGTTCAATGCGTTCATCAATTCGTTCGATTCCTCTTGATCTCCATAAGCTTCTTTAATTTTCTCCTTAAAAAAAAAATTCAAAATTAATTGAAGAGTCATATAACGTTGGTCTTCTTTAATATTTCCTTGCTGATAAAAATGGTGTTTAATATTCCCCCATTCTTCTTCTTTTCGTTCAACCCATTTTTTATAACATTCACATGGACTTTTACACCATTTCATACATGCCGTTTTATCAACCTTTTTTATACACTTATTAAGTTGTGTTCTCCACTTTATAGAATCATTTAACATTCGTGAAACCCAAAGCCAAAAAAATGAAAAATAGGGCATAATTCTCCTATCTTGTGTATCTTTTTTCTTATCTTGTGTATCTTTTTTCTTATCTTGTGTATCTTTTTTCTTATCTTGTAGTACACAATAATCCTTATCACCACCAGCTTCAAATTCACTTTTTTTTTCATAATGACATTTCCAAATATCGTAATTAATTTCTATATTACCTCTACAGAAATCTTTTAATTCTTCTAGGATATTTTGATTTCCTTTATTAGGGGGAAGTATTGATATACCAGTAGTATCATCATCGCTAAACGATATTTCGTTTGTTCCGCATGAGTTAATATTGTTAGGTGTCCATTTTCCATTTTCCCAATGGACTCCGCACCAGGGGCAAGGTTCGCAAATTTCTGTATGAGAAAATGTTTCGTCAACATTTTTATTACTAAACTCAACAAAAGTTTTTTTTCCATCTCCTACGTCAGGGTGATTTTTACATTCTTTTTCTTTATTTAATAATGTTAAAAACAAATCGACAGTTCCATATTGCTTTTCCAGTTCACGATAAAATTCTTCTGCATACATATTATTAATAGTTCCATGTGATGTTTTTTTTGTAGGTTCTCTTTCTGTTATTTCATTTTTATATTTTTTTTTTTGTTTTAAAAATTCTAATTCCTGATTGTCTATCCAGTGTACGAAAGGATCACATGCAACCAAACAGTCGTTACATTCGTGTACATAATCGAATTTTTTTTTTCCTCTAACAGTTGTTTTACAATTGCATCCGTTTAGACTACAATATTTATATTCACCATTTTCATCCTTACCACGACATTGTTCTTTAGCATTTTCTAATTTATGTTTTCGTTTACGACAAAAATCTTCGGCCCATTCCTCGAACCAGCGAAGATACTGCGGCACATAATCGAAATATGTGG
>NS_L1_80_Contig35823
TGATATGGTAAAAAAATATAAAAAGTTTTGTAATGGTAATGGTGGAAATGGTGCAACTGGTGCAACTCCTACTGTAAATGGTGGTGCACCAGGTGGAAAAGGTGGAAATGGTGCATCTGGTAAAAACGGTAATCAAATTGAAACATGGAAATGTTATTATTATAAAAAAAATGAAAAGGATGGTGGCAAGGAAATTAATTTTTGTGTACTACAAGATGAGAAAGCAAGGACATCAGAAGAAAAAAGTATGCACTATAATGCTTTTTTTCGTAAGTGGGTTTATGATATGTTAATTGATTCTATTAAATGGAGAGACGAACTTGGGAGTTGTATAAATAAAGATAATGGCAACACATGTATAAGAGGGTGTAATAGCAAATGTGATTGTTTTGCAAAATGGGTTAAACAAAAACAACAAGAATGGGAGGATATAAAAAAACATTTTGACACGCAAGTTGATATTAAAGAGCAAACAAAAGTGGATCCTGGCGTAACTCTTGCAGCTCTTTTGGAGGAAGACGAACTTCTGAAAATTATTGAGGGTACTTATGGGAATACAGAGGAAACAAAACACATTAAGCAACTGTTGGAAGAGGGAAAAAAAAAAAAGCAAGGAACAGCTAGTACCGATAGTCAAAATAATACCACAATTGATAAATTACTACAACACGAAGAAGGAATTGCCAACAAATGCAAAAACTGTGAACCAAGAAAATTCAAAAATCCATGTAGTGGCGACAAAACTGGTGACCAACGATACGAAGCGGTGGCGCAGACGGTAGCCAAAATATTACAGCAGAAGGCACAAAAACAATTGCATGGTAATGGTAGTAGAAATGCGTTGAGAAGTGATGCATCACAAGGTCACTATAATGGTAGAAATAGTGGAAATGACCTGGAAGAAAATATTTGCAACATTGACCAAACATATTCCAATGCTGAAAGTAATAAATCAAATAATCCATGTGATGGAAAAGGGGATCGGTTTAAAATAGAAGAGGTATGGAAAGATGCAGGAGAGAACGGTACACAAATTGGTGTCTATTTACCTCCACGAAGAAGACATATATGTACATCAAATGTGGAACATTTACTTCCTCCTAAAGGCGGACGATTTAAAGATGTTCCAAATAATAAAGCTAGCGACTCATTCTTGGGTGATGTATTGATCGCAGCGAAAAAAGAAGGAGAAGACATAAAAACTAAACTTACTAAAAATGGTAATAGTTCTTCAATTTGTCGTACGATGAAATATAGTTTTGCAGATATTGGGGATATTATTCGAGGAAAAGATCTCTGGTATCATACTGATCAGACGCAATTACAAAAGGATTTGGTAACAATATTTGGTCATATCCATAGCTCACTTAATGGCAAAGGCAAATATGACGGTGACGCCAAACATACGCAATTACGAGAAGACTGGTGGGAAGCTAATAGAGACCAAGTTTGGGACGCAATGATATGTGAAACACCTAGTGGAAAAAACCCATGTAGTGGTACTGATGTCCCACTTGAGGATTACATCCCACAAAGATTAAGGTGGATGACTGAATGGGCCGAATGGTTCTGCAAAGATCAATCACGGCTGTATGGGGAGTTGTTGAGGGACTGTGGTAGTTGTACGACTGGAAAATGTAATAATGATAAGTGTGAGAAGTGCACACAAGCTTGTGCTCAATATAAAACGAAAATAGATACATGGAAACAACAATGGGAACAAATATCAGGTAAATACCTAACGTCATACTGGCAAGCAAAAAGTGGTTCTACTGGTATGGCTTTTTTTGATGGTACCTATCCCGACTATCAACAAGTGGTACATTTCTTCGAAGAATTACAAAAAGCAAATAAAACCACTGGCACCTCACGCTCTAAACGCTCAATCGATGGTACTACTACCGACCCAACCACCCCCTATGAAACCGCCGCCGGCTACATCCACCAAGAACTACCATATACGCAATGCGAGGAACAAAAACATTTCTGTACTAGTGACAAAGAAAACAAGGATAAATATGCCTTTAGAGATAAACCAAATGACCACGATGATGAGTGTAATTGCGACAAGAAGACGGCATCTTCACCAGAAGAGTTAGGACGAAGAGAACGTAATGAAGACGAACAATCACC
>S_L7_42_Contig6245
TATCTTTTCCACGACAATTTTTTATAGCATTTTCTAATTTATGTTTTCTTTTTGTACAAAAGTCTTCTGCCCATTCCTCGAACCAGCGAAGATACTGTGGCACATAATCGAAATATGTGGGAACATCTGTGTTAGCGCATTGGCAGTTATCTTGAGTTCTATGTTGTCCATTACATGTTTGTCGAAAATAATTATTACCACTCACAACGTGGCATGTGATAGCTTTCCATACTTCTTTTCTATTAGCTTCCCACCAATCTTCTCGTAATTTAAAAAATTCTGGATCCTCTTTGTAGCGAGCTTCTAGCTCCTCCGCATTCTTCCCATTCGTCGTCACTTCCTTATGTATTTTCGCGAAAATTTCTTTCAAATTCTCCTGTAATTGTTTTTTTTGTGCTCTATCTCTTTCATTATAACCTATAAAAAGATCTTTTCCTCTGATAATATCTCCTATATCTGCAAAACTGCGTGCCAATACCGTACATAATTGAGAATTAGTATCAGGATATTTTTCTCGATATTTATCATGATAACCTTTTAATAATTCTCCTTCATGTTTGGCTGCAAGACACACTTCTAACAATAAATTATGTTTATTATTGATTTTTTCAGATTTCATGTGTGATAAATGTTGATCACATAGAAATAATCTCCTTAAGGGAGCACATGCTCCAGCATTATTTTTTATATCATTACCCTTTATTTTAGTATCAGTACATTGACCTCCATATTTATCAGAAAATCGCACTTCGCCCCTATCTTTACAAGGATACTCTTTACTAAAACCATCGGTAACATTAGTATGATATCGATACTTAAGTTCGGATGCTTTTGAAGGTGTTGTGCCTTCATAATTTCTATCATTTGGATATGTTGCTCTTGACAAATCTCCATGCAATTCACTAAAATATTTTTTAGCAGCATCATGCACTTTTTCTTTGTACACCTTTTCTCCAATTTTATCCAAAAGATCCTTAGCATCCTTGATATCACTATAGTCAATTGTTGTTTCGGCAGAGCCACGCGGCTTGGGCGCCATTTTTGCTAACTCCACCACTACATGATGTCATACATACAATATGTGGAATACATGGTCAGTGTAGTTTACCAGT
>NS_L1_95_Contig8042
GAGCACGAAAGGAAACATCCAGCACATTTGTAATCCCAAAGATACTTGTTTATTCCTCTAAAAGTTCCTTTGCAATCATATCCATTACCACTACAATATCGTTCCTTACCATCTTGATCTTCTCCCTTACGACAATTTGTTATAGCATTTTCTAATTTATGTTTTCGTTTACGACAGAAATCTTCGGCCCATTCCTCGAACCATCTCAAATATTGAGGCACATAATCGAAATAGGTTGGGGGATCGGTATTTGGATTGTCGGCCTTTGGCTGGTCGTCGCCACACCGGCAGTAACCTTTAGTTCGTTTTCCTCCATTGCACGTTGTTCGAAAGTATGCATTACCATGGTCAGCACTGCACGTGATAGCTTTCCACACGGTGTGCCGATTCGCAGTCCACCAATCTTCTCTTAATTGAAAATAATCTTTAGTATCACTGTAATGAGTTTCTGCATCCTTCAATTCTTCATATATTTTCTTGAAAATTTCTTTCAATTCCTTTTCTAATTGATCTCTTTCTGTTTTTGTTTCATTTTTCTTTCTATTGCCACGATACAGATCTTTTCCACGAATAATATCTCCTATATCTGCGAAACTTCGTGCCAACATAGTACACATTGTAAAAGTATAACCAGAAGAAGCATATTGTGCTTGATATTTTGGATAATCTCGTGTTATTGATTGTCCTTCATGTTTGGCTGCAAGACACACATCTAATAATAAATTATGTTTAGCATTACTACTATAATTATTGATTTTTTGAAAATTTTTGTTACATAGAGATAATCGTCTATATGGAGCACATGCTCCACTATTATTACCATCTTTACCTTTACTACGAACATTACCTTCTATTTTCTTATCATCACATTCAGCGCCACTTTCTTTAGAAAAACGATGTTCTTTTCCTTTTCCGCACGGATGACCGCGAGCAGTAACACCACCACTACCACTACCACTACCACTAATAAGTTTAGTATATTCATTTTCAAGGTTGCATGGATTAAGGCTGCTAGCTAATTCCCCACCAGAAAATGTTGCATTAGTTAAAGAACCTTTCAAATCACTCCCACCACGTCCTGCAGCTTCCTTTTTCACTTGCTCATGCACTTGTTGCCCTATCCTATCAAACATATGTTTGGCACTTGCATCCTTCGTACCGCCATCACCACCACATGTGGCTGCCATTTTAACACCACCACTACATTATGTCATGCATACGTGGTACGTGGTTTACATGGTAAGTGTGGGCGGTGGTGGTGGCGTATTGCGTATGTTATGGGAGTATAGTGATA
>NS_L1_95_Contig8043
TATGAAAAAAAATTTTATGAAAAATTTAAAGGTAAGTGTGGAACCGTTAATAAATTTTTACAATTATTAAATAATGAAACAACATGCACAAAAAAAGGTGACATAGAAGAAGGAGGAAATATCGATTTCAAAAACGTTAAAAGAAGTAGTGCTACTGGTGATGATAGTAATAAAACATTTTATCGTACAACATATTGCGAAGCATGTCCATGGTGCGGGGTCAAACGTAAAGGTGGAAAATTGGAAGCTAAAAAGGATGATGATTGTGAACCAGGTAATGTCTATACGAATTATAAAGAAACCAAGATACCAATACTTACCGGTGATACAAGAAAAAGTGATATGGTAGAAAAATATAAAAAGTTTTGTAATAGTGCAACTGGTGCAACTGGTGCACCTGTTGCTGCCCCTGATACTGCTGCTAGTGGTGAAAATGGTAAAAAGGGTGCATCTGGTAAAAACGGTGATAATATAACGGAAACATGGGAATGCTATTATAAAGAGAAAAATAATAAGGATGGCAAGGAGGCCATTAATTTTTGTGTACTACAAGATGACAAAGCAGGGACATCAAAAAAAAAAAAATACAGTATGTCCTATAATGCATTTTTTTGGGATTGGGTATATCGTATGTTACACGATTCTTTAGATTGGAGAAACGAACTTAAAAGTTGTATAGATAATGCCAAATCAGGACAATGTGAAAACAAATGTAATAGCAAATGTGAATGTTTTGAAAAATGGGTGAATGTAAAGAAAACCGAATGGACGAACATAAAAGACCATTTTCTGAAGCAAGACGATATTGAACAACAAACAGGATGTAATCCTATCGTAACTCTTGCAGCTCTTTTGGACATAGAGTTACTTTTAAAAAGTATTAAAGATACTCATGCGGATGCAGATGACATAGAACGTATTGGGAACATGTTGAAAGAAACAGGTGCTGCTAGTGGTGATCTTGCTGCTCTTGCTGCTCTTGGTGGTCAGTGTACTAAAGGTGCCAACGTCAAACATAATACTAAAATTGATAAATTTCTCCAAGAGGAAGAACGATTTGCCGAAAAATGCAAAAAAGACTGCCCAAAACCACCCAAAGGTGCCGCCCGCTCCCTAAAACCACGAGCTGACGAACCACCACCACCTGTTGACTCCTCAGAAGACGAAGAAGACGAAGAGGAAGAAGATGAAACACCACCAGAACGTGATAATCCATGTGCTAATCCTAGTGGTAGTACATACCCCGTACTTGCGAAGAAGGTGGCGCAAAAATTACAGCAGGAGGCACAAACACAATTGATTAATCATCGTAGTAAAAGTAGTTTGAAAGGTGATGCATCA
>NS_L1_95_Contig8047
TTTGCAGTATTTGGAATAAATTTCCAACAGATGATTTGGTTTTTTTCTTTAAAAAAAAATAAGTGAATGCAGCAAAACCAATACCAATACTCCACATGATGGTAGAAGACATGAGGGCGGGTTTCAGGAGGGGGTGTTCCGACAAATCTTTGGCGCGAGGTCGTCGTGGTGGGGGTTGTGGTGTTGCCGGGGGTTCGGGTGCTGGTGCAGGGGCTTTTTCCTGTGGGGGTTCGGGTTCTGGTTGAGGTTCTGCTTCTTCAGCTGGGACACTAGGTCCAGGTGTGCCACTCTCATCTTCTAGAGGTTCTTCGGATTCTTTTTCCACTTTTTCTTTTTCTTTACCAGGATCGACTGCTTCACAAGTCTCTTCTGCTTCCGGTTCTGTTGGTTGTGTTTTCATATCTCCACAAATTTTGGGGTATGCCACTGTATTTTCTTCTTCAAGGGGTTCCTCATCGTCAAGGGGGGTGGAAACACACGGTGTTTCTGGGTTTTCGCCACTAGCTTGGGATGTACACTCACCAATTTTTGTTTGAAGATCTTTAATCATACAATCTATAATATCCTTTTTGTTAATATCTTCCTTTTCTGATGGATTATAGCCATTACATTTAAGTGAATCCTTGAATTTATCTAAATTATTACAAGGTTTCATAATTTTGTTAAGTTCAGTTAGAGATTGCAATTGCTCCAAAAGCTGTTTAACCGAAGATTTCATGTCATTGCCATCACCCTCTTGCTGTTTTCGATTATTAAAATGTGTTCTTATTTGATCCCACTTCTCTTTCTTTTGATCTACCCATGTTTTCACACATGCACAATTTTTTTTAGATTGTTCATCACTACATGTATTTTCTCTTTTTTTTGTACATTGTTCGATTATTTTTCTTTTTTTCAATATATAATAACCTTCTATAAAATCTTGTAACCAATATATTAGCAATACTTTAAATGTAGTATAGGGATTGAGGTCTATATTTGCGTCAAAATTAGTAAGCTTACACACATCCATCTTTTGATCATTAAATTTACATTTCCAGTTTTGCACTCTTATACCTTTAAATAAACGTGATGTTTTAAATGAATTTTTTGAATTTCTGAAATACTCTTCAATAAACGGTGCCCTATGATCAATCATTTGGACATCAATAGTAGTACTGTTTTCAGCGTTTCCAATGAAAAATTTTTCCCATGTATTCCCATTTCTGTTATTTGGTGTACATGGATCATTAGCACCACCTCTACGACTTCCAATAACATTACAAGTAACTTTATTGGGAGGACATGTTTTACAATACGTTGAACGAGAAAATGTCTTTTCAGGTTTATCAAAATCTATTTTATTATTTTCTTTTTCCTCATTACCTTTTTCCTTATCACCTTCAGCATTTTTGCAATGTTTCAATGCTGCCAAAAAATCTGCAGCAGACGAATGATTTTTTATTTCTGTACAACAATTATTATCACCACC
>NS_L1_95_Contig8044
ATTTTATCAAATATTGTTTGTAAATGTTTTTGTAGTGTTAGTGCATCACGATTTCCTTCCCATAAATCTCTTCCTCTTATAATATCCCCAATATCTGCAAAACTATATTTCATTGCTCGACATATAGTTTCCTTGTCATCTTGGCCACTTAGACTCTTATATTTGGTTTTTATGTAATCTGCCTCATACTTTGCTGCTAGCAATACCTCTCCCAAAAAGGAATGAGTGCATTTACCACTTTCAACTTGTCCAAATTGTCCGCCTCTGGCTTTAAGTAAATATTCCAAATTTGATGTACACATATGTTGACGTCTTCGAGGCAAGAACACGTCATCTTTGGAACTTACTTTTCCCCCACTATCCCATTTATCTAATATTTTAAATCTTCCTGGATTTTTACCTGTACATGGTTCACTGTTATTACGACTATCATTGGTATGATTTTTTGTTATTTTACATATATCGCCATTCAACGTGTTTCCTTGACCTCCACGTTTATATGTTCCTAGAGATGCATCAGCCCTCAATTCACTCTCACCACTCTTACCTTCAGCACCCTTACCCTTATTAACCTTACTTTCATCAACACTACGACTTACCATTTCCTTGTGTGCCTCCTCGTGCATTTCTTTCGCCACGTCTCTCACACTCGTGAAGTTACTACTACCACTTTTGTCGTCTCCAACAGTAACACACGGATTTGGAGTAGAAGGAGTTGTTGTTGGTGGTGGTTTCGTATTTTTTTCACAATTACAAGCATCCTTATACAATGGAGGAGTCTCCACAAAAGTGTATTTCTCACCATTACCGTTCTTACAAAACTCCGTGAGTGTGTTACATTGCATATGTGTCCCCATCTCCTGATGTATATATCCTTCAGCAGTACTATACACAGTGGGTGTTGTATCATCAGTGGAAGTTTTATCATCAGTGAGTGTTGTATTAACAGTGGCAACTTGTTTAAGAGGTGCGCTAACATTCATAGAACCATGAATAGAAGGAGGAGGACCAACTTTTCCACCATTTTTTATATATAAATTGTACAAAAAGTCAACCACGTGTTTGACTTCCTTCTGTACTTCAGCATTATAATACCCAGGACCGCCATTACCAGCATAAATTTCTGCGTCTTTGTATAATATTTGGTATATAGCTGATACTGTTTTCCATTGTTTTTCCCATTTTTCTATTTCCTTCTTATATGCATCACATGCTGCTTTGCACTTTTCACATACACTCTCACCTTTCCAACAACTTGCATCCTTATCCATACACTTCTGACAACCATCCTTCAACTCCTTATACGCCTTTTTCTGTACCTTACAATACCATTCTGCCCATTCCGTCATCCAACGTAACCTTTG
>NS_L1_95_Contig8048
TTGTTATGAACAATGTAGAAAATATAGAAAATGGATAGATATAAAATTCGAAGAATTTAAGGAACAACAAAACAAATATGGAAACGAACTTCAAAAACTAAATGGTAATTCTAATGGTGGTGGTGATAATTGTTGTAAAGAAATACAAAAACATTCTACTACTGCAGATTTTTTGGCAGCATTGAAACATTGCAAAGATGATCAAACTGATGGGGAAAAAGATGAGGATTATGACAAAAATAAAATAGATTTTGGGAAACCTCTCCAAACCTTTTCTCGTTCAACGTATTGTAAAACGTGTCCTTCTTATGTAGTTAAGTGTAATAGACGTGGACGTGGTAAAAATGTTGAATGTACACCAGTTAACGGAAAAGTAGAGACGTGGAAAAGTGTTTTTAATGAAATGAGTGCAAACAGTACTGCGAATATTACTGTAGAAATGATTGATCGTAGGGGACCGTTTATTAAAAATTATTTAGATGAATCAGGATATTCAAGAAAATCACAAAAATCAGGAGATTCATTGTTTAAACTTTCACAATTATTTAAAGGTGTAAGAAAACAAGAATGGGAATGTAGATTTAATAAGGAAGAAAATAAGGAAGTGTGTAACCTTACTAATTATGTGGAAAATATAGACCTCAATCAACATACTACATTTAAAGTATTGCTAATATATTGGTTAGAAGATTTTTTATATGGTTATTATTTATTGAAAAAAAAAAAAATAATAGAACAATGTAAAGAAAATGGAGGAAATAAATGTAGTGAAGAATTTAAAAAACATTGTGTATGTGTGAAAGAATGGGTAGAAAAGAAAAAGGAAGAATGGCGAAAAATAAAAGATAATTTTAATGATCGAGAACAAAAGGATGGTGATAATATTATGTCTAAAGTTAAAAATTTTTTGGAGGAATTGATACCTCGAATGGATCTTGTAAATGGTAAAGGAAAAATTAATGAGTTAAAAGAGTTCCTGAAGTCCTATGAATGTAAATGCGCTGATAACTCAAAAAGTGATAAAGATAACGATCTTGTTAAATGTTTGATTGAAAAGCTTGAAACCAAAATAAAAACTTGTGAAGAGAAACACCCCCAAACTAGTGCTGATCAAGGAAAGTGTCAAAACCCCATGACCCCCCCGGATGATGAGGACTTACTCCTTGAAGAAGAAGAAAATACAGTGGAAGCACCAAAAATTTGTGATGATGTGTTAAAAACACAACAACAACCAGAGGAAACAGGAGAGACTTGTGAAGAATCCCCTCGTCAACCCGACGTTAAAAAGGAAGAAGAAGAAAAAAAGGAGGAAAAAGATAAAAAAGATGAAGGAGAATCAGCTGGTGGCCCAGCGGGATCATCAGCAGGTGGTGAGGAAACCGAAACCAATTTCCCAGAACCCCCATCACAACCAACCCCACCATACCTATCACACCCCGCTGTTATACCCGCCCTGGTGACCTCCACCCTCGCCTGGAGCGTTGGCATCGGTTTTGCTG
>S_L7_42_Contig6248
TATCTTTTCCACGACAATTTTTTATAGCATTTTCTAATTTATGTTTTCTTTTTGTACAAAAATCTTCCGCCCATTCCTCGAACCAGCGAAGATACTGCGGGACGTAGTCAAAATATGTGGGAACAACATGAGTGGTACATCGGCATTTGTCTTTAGCCTGAGTTGCATTATTTCCACTACCACATTTTGGTCGAAAATATTGATAACCCGCAGCGCCGCATGTTATCGCGTACCATACTTGTTGTCTATTAGCGTTCCACCAATCTTCTCGTAATTTATAATAATTTTTAGTTCCTTTATCATCTTTTTTGTAGTGAGTTTGTACATCATGTGTCAATTTGTCATGTATTTTCCCGAAAATTGTTTTCAACTTACTTTCTAATTGATCTCTTCCTCTACCACCGAGATACAGATCTTTTCCTCGTATAATATCTCCTATATCTGCAAAACTTCGTGCTAACATAGTACATATATGGGTTTTGAAATCGGGATTATCTGCATGATATTGTGCTTGATATTTTGGATAATGTGTATTTATTGAGTTTCCTTCATGTAGAGCTGCAAGACATACATCCGCCAACAATGTATCTTTATTAATGTATTTATTAATTTTGATATTTTCTAAATTTCTAACGCATAAATTTAATCGTCTAAATGGAGCACATGCACCTGCACTCTTAACTTCTTTACCTGTACTACCTACATTACCTTCAATTTTACTATCATCACATTCAGCGCCACTTACTTCAGAAAAACGCTTTTCTGTTCCAGTTCTACATGGATAACTTCTACCGTTAGTAGCATTAGTGTGATATATATGATCAAGTTGGCATGGATTTCCTTGGGTTTGTTGTTTCTTTGGTTTTTCCTCAAATGTTGCTTCTGACAAACGTCCGTGCAATTCATTAAAATATTTTTCAGCACCACCCTTTTTCACTTGCTCATGCACTATTTTCCCTATCCTATCAAACATATTTTTGGCATCTTTATCTTCCTCAACACTCCCACCATGACCACCACCGCTACCTCCTCCCGACGACATTTTAACACCACCATTACATTATGTCATGTCATACATATATTTGTGGGGTTTTGCATGGTTCGTTTGGGGAGTGGTGGTGGCGTATTGCGTATGTTAT
>S_L7_16_Contig3211
ATCAGGAATTTCTTTTACTTTGTCCATACAAGAACATGAACCGAACAAGCAGTTTTCTTTCAAATATTGAGAAGCATTCTTGTTAGAATAATTTTCATATCCTGGTTTACTCTTGCTTTTATCATCCTTAAATTTCTGTTCTTGATTAGTGTATTCATTTTCTTTATCTGTAAGATATTTTTTATATGCTTCACAGGCTTCATGACAATTAGCACGTTTATTATGTTTTTCACAACCATCATAATCATCATTACATTTCTTTTCCACCTTTTCTTCCTTTTTCTGCCGTTCTGTACAAAATTCATCGCCCCATTCAGTGAACCAACGTAAAAATTGTGGTCTTTGTGCAAATGTGGAGACGTTAGTATTACCACCACTAAATTTGACGTTGTTGTAAGTGTTGTTGTTTTGGGGATCCATAAGTTTATTGCGCACATCATTATCCATTTTTTTTGTTTCGGTATTATAACTTAGCGCACATAACATTCCATGCCATATAAGGGGACCATTTTCATTCCACCAGTGTTCAGCCGTAATTTGTGTACCACCATTTTTTCCACTATTTGTGAAAACCTTTTTTATATTACTTTTTACTTTATGAACATCGGTGCCTATATCTTTATCTAAACATAAATCCCTATAATCTCCAAATGTGTAGAACATTTGACGTTTAAAAGTTTCAGGTATTTTTCCACTATTTAATTCATCATCTGCTTTATGATTTTTAATTTTATAATGTTTCCATAAAAAATATGTTTCTATTGCAG
>NS_L8_51_Contig6144
CTAAAGAATCGTGTAACATATGATAAACCCACTTCCAAAAAAATGAATTATAGTGCATACTGTTTTCGTTCTTTTTATCTGTATCTTGCTTTTGTTGTACACAAAAATTAATGGCTCCATTGCCATCCTTCTTATTTTCATTTTCATCATAATAACATTTCCATGTTTCTATTTGATCACCCTTTTTACCATTTTCACCACCATTTGCAGCAGGTGGAGTAGCAGGGGCAGCAGCAGGTGCACCGTTTTTACCATTTACACTATCACAAAACCTTTTATATTTTCGTACCATATCACCTTCTGTTTTATCAGCGGTAAGTATTTCTATAGTGGTAGTATCGTCTTCATTGTACTTCTTTGTTACTTCATTTTCACAGTCTTTAACATCCTTAGCTTCCCATTTTTCTCCTTTTCCTTTTTGAGATCCACACCAATGACATGCTTGACAATATTCTGTATGAGAAAATGTTTTTAAATAATGTTTTAGGGTGAAATCAGCTGCATCTGCTTTTTGATTTCCTACTGTAGGTGGATCTTTACATATTCCTTCGTTACTTAATTTTTCTAAAAATTTATCATCGTCAACATATCCATTACTTTCTAGTATTTTATAAAATTTTTTTTCATACCCATTATCATAACTACTACTACTA
>NS_L7_19_Contig5075
ATAATTGATTTGTTGATCGATGAAGAAGAACAAGACGCCAAAAAATGCAAAAACTGTGAACCACCACAACAACCACCAACAGCACCCGAAGGTGACGTCCGCTCCGAAACCCACGAGGAAAACGTCACCAACCCCACTGCCGCCTCTGTTGAACCCGTTGACTCCGACTCCTCAGACGAAGAAGAAGAGGAGGAAGATGAAGACAACGTCGACGACAACGTCGACGTCGCGGAGGAACTGCCACCGGAAGAGCCAAAGAAAGACGAAATATGTGAAAACGGAAGTGTAAATTGTAATAAGCATGAAGCATATAGTACTAGTAAATGTAAAACTAAAACCAATTTGATAGGGTTGGAAGCGCACAATCATAGAGCAGGACGCTTTTACCCCAATGTGTATATTTCTCCTAGAGCACATCAATTGTATCTTGAACCATTAAAAGATTTAAAAGAAAATAATACAGATAAAAATGAACTTATTAAAGCATTCACAAAATGTGCCTATAATGAAGGAAAATGTTTATACGAG
>NS_L6_18_49749
AATTTCCAACAGATGATTTGGTTTTTTTCTTTAGATAAAAATATGTGAACGCAGCAAAACCAATTCCAACGCTCCAGGCGAGGGTGGAGGTCATCAGGGCGGTTTTAAGGGGGGGTAAAGGTGGTGGAGGAGGGGGTAGAGGTGCTGGTGTCACGGGTTTGGCTTCCTCTGGGGATTCAGGTCGAGGTGGACGTTCCTCTGGTGCTGGTGCTGGTGCTGGTCCCGCTCGATCTGGCAAACTAGGTTTCGGTGTGTCACTATCTGTTCCTTTATTTTTTTCTTCCTCTTTTTCTTCTTTGGGTTCTTCACAAGTCTCTTCTGTTTGATCTTCCGGTTGTTGTGCTGGACATATATTTGGTTGTGTTACTGGGTTTTCTTCTTCCTCTTCAAGGGGATCATCGTCTTCAAAGCGATGGGGGGTTTTATCACAATGTGAGAGGGTATCACACGCAGTTTCGTTTTGGTTTTGACACTTTTTTGCTTCTTTTTCAAGCTTTTCAATCAAACATACAACCACATCTCTTCTTTCAACATCTTTTTTTTCTGAGTTCTCAGCGCCATTAAGACCACACGACTTCTCGAACTCTTCTAAAGTTGGACAAGGTTTTATAGCTTTTTTAACATCAGTTTGGGGTTGAAAGGCATTCAAAATATTTGAAACGAAAGTTTTGATGTCTCTGTCACCGTTTTCATTTTTGTCTAGGTAATGTTTTTTTATTTTTTGCCATTCATTCTTTTTTTTCTCTATCCATTTTTGTACACAATTACATTTTTTATTACATCCATTTATACATGTGGATGCATTTCCATTTTCTATACATGGCTTTAATTTTGTTCTAATTTTATTATAATCTTGTACAAAATATTCTAGCCATCGTTTAAATAATGCTCTAATAAATATAATTTGTTTTTCACCATTTGCTTTCCCCTCAAATGTTTCCCCATTAACATTTTTCGGTTTACATACATTATAACCACATACCGTACCACATTTCCATTCATCTTTTCTAATACCTTTAAAAATATGTGCTTCTATACATTCGTCTAAACCATTAAATTCGTTTCCAC
>NS_L1_95_Contig2826
AGTATGGAAAGCTATTACATGTTCAGCACCAGGTGATGTTAATTATTTTAGAAAAGGTTTAGATGGAAAAATAATTTTTTCAGATAATGGACACTGTGGCCGTAATGAAAGAAACGTTCCTACCAATTTAGATTATGTTCCTCAATTTTTGCGCTGGTTCAATGAATGGGCAGAAGAGTTTTGTAGGATAAGAAAAATTAAATTAGAAAATGTTAAAAAAGCGTGTCGTGATGAATCATCAAAATTATATTGTAGTCATAATGGATATGACTGTACGCAAACTATTCGAAATAAAGATATTTGCATAAGGGAAAGTAAGTGTACTGACTGTTCGACTAAATGCAAACTTTATGAAATTTGGTTAGGCAATCAACGAGAAGCATTTCGTAAACAAAAAGAAATGTATAAAAAGGAAATAAATGAAAAAAATACGTCACGCGATAGTACAAATAATAATATTAATAATAAATATTATAAAGATTTTTATGACAAACTTAAGCATGAGAATTATAAAACAGTGGACGAATTTATAAATTTATTAAATGAAGGAATGTATTGTAAAAACCAGAAACCAGAAGAGGAGGATATTGATTTTACTAAAACTGGAGATAAAGGGATATTTTATCGCTCAGAATATTGCCAAGTGTGTCCCTATTGTGGACTCGATTGTGGTGGTAAAACATGCACAGCTAAACAAGAAATATATCCGGATTGTGTATATAATGGAGCCTATGAACCTCCTAATGGTGCAGAAACTACTGAAATTACTGTCCTCTATAGTGCTGATCAAGAAGGTGATATTTCTAACAAATTAAGTGAATTTTGTAATGGCAAAAATAATAAAACTGGTAAAAACTATCAAAAATGGCAATGCTATTATGTAAGTTCTGAGAATAATGGATGTAAAATGGAAAAAAAGAATGGAAACAATACGTCCGAGGAAAAAATAACAAAATTTCATAATTTTTTTGAAATGTGGGTTACATATTTATTAACGGAAACTATAACGTGGAAAGATAAGCTTAAAACGTGTATGAATAATACTAAAACCGCGGATTGTATTCATG
>NS_L7_32_41034
TAATGACACGCAAAAGATCAATAGTAGATTTGGTTTTTTTCTTTAGATAAAAATAAGTGAATGTAGCAAAACCAATGCCAATACTCCACATGATGGTAGAAGACATGAGGGCGGGTTTCAGGAGGGGGTGGTCCAAGAGTTGTGTGGGGGTTCGTGGTTTACGTGGTCGTTGTGTTTTTTTCGGTGTTGTTGGTCCCGGGGTTGATGGAGGCGCCGCAGGGGCCGGTGCCGGGGGGGGTTGGTCGCTTTGGTCATCACCTGCTGCTTCCGGTTCTTTCGGTATTGTTGTTGGTGCTGGTTCACAACCGCCTTCTTTCTCTTCAGGTGGTTCATCCACTTTCGGACAAAATGATGGTTGTTGTTTTCCAACTGTATTTTCTTCTTCTTCAAGGGTTAAGTCTTCATCATCAGGGGGGGTGTATTCTTTACACTGTGCTTGGTTTTCAACACTATGTTTGGATTGACAAGCTGTTGTTTTTCGTTGAAGTTTATTAAGCATACAATCTATAATATTCTTTTCATCACCTTCTTGTTCTGAGTTATCAGTGCAATTACATCCAAGTGACTTCTCTAACTTCTGTAAACTGCTATGCTCTCCTTTATCAGTTACAACAGGAATTTGAGGTATCAAGTCCTCCAAAAACGTTTTCACTGCAAAAGAATCAGCTGAATCAGTATTTTCATATTGTTGAAGGTAACGTTTTTTTATTTTTCCCCATTCTGTCCTTTTCAATTCTAACCATTTCTTTACACATCCACATTTATCTTTACATCCTTTAAAACATTTCTGTTCTTCTTCATTTCCATTTTCTATACATGGCTTTAATTTTTTTCTAATTTTATTATAATCGTCAAAAAAATGTTCTAACCATCGTTTAAACAATGTTCTAATTAATATAATATCTTTTTTACCATCTTTTCGCCCATTATCGCTTTTCAGACCACATACATCTAAACCACATACCTTACCACATGTCCACACATCTTTTCTAATACCTTCAAAGATACCTTTATCTTTACATTCATTTAAACCATTTTGAAATCCATTTCCACTTTTACTGTCATCACTCACAAGCATTTCTATTTTTCCATTAGCATCTGTCTTTTCTTCAATATCTGTTGCATCAATAGGCTTTTTACCATCGCACTTCCCTTTTGTATCAGCTCTACAATTACCATTTTGACAATTTATTTTAAATTCAGAACATGGTTTACAATTATCTGCATCTTTAAATGTATCATCTGGTTTCTTAAAATCTAATTTATCCCTTCCTTTTTTACTCTCCTCACTATCATTTTTACATGGTCCGAATTTTAACCTTTCTAAAAATTCAGCAGCGTCATCTTTTAGTGTTCCACAAAATCCATTACCATGGTTATTACGTTCAGCACCATTGCTTTCGTCTTCGTATTTTTTTTTTTGTCCACCATATGCATTTTCTTGTTCAGTAAATTCGTATTTTTTTCTTTCTATCCACCTTTTATACCATCTGCAATGTCTGGCACACGTCGAACAATCGAAAGTCTTAATATTTGTTTCCTTATTTTTAACGATTTGAGTACAGTAAAAACCATCACCATCACATTTGTATTTATCTTCTTCTACCTTACAATCGTCTTTAATCTTCCCCAACATCTCTGTTCGTTTTTTACAAAAATTTTGACCCCATTCTTCAAGGTAAC
>NS_L7_19_Contig9623
AATATAATAATCTAGAAAAAAAATTTAAAGAATTATATGACAAGGCAAATAGCAATGAAAATTATGACGAATTTTCTAGAAATGGGAAACCCTCACACAGAAACCATTATGAAGATGAAAACCTGATTCAGTTCTTACAAAAAGTAAAATCTGAATGTAACAAACCCAACAATGTTGATAAATATATTATGTATACAAGTGATTGTAGAACAGTTAAATTTTCTAATACTATCGATACAAATGTTAAAAAACCTATTGTGGATGTTACTGATAATACTATTAATGGTCCTAGTACTACCCTTACAGCTGGTACTGAAACAAATATTAATTATGCACTAAGAGAATATGCTTTTGAAATACCCCCAGAAGGATATGACAAGGCTTGTAAATGTATAGGCCCTGAACCATTAGATCGTTGCCCTGATAATGATACTACTAGTAATTACTGTAACGGTTTTGTTAGTGTTTCTGAATGTACAACAAAAAAATATAAGGATGATCTTGATTATTGGAATAATGCAAATGTGAAATTTAAGACAGGAATAAATTACGGTGTGTTAGTTCCTCCAAGAAGAAGGCGTATATGTCTTAC
>NS_L7_17_Contig2767
CGGCACCCCACCTGGAACCACACCACCTGTTGAACCCGTCCCTGTTGGTGACGAAGACGACGACGAAGACGACGAAGAAGAAGACGACGAAGAGGAAGAGGAAGAGGTGTGTGAAATGGTGGACACACTTATAGGGGAAAATGATGGAAAACAGCCAATAGAAAATTGTAACCAAAAAGTTTACGAAGAATGGGATTGCAAAAAAAATATTGACAACAGTCATACTGGAGCATGTATGCCTCCAAGAAGACAAAAATTATGTTTATATTATATAGCACATGAGAGTCAAACAGAAAAAATAAAAAAACAAGATCATTTAAGAGACGCATTTATAAGATGTGCAGCAGCAGAAACTTTTCTTTCATGGCAATATTATAAAAGTAAAAATAGTGCTGACGCAGAAAAATTACAAAGTGGAGAGATCCCTCCAGAATTTTTGCGATCCATGTACTTTACATATGGAGATTATAGAGATTTATGTTTGGACACAGACATTTCGAAAAAGCAGGGGCCGGTCAATGATGCAAAAAAC
>NS_L1_80_Contig35625
ACTCCACATGATGGTAGAAGACATGAGGGCGGGTATAACAGCGGGGTGGTCCAATACATGATGGGTTTTGATTCGAGGTTTTGGGGGGTTCTCTTTTTTGTCTTTTGCTGGAGGCGCCTCAGGGGCCGGTGCCGGCGCTTCTTCTTCGGGTTTGAGAACGGGGGTTTCTTCGGGTTTGACAACGGGGGTTTGTTCGGGGTTGGAGCCTTCACCACTATCTGCTGCTGGTTTTTTCGGTTCTGTTGCTCGCTCTGCTGCTTTACAAGCGTCTTCATCCACTGGTTCTGGTGGTGCTGGTGGTTTTGGACAAATTTTCGGCGCTTTCACTTGGTTTTCATTTTCTTCAAGGGGTTCATCGTCGTCTTCAACGGGGGCGGATTTTTCATCACAATTTGGAGGGGATTCGCCACTAGCTTGGTGTTTCTGTTCACACTTTTCTGCTTCTTTTTCAAGCTTTTCAATCAAACATACAACCACATCTCTTCTTTCAACATCTTTTTTTTCTGAGCTCTCAGCGGTATTAAGACCACAGGACTTCTTGAACTTATCTAAACCATCACAAGGTTTTATAGCGTTTTTAAATTCAGTTCGATGTTGCAAGTCCTCCAAACAACTTCTAACGTTAAAATATTCATCTGAATTGTCATTTTTATATTGTTCAAGGAAACGCTTTTTTATGTTATCCCATTCTGTCGTTTTCTTCTTTAACCATTCTCTAACACAATTACATTTATC
>NS_L1_80_Contig35626
CTTCGGCCCATTCCTCGAACCAGCGAAGAAACTGTGGCACGTAGTCAAAATATGTGGGGACAATACTTACGTTGCCACCTGCCTTGATGGCCTTGCCATCACTTGTCTTGGGACATCGGCATTTATTAGGAGTCTTACTCGGAATTTTTGTATTACCACATGTTCCTCGAAAATATTGAGCATAATCTGGTGCACCGCATGTGATAGCTTCCCATACTGTTTCTCGATTCGCCGTCCACCAATCTTCTCGTAATTGATAATAATTTGTAGTATCACTGTAGTGAGTTCGTGCATCCTTCAAATTTCCATGTATTTTCCCGAAAATATCTTTCAACTTCTTGTCTAATTTTTCTCTTTGTTTGTTTTCTTTCTTATTACCACTATATAGATCTTTGCCGCGTACGATATCACCTATATCTGCAAAACTTCGTGCCAACTCAGTACACATTGTAGAACCAGAAGAAGGATATTGTACTTCATATTGCTCATGATAACCTTTTA
>NS_L6_20_Contig13069
CAAATTTGATCACAATTATGTTCTTGACGGTGTTTTGAAAGAAGAATTTTATAAAGATAATTCGGAAAATAATTCCGAAGAAAAATCCAAAAATAGTCTGGATGAAGAGGAGGCAGAGGAACTAAAACACCTTCAGAAAATATTGAAACAGGATGAACAAAATACTCAACAAACAGCTGATGGTTCCCCCGTCGCTGAACAAAAAAATATAATGGACAAATTGATCGAACATGAAGAAAAGGACGCCAACAGATGCAAAAACTGTGAACAACCACAACAACCCGCCGAGGAAGGTGCCGCCCGCTCTTTACCACCCGACAGCCCACCACATGCTGATAGTGGCGACGTCGAAGACGAAGACGAAGACCATGAACTCTCCGAAGACGTCCCCGAGGAAACCGCAGAAGACACAGAGACCACGGAGGATCCGCCGGAGGACGCCAAGTTGGAGCCGGCAAAGGAGTCGGAACCACTGGCACCACAGGAACCACCAACAACAACACCAGCACCAGTAGTAGACGTTTGCAACATAGTGGAAACACTATTTACTAGTGGCGACACTGCTCTACAGGATGCATGTAAACAAAAGTACCAATATGGTAAGGAAAAATTCCCCAATTGGAAGTGCATAAGTGACAGTACCACTAAACCAGGTGCCGATAGTGGTAAACCCACTGGCAAAAGTGGTGACACCACCGGTGGTAGTATTTGTGTGCCACCCAGGAGGCGAAAACTATATATCGATAAAATAAAGAAGTGGGCGGAGGAAAACAGCG
>NS_L6_24_Contig8829
AAAAAAATAAGTGGTAGTATTGATAATGAAGGTGCATGTGCTCCATATAGAAGGTTACATTTATGCGTTAGAAATTTAGAAAATATCAATCGTTATGATAAAATTAATAATCATACATTATTGGCAGAGGTGTGTCTTGCTGCCCTACATGAAGGGGCGCAAATATCAGCTGATCATGGAAAACATCAACTGACTAATGAGGGTTCTCAAATATGTACCGAGTTGGCACGAAGTTTTGCAGATATAGGTGATATTATAAGAGGAAAAGATCTGTATCGTGGTAATAATGGAAAGGATAAATTAGAAAAAAATTTAAAAAGAATTTTCCAACAAATACATAAGGAAGTGACGAGGACGTCGACGAGAGGGAAGAATGGGCAGAAGTCGGCAAAAGACCACTACAAAGATGACGGTCCAGATTATTATAAATTAAGAGAAGATTGGTGGAATAATAATAGAAAAATGGTATGGAAAGCATTAACATGTGATGCACCAAAAGAATCTAAATATTTTATAAAAACAGCGTGTGCAGGAACAAGTCAGACTGATGGTCAATGCCGATGTAGCACTCGTGTTGTTCCCACATATTTTGACTATGTGCCGCAGTATCTTCGCTGGTTCGAGGAATGGGCCGAAGACTTTTGTACAAAAAGAAAACATAAATTAGAAAATGCTATAAAAAATTGTCGTGGAGAAAATAATGAAAAATATTGTGATCTTAATGGATACAATTGTGAAGAAAGAGCTAAAGGAAAAAACAAGTACAAGCATGAACAAGCATGTATTAAGTGTTCTAGTGTATGTATTCCTTTTGGACCCTGGATAGATAACCAAAGAAAAGAATTTGACAAACAAAAAGAAAAATATGAATATGAAATAAATGGAAGTAATGAAAAAACAAAGAAGGATACAAAACGTGGTCCTATTAATAATTTATATGTACAACAATTCTATGAACAACTGAAAAAGAACTATCAAGATGTCGAAAAGTTTTTAGAAAAATTAAATGAACAACAAATATGTAAAGATGAACCTAAAGTAGGACAGGAAACAGCAGATGCAGCGGATTTCACTAAAGTTAAAACTGAAAAAACCTTTGATCATACAACATATTGCCAAGCATGTCCGTGGTGCGGGGCGGAAAAGGATAAAAAAGGAAAATGGATAGCTAAAAATGTTCAAGACTGTAATAATAAAGAAATAGTAAGGTTTAATGATGAAGATACTACTGATATATCAATACTTTTCACTGATAGAGGAAAGACAAAAATTCTAGAAAAATTAGGAGGTTTCTGCAGAAATGGCGAAAAAATAAAAAAAGATGATTGGAAATGTTATTATGAAGAAAAGGATAAAAGTGATAAATGCATACTACAAAATGACAAAAAAGATAAAGAAGATCAGAAAATTGTGTCATTTAACTCACTTTTTTGGCATTGGATTACAGAAATGTTCGAGGATTCTATAAAATGGAGGAAAGAACATGAAAATTGTATAAATAATAAAGAAGCAACTAATTGTATACGGGGTTGTAAAAAGCCTTGTGATTGTTTTAAAAAATGGGTTGAACAAAAAGAACAGGAATGGAAACAATTAGAAAAACACTATGAAAAAGAAGATTTTGGTAAAGGTTTGGAAATAGAATGGACTCCTTATGATGTCCTTGAATTGAATTTGCAAATCTATTATTTGCCAATGATTCAAGAAGCTCATCCAAAAGAAAAACTCGTAAAAGAAATGCAAAATATAATTGATGCTAATAAAACAAAACTAACAAAACTAACAAAACTTACACAAGATGATAATTCAATAACCAAGTTCTTACAGCAGGAAGAACAAAAAGCCCAAAACTGCGTAGAAAAAAATCCAGAACAAAACTGCAAACCAAAAGAACGAAAGCCACCACCAGCACCCTCCGCTGGAGAAAGTCCTGGTGGTCGCTCACTAGACAACCCACTACCACCACATGCTGGTGACGACCAAGGTGACGTCCTCTCCGACGAAGAAGAAGAGGAGGACGAGGAAACGCCGGCGGAAGGCACGCACGGGAAGGGGGCCACAGGAGACACGGTGGTAACACCAAAAGAGGGACCACCGGCATCACAAGAACCGACATTACCACCACAACCAAAAGACAATGTCGAAGTTTGTAGTATAGTGGACAAAGCACTTAAGGGCGACTTGAATGCCGCATGCAACCAAAAATATAGTGGAATCCAATCACGTTTAGGTTGGAAGTGCATACCAACTAGTGGTGACAACAACACACGTGGTGAATCCGCCCCATCTAGTGACAAAAATGGTGCCATATGTGTGCCACCCAGGAGGCGAAAACTATACGTAACACCACTAACGAGATTGGCAGGTGGTGACGGTAACACACAGCCAGTTAGTAGTGGCACCACGCCGTCGCCGTCCAACTTACGCGCCGGCGACTTGCGCAATGCGTTCATCCAATCTGCTGCAATAGAGACGTTTTTTTTATGGGATAGATATAAGAAAATAAAAGACAAAGAGGATAAAGAAAAACGACAAGGAGAAAGTCCATTATTAGTACCACTACTCGGCACAGGTGGTACCCCTGGAGATAGTGGTGAACAAACTCCCGAACAACAATTACAAAGTGGTAAGATACCCCCCGATTTTTTGAGACAAATGTTTTATACATTAGGAGATTATAGGGATATATTATTTAGTGGTAGTAAAGACGAGAAAAGTAGTACCTACAACGACATAATTAATGGTGATAATGTAATTAAGGAAAGAGAACAGAACATAAAAGATGCTATATATAAGTATTTTAATAGTGGTAACAAAGAACATAGTGTCACAACCCCTCAAGCCTTGTGGGAAACATTCGCCCCCCAAATCTGGAATGGAATGATATGTGCCTTAACCTATGAAGAGAAGACAAGTGGTAGTGATGGCAGTGGCAAAACCACAACTATTAGCCAGGATGGTACTCTGAAAGAGAAACTTTTGGAAAAAGGCAATCCTATCACCAAATACAAATACGACATAGTCAAACTCGAAGATGAAAGTGGCGAAAAACGACCAAACTCCTCATCCTCTAGTGGTGAAAACACCCCCCTCACCGACTTTATATCACGCCCCCCCTATTTCCGATACCTTGAAGAATGGGGTCAAAATTTTTGTAAAGAGAGGAAAAGTATGTTGAAAGATGTGAAGGATAATTGTACGAAAGATGGTAAGCATGGTAATAAAGATTGTGATGGCGATGGTTTCGATTGTACTGAAATAGGAACAAATAAGAAAAGTATTTTTAAAACGTTCAATTGTCCCAGTTGTGCCACATCTTGTAGTTTTTATAAAAAGTGGATACAAAGAAAAAAAGACGAGTTTCTTAAACAAAAAAACGCATATGATGGACAAAAACAAAACTGCAAAAAGGAAAATGATAGTGCTCAAAAGAATAATGATGGTAACGGATTTTGTGTAACACGAGGAACGTGCGATACAGCTGGAGACTTTTTAAATAGGTTAAAAAGTGGACCATGTAAAAGTGAGAATGGAAAGGATCATGAAGAGGATGAAATAAATTTTAGTCAACCAGATGTAACATTTAGACCTGCAACAAATTGTAAACCATGTTCTTTAATAGGAGTTAAATGTAATAATGGTGATTGCGGGAGTTCTGCTAAAGGAAATACGTGCAATGGAGAAACGATTACTGAACAGGATATTAAAACAATGAACGATCGTAAAGATGTTGTTATGCTTGTGAGTGATAACAGTGCAACGGGATTTGCAGGTGGTTTAGAGAATGATTGTAAAAATGCAGATATTTTTAAGGGTGTTAGAGAAGATAAATGGAAATGTGGTAAATTTTGTGATGTAGATGTATGTGTTCTGGAAAATTTTAATAACGATATACATGATAAAAAAAATGTATTAATTAGAACGTTGTTTAAACGATGGTTACAATATTTTTTACAAGATTATATTAAAATTAATGCCAAATTTTCACATTGTATAAATAATAGTGACGAAAACAAATGTAAATATGATTGTCCAAATAAATGTAAATGTGTTGGACAATGGGTAGAAAAAAAAAAAAAAGAATGGGATATAGTAAAAAAACGTTACCTTGAACAATATGAAAATGAATATGCGGATGATTACAAAGTGGAAAGTTTTTTGGAGGACTTGATACCTCGAATGGATCTTACAAATGGTAAGGAAAAGATTCAAGAATTAAATAAGTTCCTTAGGTCATATGAATGTAATGGCACTGATTCCTCCCAAAAGGACGTTGTTCTATGTTTAATTGATAATCTTGACACAAAAATAAAAAAGTGTCCATCCTCAACTAGTGTTAAAACCTCCCCACCTTGTGTTGAAATCCCCCCCCTTGACGAAGAACCTCCCCTTGACGACGACACAACCGATATCGAAAAACCTTCATTTTGTCCCGATGATACATCCATATTACCTCCACCACCACCCGGACCACCAGCAACTATTGCGGACACCAAATCCGAAACTAAACCCCTGGCACCTCCCCCTGCGGCCCCTCCATCAGCCCCAGCAGAACTACCAGAAGAAAAAAAAACACCAACAAAACAACCAAAAAAACGTGAAGCGAAATCCCAAAATCCGTGGGAACATCCCATTGTCATACCATCCCTTGCAACTTCTACATTAATGTGGACTGTTGGAATTGGATTTGCTACATTCACTTATTTTTATCTAAAGAAAAAAACCAAATCTACTATTGATCTTTTGCGTGTTATTGATATACCCAAAAGTGATTATGATATACCGACAAAACTTTCACCCAATAGATA
>NS_L6_20_Contig13065
TAAACAATTGCAGGTACCATGGCAATTATTTATTTTTGTAATTAAGTAGTCATGAGCATGTACTGCCTTATGTATGTCACTTTTAGTAGAAGGATAATCCTTATATTTATCTGTGTCTTTATCCTTTTTGAACTTTTCTCTTTGCTTTTCATATTGAGTTTTCCACTGTTTAATAAATGCTTGATATTCTTTACAAGCTTTTTCACAGTTGGATTTCTTGCTCGAATCATCTCCAAAACACTCATATCCCATACACCCCTTCTCCAACTCCTTGATCTTTACACCACGTGTTCTACAAAAATCTTCTCCCCATTCCGTCATCCATCGTAAAAATTGAGGTCTAGATGCAAAGTCTTCCAGATCAGGTTTTAGTTTGCCGTATTGGTAGATTCCATTTTCAGTAAGTTTTTCGCGTTTCTCTTTATCAATATGATGCGATAGACCGCATAACATCCCTTTCCAAATATCTGGACCATTTGTTTCCCACCAGGTTTCACGTGATAGACCACTAGAAGTTGTGCCACCCTCGTTTGAGAAAATTCCATCAATATTATTTTTCATAGTAAGCACATCATTCACAGACTTTCCTATATCCTTTCCCATGAACAAATCTTTAAAATCACCATATGTATAGAACATTTGACGTTTGAAATCGTCGGGAATTGTTACAATTTCTAATTTTTGCTGGGGATCAATTGTGTCGCCTGCGGTTAATCCTTTTTTTTTTTCTTCTTCTTTATCTTCTTTATATTTTTTCCATAACCAATAA
>S_L3_13_Contig7242
TAGTATAAGGTATATATCTATTGGGTGAAAGTTTTGTCGGTATATCATAATCACCTTTGGGTATATTAATAACACTGAAAAGGTCCACAGGTAATTTAGTTTTTTTCTTTAGATAAAAATAAGTGAATGCAGCAAATCCAATGCCAACGCTCCAGGCGAGGGTGGAGGTCACCAGGGGGGGTATTGGTGGTGATGGAAGTTCCTCTGGTGCCGGTGCTTCTTCTTCGGGTTTGAGAACGGGGGTTTCTTCGGGGTTGCTGGTTTGGTCGGTTTGTTCCTCACTTTCTGTTGCTGGTGGTCCGGGTGGTGGTGGAGGTAATATGGATGTATCATCGGGACAAAATGAAGGTTTTTCGATATCGGTTGTGTCGGTATCGTCGTCAATGGGGTTGATTTCTTCTTCCACAAGGGGATCAAGGGTTTTGTCACTAGGGGAGGGGAGGTTATCACAATGTGATTGTGTTTCGCCAAGTTCCGTATTAGTATTATGAATTTTGTCTTTAAGTTCAACAAGTAAAAGAGATACCATATCTTTTTTTCTTTGTTTATTCTGGGGATCACATTTATCATAAATATTGCAATCCTCATATTCTACCTTTTCTTTTAAATCGTCATAATTATTTATCCATTTCTTTATATTACTTTCATTTCTTTCAAAATAATTTTTTACCTTAAAAGCCATATTGTATGCATCATTATATTTTCGTATATTAAAATGCTTTTTTATATCATTCCATTCTTTTTCCTTTTTTTCTCTCCATTTCCTCACACATTCGCATTTGTTTGTAGATCCTTGTATAACAGAATTTTCATCTTTTGTGCATATCTCAATCCTTTTTTTCAATATATAATAACTTTCTATGAAATCTTCTAACCAATATACTAGAAATACTTTAAATGTAGTATATTTATTAAGGTCTACTTTGTCACTAAAGTTATCTAGTTTACATATATCCATATCATCATCTTTTTTATATCTACATTCCCATTGTTGATCTCTTACACTTTTAAAAAGATATGAATCCTTGAACAATGAATTTCCTGATTCTTCTAATATTTTTGAATAATTTTTAATAAACGGTCCCCTACGATCAATCATTTCTACATTAATAGTAGTCTTTCCATCTTTATCTATTGTATCAAAAACCTCTTTCCACGTTTTCCCATTTCCGTTAAAGTTAACCTCACATGGATCTTTACTACCACTTCTTCTACTACCACCATTACAATTAACTTTATTGGAAGGACACGTTTCACAATACGTTGAACGAGAAAAGGTTTGATGATTGTTATTAAAATCTATTTTATTATCTTTATACTCCTTATCCGTATCATCCTTACCATCTTTGCAATGTTTCAATTCTTTCAAAAATTCTGCAGCGGACGAATGTTTTTTTATTTGTTCACAAAAATTTTTATTATCATCATCACCATTAGTGGAAGGTGTGATTACTTTTCCATGTTCCCCTTTATATTTTTTTTCTTGCTTATGATATTCATCGAATTTTATATCTATCCATTTTCTATATTTTTTACATTGTTCATAACAACGTGGACAATCTAAATCATCAAACATATTATTATAGCTACGCTTTTCTTCAGTACAAATATGTCCATCCCCACTACAAAATGTGTCATTATCACTAGAATTTTTTCTACATCCTTTTCTCACCTCCTCCAATCTTTTTTTCCTCTCTTTACAAAATGTTTCTCCCCATTCTTCAAGGTAACGGAAGTAGGGGGGGCGTAACACGAAATCTTTTAACGTGGGGGGTTGGGAGTTGGGGGCGTTGTTGGGTTGGGCACCACTATTTTCATCTTTAAGTGTGACGGTGTTGTAGTTGTATTTGATGGGCTCTTTGGAGGTGCCGTCTTTGAAAAGTGCATTTTTCACAGTGGTATCCACTTCTGGTTTGTCACTACCACTTGTCTTGTCTTTATATGTTAGAGCATATATCATTCCATTCCAGATGGAAGGGGCGTGAAGTTTCCACCAGGTTTGTTGGGGGGTTGTGCCACTATTTTGGGTGACATGTTTTCCATTAGGAGGTTGGGAATCAGCATTTTTTAAAACACGTTCTATAGCATCTTTTATGTTCTTTTCTCTTTTATGCAATTCTTTATCACCTTTAAGTATGTCGTTGTAGGTACTACTTTTCTCGTCTTTACTACCACTAAATAGGATGTCTCTGTAGTCACCTAATGTATAAAACATTAATCTCAAAAAATCGGGGGGTATATTACCACGTTGTAGGTTGGCCGGGTTGGAGGGGTCACTATCATCACTGACTGAACCGTGTAGTTGTGATAGTGGTAGTAGTTGTGCTCCAACACCACTTTGTGTCTTCGTATTTTCCGCTTTATACTTATGCCATAAGAAAAAAGTTTCCACCGCGGCCGACTCCACGAAGGCACGACGGAGAGATGCCTCGGGCGTCTCTTTCGTCGTTGCTGTAGTGGATGCACCAGGGTTGCCATCACTTTGTGACGTGGGTTGACCAGTAGTACCTTCTGACGTGGATGGACCATTACTAGAACCTTCGGTACCACCGTTTCTCGTGGATTGAACACTTTGTTCACTACTACCTTCTACCTGTGTCCCATCCGTGTTCTGTTTAGTGGCCCAATCTACTATCTTTTTTATATATAGTTTTCGCCTCCTGGGTGGCACACAAATACTACCACTACTAGTGGTGGTACTATCACGTGTGGTTTCGGCACCACTAGTGGTGTCACCATTTGGTTTAGTTGGTATACATTTCCAATTGGGGAAATTTTCTTTTCCACCTGGACCGTATTTGAGGGAACAGGCGTCAGTAAGACTGGTTTTAAGTGCTTCTTCCACCGTTTTGCACACATTCACTGACGTATCTGTTGCTGGTGGTGACGGTACCTTCCCGTCCGTGACTTCCGCCTCCGACGCCGCCTTGTCGTCGTCGCCTTCGTCTGCTGAGTCCTCTTCTTCTTCTTCTTCTTCTTCTTCCTCCTCTTCGTCGTCTTCCTCAGAACGTTGATTTATTATGGCGCGACCGGCACCACCATCTCCGGCGGGTGATGTTTTTTGTTTTTTTTGTTCTTCGCATTGTTCTTGAGTTTGTTTGCATGTTTGTGCGTCTGTTAATTCGTGTTGTAGTAATTTATCAATTATACTATTCTTTTTAGTGACGATATTACCACCAGCTGCTGCTTCTTCGTCATTCAACATTTTCCGAATACGTTCTATGTCCTTTGCATCCGCATGAGTATCTTTAATACTTTCCAAAAGTAAATCTTTCTCCAAAAGTAATTCAAGAACAACATCAGCAGAATACATTATTCCGCTTAACATGTCATTTGCGCTAATTTCTCCTTTATTCTTAAAATCTTTTTGCTTTTTAAAATGGTCTTTTATTTCCTTCCATTCGGTTTTTTTTTTAACAACCCATTTTTCAAAACAACCACATTTTTTGTTACATCCACTTATACATGTGTTGCCATTTTCTTTATTTATACAATTACCAAGTTGTTTTCTCCACTCTACAGAATCGTGTAACATATCATAAACCCACTTCCAAAAAAAAGCATTATAGTGCATACTGTTTTTTTTTGATGTAACTGTTTCATTATTTTGTAGTACACAAAAATTAATGTCATCGTTGTTTCCCTTGTCATCATTATTTTCATTTTTTTTTTTATAATAGCATTCCCATGTTTCCGTTATATTATCACCCTTTTTACCTTTTCCACCACTAGCAGCAGTAGCAAGGGCAGCAACAGGTGCACCATTTCCACCATTACCATTACAAAATTTATTATATTTTTGTACCATATCACTTTTTGTTTTATCACCGGTAAGTATTGGTATATCCGTTTTTCCATAATTCCTATAGTCCTTACCTTGTCCGCAGGTTTCGTCACCTTTAGCTTCCCATCTTGCACCATTTTTTTGTTCCGCCCCGCACCACGGACATGCTTGACAATATTCCGTATGAGAAAATGTTTGCTTTGTTTTATCTTTAGTAAAATCAACATTATCTGCTTTTTCCGTTCCTACTTCAGTTGGTTTTTGACATATTGATTCATCATTTAATTTTTTTAAAAACTCTTCGACATTTTTATAGTTAGTATCTTGCAGTTCTTTATAAAATTTTTTTTCATATCCATCATAATTACTTTTACTTGCACCACTTTTTTTCCTACCATCACCACCTGTTATTTCTTTTGTATATTTATTTTTTTGTTTGTCAAATTCCAGCTTTTGGTTATCTATCCATTTTACAAAATGAGAGCACGAAAAGTGACAATCTTTACAATTATCCTCTTGAACAAAAACATGATTTCCTCTAATGGTTTCTACGCAATCATGCCTATTAAGATCACAATATAGTTTCTTACCATTTTTACGTTTTTCACGACATTGTTCTTTAGCATCTTTTAATTTACGTTTCCTTAATCTACAAAAGTCT
>S_L3_13_Contig7243
TGAAAAAGACGTTGTTGTTTTCTTGAAACAATTACTACCACGAAATAGTGCTGCCGCACGTAATCGTGTTAAACGTAATGCCAATCCCATTAGGTCCACCGCCCTCACCCCGAACACCCTCTACAGTTCCGCCGCAGGGTACATACATCATGAACTACCAAACGTGGGGTGTATGAAACAGGAAGTGTTTTGTAATAGTCAGAAGTATGCGTTTAAACATCCGCCAAAGGAGTATGAAGATGCGTGTAAGTGTGATACTAGGCAGAAGGCACAAAAACCAATTGAGAAAAAAGACGATTGTAATGGCATTAAGACACTTCTTGATCAATCAAATGGCGGAACAGGTGGAATAAATGGATGTCATCCTAAAAAAGATTATCCTCCTTGGAATTGTAAAATAAATGAATTAAAGGAGAAAAATAAAGGTGCGTGTGTGCCTCCCAGAAGAGAAAAATTTTGTGTAAGTCTATTAGCAAAAGAGGGTATCTTTAAAACAAACGAAGAAGATATAAGGGAAACTTTTATTAAATCTGCTGCTTTAGAAACATATTTTGCTTGGAAGAGATATAAAGAGGATAATAGAGAAGCACAAGTTGAATTACAAAATGGAACAATCCCAGGACATTTTAAAAGACAAATGTATTATACTTTTGCTGATTACCGAGATATATTTTTTGGAACAGATATTACTTCGCATAATTATATTCTAGATGTCTCAAAAAATGCAAAAGAAAGGTTAATATCTGAAATTGGAAAACAAAAAACCAGTGATACAGAAAATGATGGTTCAAAACTTCTAGAAAAGTGGTGGAATTCAAATGCAAAAGATATTTGGGATGGTATGCTATGTGCCTTAGAAAAAATTTCCGGCAAAGACAATATCAAATCCGCATACAACTACGATACCATAAAAAATGATCTGGAAGATTTTGCTAAAAAACCTCAATTCCTTCGATGGTTTACTGAATGGGGAGAAGATTTTTGTAAACAACAGAAGGAGAAGTTAGCTACTTTACAAAAGGAATGTAGGGAATGTCAAGTTAATGGAAAATGTGAAGGATGTGATAAATGCAAAAAACAATGTGATTTATATCGAGAATTTATTAGAAAATGGAAAGGATATTATACTAGTCAAAGCAAAAAATATTCTGCCGTTAAAGGTACATTTCCGTATAGCTCTGATACCGACGTAAAAAGCGCAGAGGACGCTCGCAATTATTTAGATAAACAATTAAAAAAAATTTGTTCAGATAAAAATGGAAATTGTGATTATAAGTGTATGAATGAAGTATCGAAAAAGTCGTCCAGTGATGGTAATCGTGAAACTATTCCTGCATCCTTAGATGATGAACCGGACGATGTCAAAGGGAAGTGTGATTGTAAAGAGGAGGAAGCACCTCCAGCAAAAGTACCAAGTGCGTGCGAAATAGTGAAGGGAATACTTACTGGGAAGAGAGAAACAGATGTAATAGAAGAGTGCAATGGAAAATATAAAGATGGAATAACATCATATCCTGGATGGAATTGCAATTCTCAGACTGATCCAAAATATACTGGAGCATGTATGCCTCCTAGAAGACAAAAGTTATGTGTAATTAATTTACAATATTTTACAGGGAAAACATCAGTTGAGTTGAGAAATGCTTTTATTAAATGTGCTGCTGTGGAAACGTTTTTTCTTTGGCATAAATACAAAAAGGATAAGAATGGTGGTGATGCAGACACAAAATTAAATAGTGGTACCATCCCTGAAGAGTTTAAACGACAAATGTTCTATACATTTGGCGATTATAGAGATATATTTTTTGATACAGACATTTCGAAAAAGCAGGGGCCGGTCAATGATGCAAAAAACAAAATAGATAATATTTTCCCAAAAATACACCCACAAAATGAAACAAAACGCCAAGAATGGTGGAATGAAAATGGTCCCTATATTTGGAAAGGAATGTTATGTGGTTTATCACACGCTAGTGGAAATATAAGTAACGTAGAAACTATCAAAAAGCACAACACTTACAACAACGTCAAATTTAGTGATAATCGCAATGGCCAAGATCTAGAGACGTTCGCCAAACGACCACAATTTTTGAGATGGATGACGGAATGGGGAGAAGAGTTTTGTAAAAAACAACAAGAACACTATATGGATTTGGTAAAGGGATGTACGGGGTGTACTGTTAGTAAAGATGGTACTGTATCCACTGATAACTGTAAGACAAAATGTGAAGAATGCAGAACAGCTTGTGGTAAATATAAAGGTTTTGTTCAAAAATGGCAAAATGATTGGAAAACACAATCAAATAAATACAAAACATTATACACAAAAACAACAAATGGTACCGGTAGTGATACAATTGAAACAAAACTTCTTCAATATTTAAAAGAACTTAAGGACCCAAATGGTAACACATATGATACTGCCGGAAAATACATTAAACAAGAAGGATATATTAAGAATTGTGAGGAAAGTGGACAAAATAATTTCGACGAAAATAAGAATGGTGGTAGCGAAAACAAGTATGCTTTTAAGGATTACCCAAATGACCATGAAAAACAATGTACATGCAAAACCGAAGAATCAACTCCCCCACGTGTATTACCACAACAACCACAACAACCAAAACCACCTCCACCTCAACCAGCGAGACTTCCAGCTGCAGGGTATGGTAGGCATGACCAAAGAGGACGATCGGAACCTGGTGAAGACGGACCACTACCAGGGCCACGTCCACCAACACCACCAAAACCCGGCGGAGATGGTGGTGTCGCTCGTAATCTACCACGACTTGACAGAAGCACGAAAATCTTCGAGGACTCCGATTCCGATTCCGAAGGTGATGAAGATCACGGCCCCGATGGCGGTGACGGCGAAGGTGAAGATGACGATGATGAAGATGATGAAGAAGAAATCGACGACGGCGAGGAGGAAGACGTCGACGAAGACGACGCGGAAGAGGAGGAAGAAGAAGAGGAGGAGGAAGAAGAAGAAGGTGATGACAATGGTGACGACCACACGCAAGAAACGGAAGAAACACAAAAAGAGGAGATGGCACCTACAACACAAGACACTGTGGATGTTTGCAAAACGGTGGCCGAACTATTTAAAAAACCGGACACTCTCAAACAAGCCTGTTCAACCAAATATGGAAGTAAATCACATGTTGGATGGAAATGTGATAGTAATGGCTCCCAACCTGAAAAAAACGATGTCAGTGCTGTGTGTATACCTCCTAGAACACAAAAATTATACATAAAAAAATTAAAAGAACTCGATGGAGAAAACAAAGAAGCATTGCGAAAAGCATTTATTGAATGTGCTGCTATAGAAACATTTTTTGCTTGGCATAAGTATAAAGCGGAAAATACGAAGACACAAAGTGAGTCACCACTACAACCCCTCAACGGTGTCACTGGTGATAGCCCCCAATCCAAATTACAAGAAACTGGTGAAATCCCCAACGATTTCTTGAGATTAATGTTTTATACATTAGGTGATTATAGAGATATATGCATAGGTGTTAAAGAAGATGTGATTGAGACGTTAAAAAAGAGTGGTGATGAAAATATCGAGAAAATTAATAATAAAATAAAGGAAATTTTAAATCGTGACAACAAACAACAACCTGCCCCCAAACCTAGTGTCGAAAACCCACGTAAAACCTGGTGGGATGATAATGCAAAACATATTTGGAAAGGTATGGTATGTGCGTTAAGTTATAATACCAACACGAAGAACGGCGAACCACTACAACAGGTTAAAACTGCGGACGACGGCAAAAATCTTTTTGAAAAACTCAAAGAGAAATACGGCGTATACGAAAGTGTTGAACTCGAAGATAGTAATGAAAGCCGCAAAATGACTGGTGTCAATGAGGCCCCCCCCAAATTGAGTGATTTTGTGAAATTACCCCCATTTTTTCGTTGGTTACATGAGTGGGGAAGCGACTTTTGTGTTAAAAGAACAGAGATGTTGGAGAAGATTAAAGTGGATTGCATGGATGATAATAAACAAAAATATAGTGGGGATGGGGAATATTGTGAAGAAATTTTTAGTAAGCAATATAATGTTCTCCCGGATTTAAGTTCCAGTTGCGCTAAACCTTGTAGATTGTATAAAACGTGGATACAAAGAAAGGGAAAAGAATTTGAGGATCAACAAAAAATATATAATGAACAAAAAACAAAATACGAAAATGGAAATAATAAGGGTGGTGGTGTTAATGGATTTTGTGGAAAACTAGAAAAGGACGCTGCAGGATTTTTACAAAAGTTAGGACCATGTAAAATTGAGAATGGAGTGGGTAAAAAAGGAGGGGATATTTTAGATTTTACGAAACCAGAGGAAACATTTAGACCTGCAACAAATTGTGCTCCATGTTCTCAATTT
>NS_L6_18_51473
CTTTACAAAAATTTTGACCCCATTCTTCAAGGTATCGGAAGTAGGGGGGTCTTTCCACAAAATTTTTTAACGTGGTTTTGGGGGTGGGTGTATCACTAGGGGCTGGGTCTTCGGCGCCTCTGGGACCATCAGTACCACTATGTTCGTCGAGTTTGACGGTGTTGTATTGGTATTGGGTTTTGTATTTGCTTTCGAATGTACCGCTGTTGCCCTTGGGGGTGTTATCGGGTTTCTCGTCTTTTCCGAAAAGTGCCTCTTTCACTTTCTCAAGATGTTTTGGTGGTGTATCTTTGTCGCCACTATCTGTGTTATATGTTAGAGCATATACCATTCCATGCCAAATGTGTTTTGCATTTTGATCCCACCATTTTTCACGTGATATGCCACTATTTTTTTGTGCACCACTAGGAGCTTTGGAAGCACTTTGTTTGAGAATTGTGTCTATTTTCTGTTGTAATTGTTTCATTTTCTCCATTTCCCCTCTGTTTTCACTTGCAAGAAGCACAATATTTGTCTTATCACTGTTTGTGTCACCACTCTTCTCGCCTTTAACACCACTAAATAATATATCTTTGTAGTCTGCTAATGTATAGAACATCTGACGCAAAAACTCTTCAGGGATTTTTCCTTCTAGTAATTGTTTGTCGGGGGGCTGTTCCTCATCACCGTCGCCGCTACCACCGTCGGGAGTGGTGAGTAGTTGTAACCCACCTTCTTGTGGTTTCTTTTCCTTTTGTTTTTTATATCTATCCCATAAGAAAAAAGTTTCCACCGCTGCAGATTGAATAAACGCGTCGCGCAGTTTTTCACTAGGATCTTGTGACGCAGTTTTGACATCACTTTCTGACGACGTTCCACCTGTTTCTTGTGACTTCGCCTCCGTGGTCTCGTCACTTTTTGCCCACTGGTCCAATTTCCCCACGTATAGTTTTCGCCTCCTGGGTGGCACACAAATGGCACCACTAGATGTAGTGGTTTTTACATCACTACCTGTGGCTTTGTCGTTACCACCACTTGTGGCTTTTTCGCCACCACTAGTGTCACGTCTGGAACGGCCACCACCGTCACTACTACTATTACTTGTGGTACTACCCGTGTCACTACCACTACTTATGCACTTCCAATTGGGGAAATTTTCTTTTCCGCCTGGACCGTATTTGAGAGAGCACGCTGCTTGGAGACTTTCCGTTTCTTTAAATAGCTCGTCAACTATTTTACATGGCTTCACCTCTGGCGCTGCTACAGTCTCTTCCACTTCCTCTTTTGGTCCCTGTCCCGTCTCCTCGCCTTCGCCGCCGCCTTTGCCGACGTCTTCCTCCTCCTCTTCGGATTCCTCTGCAGGTGTGTCGTTGGTTTGGGAGGGGCCGTCAGGTGGTGGTTGTGGTCTAGGGTCGTTGATTTCGGAACGTCCTACGACACCAGGAGCTCCAGCGGGGCCTGGTGGTTTTTTTGGTGTTTTTTTTTTGCAGTATTGTTCTGGATCATTTGATATGCATTTGTTGGCAATTTCTTTTTCATGCTCCAGCAATATTTTTATTGCATCCTGTGAATGTTCAGTATCTGATCCTCTGGTTCCTTCAATTTTCTTTAATTTTGCCTCTAATTCTTTCGATTCCTCTTGATCTCCATAAGCTTTTTTAATTTGCTCCATAAAAAAAAAATTCAAAATTAATTGAAGAGTCATATAACGTTGGTCTTCTTTAATATTTCCTTGCTGATCAAAATGGTGTTTAATATTCCCCCATTCTATTTCTTTTTGTTCAACCCATTTTTTATAACATTCACATGGACTTTTACACCTTTTCATGCATTGATTTGATTTAGCATAGTTCATACAATTTTCAAGTTGTGTTCTCCACTTTATAGAATCATTTAACATTCGCGAAACCCAAAGCCAAAAAAATGAAAAATAGGGCATAATTCTCTGATCTCTTTTAACCGTGTTATCATCTTGTAGTATGCAATTATCGCTTTGATCGTTTTTTTCATAATGACATTTCCATTTTTCCATTTTAATATTCTTACTAGAAGAATTACTACATAAATCTTTTAATTCTTCTAGGATATTGTGATTTCCTTTATTAGGGGGAAGTATTGATATATCAGTAGTATCTTTATCATCAAACGATATTTCGTTTGTTCCGCATGACTCAATATCGTTATCTTTCCATGGTGGACCGCCCTCTTGCACCCCGCACCAGGGGCAAGGTTCGCAAATTTTTGTATGAGAAAATGTTTCGTCAGGATCTTTAGTGAAATCAACAGATTTTGCTTTTACCCCTTTTACTTCCACTTCAGGGTGACCTTGGCATGTTGTTTCTTTACTTAACAATTCTAAAAAGCTTTTCACATTATTGTGTTTGTTTTTCAGTTCTGTATAAAATTCTTTTACATACAAATTATTAATAGTTTTATCTCCATATGCAGTTTTTATTATTATGGTTGTTGGATGCTGTTCTTTAATTTCTTTATCATATTTTTTTTCTTGTTTTTCAAATTCTAATTCCTGATTGTCTATCCAGTGTACAAAAGGATCACATGCCACCAAACAGTCATTACATTCTGGTTGATAATCGAATATTTTTCTTCCTCTAACAGTTTTTGTGCAATCGCAGCCATTAAGGCTACAATATCGATCCGTACCACTTTCTCCACGACAATTTTTTATAGCATTTTGTAATTGTTTTTTTCTTTTTCTACAAAATTCTTCTCCCCATTCGTCGAACCATCTTAAATATTGAGGGACGTAGTCTAAATTTGTCGGAGGGTCTCCATCAACGCATTTACATTTATTAACAGTGCACGTATTTCCATTGGAGTCTTTTTCTCTAAAATATTTATCATCATCATTTGCTTTACATGTGATAGCTTTCCATACCTCTTTTCTATTAGCATTCCACCAATCTTCTCGTAATTTAAAAAAATTATCAGTATCACCTTCGTAGCGAGCTTGTAGCGTCTTCCCATTCGTCCCATTCGTCACGTCATCATGTATTTTCCCGAAAATTCTTTTTAAATTTTTCTGTACTTTTTCTTTTTCTTTTCGATCTCTTTCATCATAACCTATAAAAAGATCTTTTCCTCGTATAATATCACCTATATCTGCAAAACTTCGTGCTAATGCAGTACATAATCCTGATTTATAATCATCCTTTTTTTGTTCATATTGAGTTCGTATTGATTTTCCTTCATATTGTGCTGCAAGTGACACTTCTAATAATAAATTATCTGTCGTATTAGTTTTACCAGCATTCATGTATGATAAATGATGATCACATAGAAATAATCTCCTTAATGGAGCACAGGCTCCACCATTGTTAGTATCATTACCCTTTATTTTGCTATCAGTACATTGACCCCCATAAATATCTGAAAAACGAACATTTGGTCTATTTGCACAAGGATTACTTTTATCAAAACCACCGGTAACATTAGTATGCCATTGATAATCAAGATCGCATGGATCTGTAGCTCTGTTTTTCTCACCTTCAATTGTTGCTTTTGACAACAATCCATGCAAAACACTACTACTACGTCCAAGAGCTTGGTTTTTTGCTTCTTTCTGTACACTTTCTCCAATATCTTCCAAAAGGTCCTTGGCACTACTGTATGTAGTGGATGTTGACCGTGCAGGAGACGGCGGAGCCATTTTGTTTATCGTTCGGGACTACATTATGTCATACATGCATACGTGGTTTATATCGTGGCATACATGGTTTGGTGGTGTTTTGGTACGTACGTGGGGGT
>NS_L6_21_Contig1193
AAATTTAAAAGAAAAAATTATGTCTTTCAATTCGAAAAATTGTAGCGACGATTTACAGAATGCAATAGAGCTCTTATTAGATCACTTAAAAGAAACTGCAACAATATGCAAAGACAATAATACAAACGAAGCATGTGACTCTTCCAAGAAGGTGACACAATATCCGTGTGGAGATAAACGTGGAGCCAAACATAGAACTGTAAAACAAATAGCACAATATTATAAACGTAAGGCACATGTGCAGTTGGAAGAACGTGGTGGCAGAAGTAATTTGAAGGGTGATGCAACAAAAGGGAAATATATGAGTACTGGTGGTGAAAAAAGATTGGACGAAATATGTAAAATAAAGAAGGATCATTCCAATGCTAAGCGTGAGTTTTCAAAACATCCATGTGAAGGTAAAGATCGTGAAAAAAAGATGTTTGATATAAAAGAAGGATGGAAAAATGGGGAAGAAGTAAAAATGTCACACAAAGATGTCTTTATGCCTCCTCGACGTCAAC
>NS_L6_24_92413
CTTCATAAAAAAAAAAGCAATGGATCCTAAAGCGAAAGCAATACCAAAAGGGATGGTTTTTTCCAGAATGTCACGATTGAACGGTTCGTCCGCTTGGGGGGGTTCTACTGGTGGAGGTGGTTTAGGTTCTTCAGGTTCAGGAATGAGATGGGAATCGGGGTCTGGAGGAATATGTTCTTCCTCGGGTTTCTTTTTTTTGCGTTGGCGTTTGGGTTTAATTCTTTGACAAACACATATATTTTTAACATCACTATCGTTGAATGAGCCATATAGTTCTTCCCATTGTTTTTCTTTATCAATGTATTCAAAGAGGCATTGACATTTATTTTTACATTTATCTTTGAAGTACTCTGGGGCATTTATACCTTGTTCCTTTTTTCCTATAAAATTCATGTTATATTGATGTTTTAGTGACCGATACTCTTGTCTCTTTCTTGTAACATAATTGGTATATTCAATACATGCACGTTCACACTCAGGAGGGCCAATGGATCCATCCTCATTATTACATTTGGGGGATATACATTTCTTTTGTACTTCTTCATATAATTTTTGTCTTCTAGCACAAAAATGTTCCGTCCATTCACGAAACCAACGAAGAAATTGAGGAATTTTATCATCTTCAGGTAATGAACAATCTCCTTCTTCAATTTTTCCTCCAGCAACCTTATAGCCACATAACATAGCATGCCAGACATGTGTTTTATTTTCTTCCCACCAGTTTTTACGATGTTCAAAGGTATTATTAGCATATTTTGTTTTAAAAATTTTATCTAATTTTGTATTCAATTTTTTTTTATTTAAGTTTTCTATCATATCAGTACCCTTAACTATATCACCATAATCATAAAAACTATAACGCATTGCTTCTATAGCACTTTTATTATCATGTTTATATATATTCCATAAGTAATATCCTTCGGCATAAATATATTGAAGAAATTTTTTTTTGAAATCATCTTTAGTGTTTATAGTATTCAATTGGAAATCCATATTCCTAATACATAATTGTCTTCTTCTAGGAGGAACTAATACACCTTCATTCTTTCCTGCAGATGCTTCTACGTAGTAAGGGGTCCAACTATCATCATCATTATTAAAATCTTTATTTTTACATGCTTTTGTTTTATATAAACCTCTACATACTTTATTTTGATCATTTTCAGGACAATGTTCTAATGGATCAGGAACTTCACAATCACATTTGCCTTTATATTCTTTTGGCGTTTTTTCAAAAGCATAATTATTATTATTTTTATTGTTACTTTTAGTAAATTTGTATTTAGTGCAATGGCTTGTTTCATCAAGATATTTATCAGCACTATGTATTCCGTTGCACTGAGCTTTCAGTTTATCTATAAAATTTT
>NS_L1_80_Contig23406
TGTAACGGCACTAGCAGCATCACGTCGTTGACGACCTTTGGGTTCACCCTTACCACTACTTGTGGCAGTACTGACACCACTAGTTGGTACACACTTCCAACCGTAGTTTTTACCAGTAACATATTTGAGGGAACATGCGTCATCCAAATTGCCCCCGAGTGCGTTTTTCACTGTGTCGCAAACGTCTACTACTGTTGGTGTTGTTGCCGTTGGTCCCGTGTCCACCACGGCGTCCTGGTCCTTGTCCTCCGGCTCCTGTTTTGTGTCCTCCTCCACCTCCGCCGTTTCCCCCTGTTTTGTCTCATCCGCGGTGTCCTGGCCGCCTGCGTCATCGTCGCCATCTTCGTCTTCGTCGAGGTCTTTGTCGGCGTTGTGACGTCCTGGTAAAGAACGTCCGGCGAAGTGTGGTTGTGGTGGTGTTGGTGGTGGTAGTGGTAGTGGTAGTGGTAGTGGTAGTGGGTCTTGGCCACCACGTTCCGATCGTCCTCTATCGTCATTCCCACCATCCCGTTCAGGTGGAAGTCTCGCTGGTGCTGGTGGTGGAAGTGCTAGCGGAGGTTGTGGACGATGTTTCACTTTACAATTACACTTGCCTTCAACTTCTTCTGGTTCATTATCTAATGATGCGGGCATACTATCAGTACTCGATGTCGGCCTTTTGTCCATACACTTATAAACACACTTTCCATTAATAGTTCCATTTGTACATGGAATATTTGTT
>NS_L8_65_Contig3069
TCTTCCTCCGCCTCGACTTCGTGGACGGTGTCATCAGCAGGTGTTAAAGAGCGACCGCCAGAAGAGGGTCTTTGTGGTGGTGGTTCACAGTTTTTGCATCTGTTGGCGTCTGTTAATTCGTGTTTTAGTAATTTATCAATTGTGGTATTATTTTCGCCACTACTGGCACCACCTGTTGCTTCTTGTTGATTTTTTTCATTTTCCTCATCCAACAGTGCCTCAATGTGTTTTATGTCCTTTGCATTCCCATAACCCTCTCGAAGACTTGTCAAAAGTACCTCTTTTTTCAAAACACCTTCAAGAAGAACATCGTGAGTAAATAAGAAAAGACTTGCAGAATTGTCACTACCTCCTTTACCTTTAATATTTTGCGTTTTAAAATGTTCTTTTATTTTTGTCCATTCTTTTTCTTTTTGTACAACCCATTTTGCAAAACAATCACATTTTTTGTTACATCCATTTTTACATTTTTCTGATTTATTTTTTAAGCATCCCCCAACTTGGCCTCTCCAATATATAGAATCTTTTAACATATGTACCACCCAATAGTAAA
>NS_L7_44_Contig6134
GAAGATAGAGGGGGAGTGTACAGAAGATGGTGGTCGTCGTGGTGGTCGTAAACAAAAGTATAGTGGGGATGGGGAAGATTGTGACAAGGTTCATGACGATCCTACTATTGTTCGGGGTTTAGAAGGTCCCAGTTGTGCAACACCTTGTAGAAAATATAAAAAATGGATAGAAAGAAAAAAAGACGAATTTACTGAACAAAAAGAGGCATATGCAGGACAAAAAGACAAATACGAAAAGGAAAGTAAGTGTGCTGAAGGTAATAATGGTGGTAATGGATTTTGTGGAACACTAACAAAGTGCACTGACGCTGCAGCATTTTTAGATAGGTTAAAAAGTGGACCATGTAAAAAGGATAATGGAGAGAGTAATGGAAATGATCATGAAGAGGATGAAATAAAATTTGATGATGATAGTGAAACATTTGAACATACAAATCTTTGTGATCCATGTCCTGTATATGGAGTTAAATGTAAAAATGGTCATTGCAGTGATGATAACGTAAAGAAATGCCAAAATAAAAAGATTAGTGCAAATGATATTGGAAATGGAGGGAATTCTATTGGAAATATAGATATGGTTGTTAGTGATAAGGATGCAAATGGATTTAATGGTTTAAAGGATTGTGAAGATGCTGGTATCTTTAAAGGTATTAGAAAAGATGAATGGAAAT
>NS_L7_19_Contig5372
GCCGAAATCGACGAAGACGAAGACGAAGACGAAGAAGAGGAAGAGGAAGAGGTGTGCAAAACGGTGAAGTCACTTATAGGGGAAAATGATGGAACAACAGAGATTGACGGATGCAATCCAAAAAATAATGATAACGAATATCCTCTATGGAAATGCGGAGATAAAAGTTTAGTGGAAGACCCTCGTGTGTGTATGCCTCCAAGAAGACAAAAATTATGTTTATATTATATAGCACATGAGAGTCAAACAGAAAAAATAAAAAAACAAGATGATTTAACAGACGCTTTTATTAAAACTGCAGCAGCAGAAACGTTTCATGCATGGCAATATTATAAAAGTAAGCATGGTAATGGTGCAAATGAACTCGTTGAAGAATTAAAAAAAGGAAAGATCCCTGCCGAATTTTTGAGATCCATGTTCTACACATATGGAGATTATAGAGATATATGTTTGGATACAGACATTTCGAAAAAAGAGGGTGATGTGGAAAAAGCAACATATTTTATACGTAATTTTTTCTCAAATAATGGCAGCAAATCAGGTAGTGGCCAAACACCACAAACCTGGTGGGATCAAAACGGTGAACATATTTGGCATGGAATGTTATGTGCACTAGAAAAAGCTAG
>NS_L7_29_Contig2769
TTTGTTATAGCATTTTCTAATTTATGTTTTCGTTTACGACAAAAGTCTTCTGCCCATTCCTCGAACCAGCGAAGAAACTGTGGCACATAGTCAAAATAGGTGGGGACCTCGTTGGTCTCATTTTTGCCCTTTTCGTCCTTACAGCGGCATTTGTTTTTATCCTCAGTTGCAGTGTTTTCATCACCACCACATGTTTGTCGAAAATATGAAGCATCTCTTAGCTTCTTGTCTTCGTTGCACGTGATAGCTTCCCAGATTGTGGCGCGATTCGCATACCACCAATCTTCTCTTAATCGATAAAAATTTTTTTTGGCATCTTTGTAGCGATCTTGTAACGCGCTATTCGTCTTCGTCACGTCATTATATATTTGCCCGAAAATATCTTTCAACTTATCTTCTAATTTTTTTTTTTCTCCTTTATCACCGAGATACAGATCTTTTCCTCTCACAATATCTCCTATATCTGCAAAACTTCGTGCCAATACTGTACATAATTGGGAAGCAGAATTACCATATTTGTGTTTATGTATTGTATAATGTGTTTTTATTGATTCCCCTTCGTATTTTGCTGCAAGACACACCTCTGCCAACAAATCATGCTTGTTATCAATTTTTTTAGTGCCAATTTTTTCCAAATTATAATCACATAAATGTAAACGTCGATACGGCGCGCAGGCGCCACATGTATTATCATCGCTTTTATTATCTTTTATTCTATTAAATGTACATTGACCTCCATATTCATCGGAAAAACGAACTGTTTGTCTATTAGCGCACGGATACCTTTTACGCTTAAGACGGTTATTATAATAATCCTCTACAAGTTTGCATGTATCTGAGAAGCCAACTAATTCCGGGATAATATTTGTTGCTTCCTGCAACTTTCCTTTCAAGTAACTATCATATGTTTCAGCACCAACATCCTTTTTCACTTTTTCATTGTACACTTTTTCCCCAAATTCATCCAATACATGTTTGGCATCCTGTGAACTACCGCCACTACCGCCACTACCTCCCCCCATTGTACCGACAACATGATGTCATACATGCATACGTGGTTTATATCGTGGCATACATGGTTTGGTGGCGTTTCGTACGTACGTGGGGGTATGTATGTATGTTATGG
>NS_L6_24_Contig8602
TTTTGTCAGCAGTATCACTAATTGCGCCCTGCACAATGCTTATGTCCCCCACTAAAATATCCCTATAATCCCCCAATGTATAAAACATTTGTCTTTTAAATTCCTCGGGGATAATACCACTTTCTAATTCCTTTTGTTCTGGGTCGTCGCTTGTTTTACGTACAACTAGATCAGTTTCTGCTTCCTCTTTTTCTTTTTTCTCTTTGTCTTTTATTTTCTTATATCTATCCCATAAAAAGAAAGTTTCAACTGCGGCGGACTTCACAAAGGCGTGGAGGAGAGACGTCTGTGACGTCGATGTCGACACGCCGTTACCTTGTGTTGTCTCACCAATAACTGGTTTTGTCTGTGCCTCATTACTCTCCTGTGACGACTGTTTTTCCGCCCACTTCGTTAATCCCCCCACATATAATCGTCGTCTCCTGGGTGGCACACAAATACTACCATCACTTTTGCCACCATCGGCAGCACGTCTGTGACGACCTTTGGCTTCAGCACCCTCACGTGTGGTAGTATTGTCACCACTTGGTGCCACACACCGCCAACCTAAACGTGAGTTGTTTCCACTATATTTGAGGTCGCAGGCGTCACTAAATTGTTGGGGGTTCTGAAAGAGTTTGTCCACTATTTCACATGGATTTACTTCCTCTTTTGTTGTCGGTGGTACCTGTGGCGCCTCCTCGTCGACGTCCACCTGGTCACTGTGGGGGCCGTCCTCGGCGCCGTCTTCTGTTTTCTCCGCCTCGACGTTGTCTTCGTCGTCTTCGTCACCTTCCTCTTCCTCGCCTTCGTCTTCTTCTTCCTCCTCTTCATCGTCTTGGCTGATGATCCGACCTGGTAGAATACGAGCGAGACTTTCTTTTGGTGGTGTTTTTTTTGGTGGTGGAGGTGGTCCCGGTAGTTCTGGTACTGGTGCTGGTGTTGTTGCTGGTGGTCCCTCCCCCTCTTGTTCTGTTTTCACCTCCTCCCCCTGGTCGTTACTGTCGAGGTGTTCTTCTTCTTCCTCCTCGACTTCGTCTTCCTCTTCCTCCACCTGGACTTCCACCGTTTCCTCCGCCGTCACTGCCGCCGCCTCCTCCTCGTTGGCGTCGTCGTCTGACTCGAGACTGTTGTCAGTGGGGTTGGTGATAGGTTCATCGGCTCTGCCGGGGTCGGAGCGGGCGAGGTCTGGTTTACTGGTGCTGGTGTTGTTGCTGGTGGTCCC
>NS_L1_95_Contig9238
ATAAATTTCCAACAGATGATTTGGTTTTTTTCTTCAAAAATAAAAAAGCAATGGATCCTAATGCTAACGCCACACCGAATGGTACGGTGGTGTGCAGGATGGATTCGTCAGAAGGGGCTAATGGTGGAGGCGCGGGTGGAGGGGCCGGTGCTGGTTCGACTGATTCCGGGGGTTTGACTTCGTTGTCTTGTTCGGTATCTTCTGTGGTATCATCTGCAGTTTCTTCTGGGGATGACTGGGGGCTACTAGCTTCTCCTTCATCTTTTTCTTTTTTATCTTTATCTTCGGGTCCACTGCCTGTGTCACCAGTGGGTTTTGCTTCTTCACAATTGCCATCTGTTTGCTCTTCTTCTGTTGTATCCACATTCGGACAAATTTCTGGCGCTTTCACTGTATTTTCTTCTTCAAGGGGTTCGTCATCATCATCAGGTAGGGTGTTGGGGGTTTGACAGGCTGTTTCTGTTTCTTCGCCACTAGTTGGCGCGGGACAAGATGTTGCTTCTTTACCAAGCTTTGTAAGCAAACATAGAACAATATCTTCTTTTTCATCTTCTTTAGTATTTCCTGAGCTCGCAGATCCATTACAATGACTGGACTTCAGGAACTCCTCTAATGTTGGACAAGGTTTTATAGCTTTTTGAAATTCAGGTCGACCATAAAATTTCTCCAAAACAGTTTTTACATTGTAATCTTCTTGATCTTGATCTTTATCTTTATATTGTTCATTGAAACGGTCTTTTATTTTTCCCCATTCTGCCTTTTTCGTCTTTAACCATTCTTCTGCACAACCTTTTATACATGGAGTTGCATCACTACTATTCATACATGACTTTAATTTTTTTCTAATTTTATTATAATCCTTAAAAAAATATTCTAACCAACGTTTAACCAGTGCTCTAATAATTATAATTTGGTTTTCATTACCTTTTTCTCCATTGACGTTTATCGGTTTACATACAACATAACCACATACTTTACCACATTTCCATACATCTTTTCTAAAACCTTTAAAGATATGGGCATCTTTACAAGCGTCTAAATCTTTAAATTCCTTTCCACTTTCAGTGTTATCACTAACGCGCATTTCTATGTTTCCATTACTATTTTTGCCATCTTTAATATCTTTTGCAGTAATAGTCGTTGTTCTATTGCTGCCATTGCACTTCTCTTTTTTCTCAGCACCACTACTCTTACAATTTTTACAATATATTTTAAATTGAGAACATGGATCACAATGTTTTGTATGTTTAAATGTTTGCTCTGGATCGTTAAAATTTATTTCATCCTTTTGATTATCCTTTCCATTACCCTCTCCACTATCTTTTTTACATGATCCTAAATTTTCTAAAAATTTTGCAGCGTCATCTTTCAGG
>NS_L1_95_Contig9232
GTATTTGGAATAAATTTCCAACAGATGATTTGGTTTTTTTCTTTAGATAAAAATAAGTGAAAGCAGCAAAACCAATACCAACAGTCCACATTAATGTAGAAGTTGCAAGGGAAGGTATAACCGCGGGGTGTTCCGCCAAATCTTTGGGTGGGGGTTTCACTCGGGGGGGTTTTGGGGGTGGTTTTGCTTTTTCTGTGTCACGAGGTGCTGGTTGTGCCGGCGCTTCTTCTTCGGGTTTGCCTTTCGGTTGGTCCTCTGTGCCTTCACTAGGTGCTGGTGATGCTGGGTCACAACCGCTTTCTTCTTTCACTTCCTCTTTTGTTTCTGGTTTTTGTGGTGGACAAAATTTAGGTTGTGCCACTTGGTTTTCTTCTTCAAGGGGTTCCTCATCGTCTCCAACGTGGGTGGGGGATTTTTCACCACAATTTGGAGGGGATTCGCCACTAGGTTGGATTACGTCACTAGTTTGGGATAAACAAGTTTTTATTTTTGTGTCAAGCTTTGTAAGCATGCAATTTATAACATCATTCTCATTACCATCGTTTTTTCGTGAGTTTTCAGGGCAATTGCATTTAAGTGACTTCTTTAAATTTTCTAGACTTTTTTGCTTTCCTTTATCAGTTACAACAGGAATTTGAGGTATCAAAGTCTCCAAAATACTTGTCACTGGGTAATATTCATCTCTTTCATATTTATATTGTTCAAGGAAACGCTTTCTTATTTTTTCCCATTCTCCTCTTTTCTTTTCTATCCATTCTTTCACACAATTACATTTATTTTGACAATCATTTTTACACATGTTTCCTTCACTATTATGTGTACAATGTGAAATTCTATGTTTAATTTTATTATAATCTTCTAAAAAATATTCTAACCAACGTTTAACGAATGCAGTAATTAATATAATTTCTTTATCATTTTTTTCCCCTTCATACTTTATCGGTTTACATACATTATAACCACATACCTTACCACATTCCCATTGTTCTTTTCTAAAACCTTTAAAGATACCTGCATCTGCACAATCGCCTAAAACACATTCGTCTAAATCATCTTCAACTCCATTTGTACTCTTACCACTCACAAGAATATCAAAATCTTGAGTAGAATCTTTAATACGATCTGCAGTAATATGCTTTTTATTAATTTCAGTGCAGTTACGTCTTTCATCCTTATTACAATCA
>NS_L1_95_Contig9236
TTTTGTTTATGGCAAAACTCATCTGCCCATTCTTCTAACCAACGAAAAAATGTGGGTCTACGTGAAAATTCTTCCAATTTGGTATCACCATTGAAACCACCACTAAATGAGACGTTGTCATACTTGTTTTTGTTGTTCTTGTCGTCTGTAAGTTTTTTCTGCACTTCTGGATCCATTCTTTGTATATCGGTTTTATAACTTAGAGCACATAACATCCCTTTCCATATATCTTTTGCATTTTCATCCCACCAGTCTTTTGGTGTTTGAACATCAGGAGATTTTTTCTCACTATCTTGGCTGTTATCACTATTTGAAAAAACTTTATCTATAGCACCTTTTATTTTCTCTTCTCTTTGCGCCATTTCATCTTTTGCACCACCACTACCTGTATTTCCAATCACGATATCATTTTTCCCAAAGAATATATCCCTATAATCCCCCAATGTATAAAACATTAATCTCAAAAAATCGGGGGGAATTTCACCTTTCTCTAATTTCTTTTGAAGTTTATTTCCAACGTCTGATGTAACTGCAAATAGTCCATTTTCTCCTTGTCGTTTTTCTATATCCTCTATGTCTTTTATTTTTTTATATCTATCCCATAAGAAAAAAGTTTCTATTGCAGCAGATTGAATAAACGCATCACGCAGTTTTTCACCACTTTGTGACGACTCTTTACCACCTGCTGACGACGTTTCACTTGTTTCTTGTGACTTCGGCCCCTTCGTGGCCTCGTCACTCGCCCAATCGTGTAGTTTCTGTATGTATAATCGTCGTCTCCTGGGTGGGATACACAAACCACCGGTATTGTCACCACTACCACTATCACTAGATTTAGTGGTTTTACCAGTTGTGGGGGGTTCGGCACCACCTGTGGCTTTTTGATCACCACTAGTTGGTACACACTTCCAACCGTAATATTTTCCGTCGTATTTTTGTTTGCACGCCTGTGTGAGATCGTCACCAGTGAGTGCGTTTTTCACTGTGGCGCAAACGTCTACTACTGGTGCTGGTGGTTCCTGTGGTGACGGTGGCGGTACCTCTCTGGTCTCCTTTGTCGTTTCCTCCTTTTCCTGCTGTTGTTGGTGGTCGTCGCCTTCCTCTTCTTCTTCTTCTTCTTCGTCTTCGTCTTCTTCTTCTTCCTCCTCGACTTTGCCGCCACCAGCATGTGGTGTTTGGGAACGACCTGGTAGAATGCGAGCGACACCTTCGGGTTTTGATTTTGGTGGTGGTGGTTGTTGTGGTGGTTGTACAGGTGGTGGAGGTCGTGGTG
>NS_L1_95_Contig9235
ATGGATTTAATGGTTTAGAGGATTGTGAAAATGCACATATTTTTAAAGGTATTAGAAAAGAACAATGGACATGTGGTAAAGTATGTGGTTATAATGTATGTAAACCGAAAACTTCTAATGGGAACAAAAATGATGAAGGAATTATAATAATAAATGCATTGCTCAGACGCTGGCTACAATATTTTTTAGAAGATTATAATAAAATTAAACATAAAATTTCACATTGTACGAAAAATGGTGAAGGATTCACATGTATAAATGGATGTGTAGATCAGTGGATAAAGCTGAAAAAGGTAGAATGGAAAAATATAAAAGAACGTTTCATTGAACAATATAAAGATAAAGATTCTTACCCAGTGAAGAGTTTTTTGGAGACCTCGATACCTCAAATTACTGATGTAAACGTTAAAAATGATCCAGAAAATGTAATAAAATTAAGTGTGTTCGATCAATCTTGTGGATGTAGTGCCTATGTGTACGCACAAAGAAACGTTGGTTATGAGGATGCTATAGATTGTATGATTAATAGGCTTCAAAATAAAATTGATAAATGTAAAGCCCAACATAGTGACGTAGACCCAAAAACATCGTGTGAAAAATCCCCCGCCCCCGTTGAAGACGAAGACGATGCACTACACGAAGAAACAGAGGTGAAGATGCCGGAAATTTGTAAAGATGTGGTAAAAACAGAACCAGAAACAGATGTAGAAGATAGCAAGTGTGACAAACCAGATGAAGACGAAAAAGAGGAGGAAAAAGATAAAGGAGATGAAGAAGAGGAAGGTGCACAAGATGGATCATCAACAGATCAAGAAAGTAAGGAATCCCCAGTCCCTGCTCCAGCTGGTGACCAAAAAGAAGACCCATCTCCAAAAGTGGCACCAAGACCAGAACCAAGACCACCCAGACGACCAAAACACCCAAATCCATTCGAACACCCCGCTGTTATACCATCCCTTGCGACTTCTACATTAATGTGGACTGTTGGTATTGGTTTTGCTGCGTTCACTTACTTTTTTCTAAAGAAAAAAACCAAATCATCTGTTGCAAATTTATTCCAAATACTGCAAATACCCAAAGGTGATTATGTTATACCTACATTGAAATCAAGCAATCGTTATATCCCCTATGCTAGTGATCGATATAAAGGCAAAACATATATTTATATGGAAGGAGATAGTAGTGGTGATGAAAAATATGCATTTATGTCTGATACTACTG
>NS_L7_35_Contig5583
AAAAAAAATTAAAGACATGTATTAAAAAGGGTGACGAAAACAAATGTATAAATGGGTGTGTAGAAAAATGGGTAGAAGAAAAAAGGAAAGAATGGAAAAATATAAACGATAAGTACCTTGACCAATATACAAAAAATAATGATCATACTAATAATTTAAACTCTTTTTTGGAGACCTTGATACCTCAAATTCCTGTTGTAACTGATAAAGGAAAATATGCAACTTTAGATGCTTTAGAGAAGTCACTTGGATGTAAATGCGCTAAGAGCTCAGAAAAGGAAAGTGGTAAACAGGATAAAAAAAGTGATATTATAGATTGTATGCTTGACAAGCTTGGCGAAAAAGCAACATCTTGTAAAGAGAAACACAAAACATGTACCGACACAGCACAACCGCAAACCCCTGACGATGATGAGGACTTAACCCTTGAAGAAGAAAATACAGTGGCATACCCCAAAATTTGTGGAGAAATGACAACACAATCAGAACAACAAGAGGAAGAACAAGACACTTGTACACCAGCAGAAACTGTTAAAAAGGAAGATGAAAAAAAAGAGGTGGCAAAAGATAAAGGAGTTGAAGAACAAAGTGGCGGCCCTTCACCCCCAGCACCACCAGCAACTAGTGGTGAAGGCAACCAAACCCCCGAAGAAAAACCCGAAGAAGAAGCACTGGCACCAGACGTGGCACCCGAACCAGCACCAATACCCCCCCTGGTGACCTCCACCCTCGCCTGGAGCGTTGGCATCGGTTTTGCTGCATTCACTTATTT
>NS_L7_29_30991
CGTTACCTATATCTTTTCCTAAACATAAATCTCTATAATCTCCAAATGTATAAAACATTTGACGTTTAAAATCCTCAGGGATGGTACCACTATTTAATTTTTCCTCTGCATCACCACCATTGTTATCCTTTTTGTATTTTTGCCATAACAAAAACGTTTCTGCCGCTGCACATTTAATGAATGCTTCTCTCAATTCAGTTTCTGTTGCTGTTTCATCTTTCAAATATTGTAACTTAATTACACATAATTTTTTTCTTCTAGGAGGCATACAGGCTCCATTTTCATTTTTTTTAAACTTACTTGGAGTACAATCCCATTCAGGATAAGTCCCTTCTGTTTTTGGTTTACAATGATCTATTTCCTGTGTACCATTATTATTTCCAATATGTTCCTTCACCGTGTTACATACATTTGATAGTGCAGGAGGCCGTGGTGTCACGTTCTCGTTACAATTACACGCCTCTTCATACTCCTTTGGCGGATGTTTAAAAGCATATTTCTCGTTGTCCACTTTTTTTTTACCACTAGGTTGGGTCTCAACATTTTTCTTTTCACAAAACTCATTTTGTTTATTGCAATCAAGGTATTTAGCTTCTTGATGTATATATCCTGCAGCTGTACCATACACATCACTTTTATCACCACTAGTGGTAACATCATTTTTCTTTTGTAGTTGTTTTAAGAATTCAATCACATGTTGATCTTTGTCTGGAGTACTTTTTTGTACATTTTTAGAAACAGCAGCAGTACTTGGTGATGTTTTTTTGTATAAATCTTCGTATTTGTCTTTTATTTGTTTCCATTGATCTTCCCATAATTTTATTTTTTTATTATACTCAGTACAAGCGTTTCGGCACTCCTTACAATTTGGAGTATCATTTGTACATTGTCCATTCTTGCCCTTACATTCATCACACACCTTCAACTTCTCATACTCCTGTGCTTGATATTTACAATACCACTCGGCCCATTCCATCATCCAACGCAACCTCTGTGGTACATAGTCGTCATATGGAGTAGTTTTATCACATTTGATAGTAGGATGACTTTTTGTTTCACATATCATTGCTTTCCAAATTTGATCACGATTTGCTTCCCACCAATCTTTACGTAATTGCGTATGTTTGCTGTCGTCTTTATCATTGGCATATTTTTGTTTTATATCTGGTA
>NS_L7_29_30993
ATATACCCTTAATATTGGAATCACTAGAAATATCTGTTCCCAAACATATATCTCTATAATCACCATATGTGTAGTACATTTGACGTTTAAAATAACCAGGAATTGTTCCTTTCTTCAAATTGTCATCTGCCTTAGTATTTGTAATTTTATAATATTTCCATAAAAAATGTGTTTCTATTGCTGCACATTCAATAAAAGCTTTTCTCAATTCAGTTTCTGTTGCTGTTTCATCTTTCAAATTTTTTAAATTATTTACACATAATTTTTGTCTTCTTGGAGGCATACAAACACCATCATTACCAGGCTGAAACTGATCTGTACTACAATTCCATATAAATGGTTTTTCTTTTGGATTACAATCCTCTATTCCACCCTTCTCGTTTTGTCCTTTCGAAAGAACTTCTTTCACTATTTCGCAGGGTTCCTTTTTTTTCGGGAGTTCTGGCTTTGGTATCTCCAGACAAAACTCCGGACTTTGCTTATCTTCTGGTGTGTCGTCGTCGTCAAGGGGGTCGGTTTCTTCGGGTGTGGGGGAGGGGAATGGATCACACGTTTGACCTGGTTTGTCACTATTTTCGTGTTTGTTTTTGTTAGATTCTATTTTGTCTTTCATTGCAGCAATTAAATTTGTTATAAAATCTTTTTTCTCTTTTTTCTCTTCATTATTGCATTGAACACCATCAGTACATCCCCATATTTTTTTTCTTTCATTTTCGTCTTCAATCACATCTTGGGCTTTCTGATAATCGCTGTCAAAATGTAGCTGTTCAAAATAACTTTTAACCCAATGAGGAATTCCATAATCATCATCTTCTTTTTGTTTCTCATAGTGTGTTTTTACCTCTTTCCATTCTTTCTGTTTCATATCTAACCATTTTTTCACACATTTACATTTATCTTTACATCCCTTAAAACATTTATCTTCTTTCTCATTTTCCATTTTTATACATGCTTTAATTTTACCTTTTAATATATTATAATCGTGTACAAAATCTCTTAACCAACGCTGAAAAAAAACATTAAATTCCATATTTTGATCATCATCTATATCACCCGAAAAATTTGTAAGATTACATTGATCTACTGCATTCTTTTTTTGGCATTTCCAATATTGAACACTTGAATCTTTAAAAAGACTGGTATTATTACAAACATTTTTAAGTTCTTGAT
>NS_L1_95_Contig7923
GTGACGGTAGATCCTCCTTTTCCTCTTCCTCCTCCTCCTCCTCTTCTTCCGGTAGTACTTCCTCCTCGACTTCGTCGCCATCTTCGTCGTCGTCGTCTTCTTCGTCTTCGAAGTCGTCGTCTTCGTCGTCTTCGTCTTCGTCTTCCTCTTCCTCGCCTTCGTCTTCCTGTCCACGAGGAAGTGGTGGTAAATAACGTCCGGCGAAGTATGGTTGTGGTGGTTGTTGTGGTTGTTGTACAGGTGGTTTTAGGGAGCGGGCGAGGCCTCCAGCGGGTGCTGTTGGTGAACGTGGTCTCACGCCGTCTTCACCACGTTCTGATCTTGCTCTATTGTCATGCTCACTGTCCCCTTGAGGTCTCGGTGGAAGTAGAGGTGGAGGTGGAGGTCGTGCTGGTACTGGTGTTGCCGGTGGTCCTGGTAGTTCTGTTACCGTCTCTTCCACGACCTCTGTCTCATCCGGTTGTGGTCCCACCACGTCGGCCGTGCCATCTTCTCTTCGTCCTCTACTGTCAATTTCAGTTTGCTCTGCAGCAGGTCTCGATGGTCTCTTCCTCTTTTTACAAGCACACGCATCATCATGATCATATGGTTTTTCCCTAAAAGCATATTCGTTGTCGACTTTAACATCACT
>S_L8_68_Contig6304
TTTTTTCTTCAAAAATAAAAACACTATCGAAGTTAACGCAATAGCTATTCCAAAGGGGATGGTAGACGATAATATGTCACCTATAGGTTTTGATGGTTCGTCCGAAGGGGCTGCTGGTGTTGCTGGAGGCACCGCAGGGGGAGGTGTCGGGGGTGAAGGTTCCACGTCTGGTGCCAGTGCTTTTTCTTCGGGTTTCTCTTTGGCGGGTTTGGGGAGGTTGGTTTCCTCACTAGTTGCTGGTGATGCTGCTTTACATTCGTCTTCATCTTCCTCTTTTTTTTTTTCCTCTTTTAACACTTCGTTACAAATTTGTGGGGGTGTCACTGTGTTTTGGTTTGGGTCTGGGTTTTCATCCTCCTCATCATCAAGGGAAGGGGTTTTTGATGTGGTTTGGGTACAGGATTGGCCACTATTTTCGTCGTGTTTCTTTTTGCATTCTCCAATTTTATCTTCAAGCTTTTTAAGCATACAATCTATAACATCTCTTTCGTGAGTATTTTTTTTTTGTGAGTTATCAGGGCAATTACATCCAAGTGATACCTCTAACTTATCTAATTTGTCATAAAATTTTTTTTTATCATTTGCAGCAGCAATTTGAGTTACCAAGGGCTCCAAAAAATTTTTAACCAAAGATGTCATGTCATCGTCACCGTTTTCATTTTTTTTTAGGTGATTGTTTTTTATATTTTCCCATTCTGTCCTTTTCTTAGTTATCCATTTATCTACACAATTACATTTTTCCCCACAATCACTTGTACATATGGGTTGTTTACCATTTTTCGTACAATGTGAAATTCTATGTTTAATTTTCTTATAATCTTCTAAAAAATTATGTACCCAATGTGTAACCAAAGCTCTAATTGTTATAATTTGATCTTTGTTTTCCCCACTGGCTGCTTTCAAATTGCCTACTTCCCCATTGACTATTTTCGTTTTACACACATTATAACCACATACCTTACCACATGTCCATACATCTTCTCTAAAACCTTGAAAGATACCTGAAGAAATACAAACCCTTAAATCATCTTGATCTCCTTTTTTACTGGTATCACTAACAAGCATATTTATATTTTCATTACCATTTTTGTCATCTTTAATATCTGTTGCCCTAATAACCGTTTCATTTTTACCATTGCACTCCACTTTTGTACCACCACCAATGCATTTACCACTTCCATTACATTTAACTTTAAATTCAGAACATGGAGCACAATTTTCTGCAGGTTTAAATGTATCACCCTCTTTATTAAAATCTACTGTACTGCTTCCATTATCCTTTTTACATGGTCCGTTTTTTAACTTTTCCAAAAAGCTTGCAGCTGTATTGCACCTTCCTAGTGTTCCACAAAATCCATTACCATCCTTATTACTTTGTGTTTGGCATTTGTCTTTTTGTCCATCATATGCATTTTTTTGTTCATCAAATTCTGTTCCCTTTCTTTCTATCCATTTTTTGTAAAATCTACAAGATTTGGGACAACTGGAACCTAAATCCTTAAAATTAGTAGGATCGTGTTTAAGCTGATCGTCACAATCCTCACCATAACCACTATATTGTTTTTTACCATTTCTCATACAATCTGTTTCCACTTGTTTCAACCTCTTTTTCCTCTCTCTACAAAATGTTTCACCCCATTCTTCAAGGTATCGGAAGTAGGGGGGGCGTTGGATGAAGGAGTCAAGGGTGGTTTTTTCACCACTAGGACCAACACTACTAATTGTGACACTATTATAGTCGTTGTCGTTTTTTGGTTTCCCGCTGGTTTTGTCAATAAGTTCGTCGTACGTCGCTGTTGTATCCTTTACTATTTTATATGTGGTTTTGCCGTCACTACCACTACCACTTGTCTCGTCTTTTTCGTCACTTTCTTTATATGTCAATGCACATATCATTCCATTCCAGATGGGTTGCGCGA
>S_L7_20_Contig6318
TCATATTTTGTTTTTTGTTTGTCCCATTCCTTTTTTTTTTCAGAAATATATTTTTTATATTCTTCACATTTTCTTTTACATGCTCCTTCTACTTTATCTCCTTGACCACTTTTTGAATTAATACATTTCTTTTCATTCTTACCATTATTAGTACAAGCTTCACGTATATTTTGTTCATATCGTAATCGTTCTATACAAAACTGTTCGCCCCATTCTTTAAACCACGAAACGAACTGATCCTCATCATTTCCTGTTGGGGGGGATACCCCACACTCATTACCAGTATATGTACCATTCTTCTTTTGTTTTTTATTTATTGTTTTTATACCACATTTTACGGCACCCCACATCTCCCTTTCAATTTCTTTCCACCAAGCATTTACGTTTTCTGCACCACCAACTGTTTTGTCTTTTTGTTGAGGTGTTCCTTTTTCGATAATTTTTTTTATATCTTCTTGTAATTTTCCAATGTACTCATATATATTTACACTGGTACCCAAAATCATATTCTTATAATCAATAAAACTTCTTTGAACAGCATGAC
>NS_L1_88_Contig8051
ATGCTTTGGTTTTTTTCTTCATAAAAAAAAAGCAATGGATCCTAATGCCAGCGCAATACCTAAAGGAATGGTTGTTTGTAGTATAGTTGGGTCGAAAGGTTCATCCGCAGGGGCCGGTGCCGGGGGGTTTTGGTTGTGGTTGGGTCCCGCACTAGGTGATTCTGGTGAGGCAGTATCTTCTCCTCCTGATGATCCCGATGGGCCACTATCTGTTGCTGGTGCCGGTGCTTCTTCTTCAGGGGTTTGTTCGCCACCACCTGCTGCTGCCGGTTCTTCCGCTGCTGGTTTACAACCGTCTTTGTCTTCCACTGGTTCAGGTTTTATTTCTGGACAAAATGATGGTTGTTTGTTTGTTTTTTCATTTTCTTCAAGGAGTAAGTCCTCATCGTCAGGTAAGGGGGAGGATTGAACACAATTTGTTTGATCGCCACTAGGTTTGCCTGGACAAGCTGTTACTTTTGTTTTAAGTCTATCAAGCAAACATAGAACAAGATCGTAATCTTCACCTTCTTTTTCTGAGGGTTTATCGCTATTAAGACCACACGACGTCTCGAACTTATCTAAATCTGTACAAGGTTTTATAGCTTTGTCAAGTACAGGTCGTTCCTTAAATTCCTCCAAAATACTTCTCACTGGGTAAGATTGATCTTTATGTTGATATTGCTCATTGAAACGTTTTTTTATTTGTTGCCATTCTTGCTTTTTTTCTTCTACCCATTTTTTCACACAATTACATTTTTGTTCACATTTATTTTCACATTTAGGTTCTTCACCATTTTCTATACATGGCTTTAATTTTTTTCTAATTTTATTGTAATCTTCTAGAAAATTTTCTGCCCAAAGTTTAACGAATGCAGTAATTAATATAATTTGGTTTTTACCATTATCTTTTTTCCTATTAACAATTTTCGGTTTACACACATTATAACCACATACCTTACCACATGTCCATACATCTTTTCTGATACCTTTAAAAATATCTGCACTTCTACAAGGCTCTAAAGCATCACCTTCAAATGTGTTTGTATCGTTATCACTCACAAGCATACCTATATCTTCAGCAGAATTCCCTCCACTTCCAATATCATTTGCATCAATACTATTTTTATTTTTACCATTGCACTTCCTTTTTTCCTCATCACCAATACAATTAGCTTTTGTACAATCTATTTTAAATTTAGAACAAGGTTTACAATTTTCTGCAGGTTCAAATGTATCGCCATTATCCTCAAAAATTTTTTTACCCTCTCCACTATTAGTTTTAGAACATGATCCTAACCTATTTAAAAATTCTTTAGCTGTAGTACACTCTCCTTCTGTTAAACAAAATCCAATACCACCATTATTAGGTCCAGCACCCTTACTTTCCGTTTGGAAATTTGTTTTTTGTTCAGTATATGCACTTTTTTGTTCCTCAAATTCGATTTTTCTTCTTTCTATCCATTTTCTATATTTTCTACATTCTTCTCCACAACTCTGACAATTAAAAGATGGAAGAATATCATATTTCTTATCAAGAAGGTTATCGTTACAATTTTCCCCATAACCACTACATTTTTGGCTTTCTTTTTTGCCATGACTATTGTCACCCACCTTACAATCTTTTTTAATTTGTGCCAATCGTTTTGCTCTCTCAAAACAAAAACTGTTTCCCCACTCATGTAACCAACGAAAAAATGGGGGTATTTCCACAAATTCTGTCAATTTGGGGTTGTTGAGGGTGTTATCACCACTAGAGGCTGAGGGGGCATGGGTTTGGTTGGGTTGGGCACCACTGTTTTTTTCTTCGAGTTTGACATTTGTGTATTGGTATTTCTCTTGGTATGTGCCATTAGTTGTGACGGGGGATCCAGGGCTTCCGTTTTGGGTGCCAAAAAATTTGTTGTACACTTGTTGAATCTTTTCTGGTTTTCCGCCTTTGGCGTCATTATCTTTGTATGTTAGTGCACATACCATTCCATGCCATATATGTTGTGCGTTTGTTTCCCACCATTTTTTACGTTGTTCGTCATTATTTTGGGGAGTAGGAGATGTGCCTCCATTTGCTTTTTCTAAAATATCTTTTATTTTATTTTGTATTTTTTGCATAGTTTCTTTGTCGTCACTCGCATTAACCACTATATTGTTGCCACCGTTTTTGTCGTCAGCAGCACCACGTACTAAAATATCTCTATAATCCCCTAATGTATAAAACATTTGACGCAAGAAACCATCAGGTATTTTGCCACTTTGTAACAAGGTTTCGGGGGTTTTTTCATCACTATTTTCAAAGGTACCACCGTTGATTAGTGGTAGTTGTGACGTATTTTGTGGTTTTTTCTCTTCTTTATATTCATGCCATGCAAAAAACGTCTCTATTGCAGCAGTTTGAATAAACGCATCACGCAACGCGGCGTCGACGTCGGCGCGTGAGTTGGACGACGGCGAAGACAAAGTGGCTTGAACACTAACTTGTGCGGCTTGAACACTAACTTGTGCGGCTTGAACACTACTACCTTGTGACGCCTCCGTGGTCTCGTTACCACTTTGTGACTTCGACACCTTGTCTACCCACTCCTTTATTTTACCTATATATAGTTTT
>NS_L6_20_Contig17129
TTAGATGAGAATTTAAAAACGATTTTTAAGAATATATATGACAAATTATTAGAGGAGAACCAGACGAATGGGAAGACGCTACAAGAACGCTACAAAAAAGATGAAGACAAAAATTTTTTTAAATTACGAGAAGATTGGTGGACAGCGAATAGGCACACCGTGTGGAAAGCATTAACATGCAGCAAGGAGCTTGATAATTCTTCATATTTTCGAGTAACATGCAGTGATAGTGAACATAGTGGAACTTTTTCTCAAGCTAATAAATACTGCCGGTGTAACGGCGACAAGCCAAATGCCGACAAGCCAAATATCGATCCCCCAACCTATTTCGATTATGTGCCACAGTTTCTTCGCTGGTTTGAGGAATGGGCCGAAGATTTTTGCAGGAAAAAGAAAAAATATGTTGGAATAGTTAAAAAATATTGTCGTGGACAAGATAAAGAGGGTAAGGATCGATATTGTAGCCGTAATGGCTACGATTGCGAAAAAACCATTAGTAGAATAG
>NS_L1_88_Contig13593
ACATATATGTTCACGTCGTGGAGGTAAATAGACGTCAACGTGTTTACCGCTTTTGCCTGTATCTTTCCATTGGGTTTCTATTTTAAATCTCTGGTCCTTGCCGTTTCCTTTTCCATTACAAGGATTATTTGATGCACCATTAGCATAGGAATGTTCCTTCGTTATATCACATACTTTGTTCAACTCATTTGGCTTAATTTTATTTTTAAATTTAGCATTCTTTATATCACCTTTTAACACACTCTCACTTTCATCGTTTTTAACACTCCTCTCTACCATGTTTTTCTGTGCCTCTTCGTGCATTTCCTTCGCCACTTCTTCTACTCCAACCACATTGGTCGCATCTTTGTCGCCACAAGGATTTGGTGGCATATTACAAAAGGAAGGGGGTACATGTGGTGGTAATAAGGTATGTGTTGGTGGTGTATCTTCTGTTGGTGTATCTAGGTTGGATTTTTCACACATTGGATGTGTTCCTTTTTGACGTTGCGCATTATATGTATCAACTTGTTTTTGAAGTTTATCAAGCAAACATTGTATGACATCCTTTTTTG
>S_L8_68_Contig3097
GGATAAGTTCCACCATAATCTTTTGGATTACAATGATCTATTCCACCCTTGCTGTCTGGTTTTTTCGAAAGAACTTCTTTCACTATTTCACAAGCATCATCTTCTTCTTTTTTTGGTGGTGGTTCACACTCGCACATTTTTTCCAGATCACTATTTTTATACGTTTTATTAGGAGTATCCCAATATTCGGTGTTATTTTTCACTTTTTCCATATAATCACATTTCTTATCTAAACATTTATCTTTCAAATATTTATAGGCTTCATTCTCAGAATAACGTTCATACCCTGGTTTACTCTTGCTTTTATCATCCTTAAATTTCTGTTCTTGATTAGTGTATTCTACTTTTTTATTGGTAATATAATCTTCATATTCTTTACATGCTTTACCACATTTACCACTTTTATTCTTACATCCCTCGTAATCTGATGAACAATCCCCTGCTACCTTTTTTCCCTTTTTCTGACGTTCTGTACAAAATTCGTCTCTCCATTCAGTGAACCAACGTAAGAAAAAGGGAAAAA
>NS_L8_65_Contig4952
TAATAAAGGTGTGCTAATACCTCCACGAAGAAAAAATTTGTTTCTAAAAATTGATGAATCAGATATATGTAAATATAAAAAAAATCCTAAATTGTTTAAAGATTTCATTTATTGGTCGGCATTTACTGAAGTTGAAAGGTTAAAAAAATTATATCGTCAGGACAAAGAGAAAGTTGCAAATGCAATGAAATATAGTTTTGCCGATATAGGAAATATTATCAAAGGAGATGATATGATGAAAAGCCCGACATCTAAATATATAGAGCAAATATTTAAAGGTACGGAATATAGTGGAATTGATCGTACAAAATGGTGGAACAAAAATAAATATCATGTATGGGAATCTATGTTATGTGGATATAAAGAGGGTGGAGGAGACTTATCAAACAACGAAAATTGCAGGTTTCCTGATACTGATGGTGTTCCTCAATTTCTTCGATGGTTTCAAGAATGGACTGAATCTTTTTGCACTGGACGAAATGAATTGTATAAACAGGTTCAAAGTATATGTGAACTAACTAAATGTAATACTGAGGTTGGAACAATTGAATCAGTTAATTGTGAAACAGCGTGCGAAACATATAGAAATTATATTACAAGGAAAAAAAACGAATATCTATCATTAAAGAGTCATTATGATATGAATTATAAAGAAACGAAAGGAAAAAATAAAGAAGCTCATGAATACATTAAAAACAAATGTTCCAATAGCAAATGTCAATGCCTCTCTAAACATACAAATAATGAAAATAATTGGAAAGAACCATATGATACATTTGACGATGATAAATTCAAAGGCAAATGTGATTGCCCAAAACCTTTACCACTATTTAGTGATAATACCAGTGACATTCTGCAAAAAACCATCCCTTTTGGTATTGCGTTGGCGTTAGGATCAATTGCTTTTTTATTCATGAAGAAAAAACCCAAAACACCTGTGGACCTTTTACGTGTACTTGATATACCTAAAGGCGATTATGGAATACCCACCCCCAAATCATCCAATAGATATATCCCCTATGCAAGTGATCGATATAAAGGCAAAACATA
>S_L3_13_39252
ACTACATTTAAAGTATTTCTAGAATATTGGTTAGAAGATTTTTTATATGGTTATTATATATCAAAAAGAAAAATCGATCTATATATAAACAAAGACAAAATAACATGTATTAAAGGATGTGAAGATAAATGTAAATATGTAGAAGAATGGTTAAAACAAAAGCAAGATGAATGGGAACAAATAAAAACGCATTTTAATAAACAAGACCGTGGTAAAGGATATAATATTGAGTCTAAAGTTAAAGATTTTTTCCAACAGGGACTGTTTCAAAGCTATTTTGAGGAAGCGAAAAAAGTTTTTGATAATAAAATGGAAGACAATCATATATGGGGATGCACTGATAATACTGAAGTTGGTCACGAAGAAAAATGTAACAATAACGATTTTATAAAAAATTTAATTTCTAAACTTCAAGAAAAAGTTAGTGATTGTAAATCGAAACATAAAGAAACACAAACACCTTGTGTTGAATCCTCCACATTCAAATTAACATCGACCCAAAGCAACGAAGAACCCCTTGACGACGACACAACCGATATCGAAAAACCTTCATTTTGTCCAACGGAGGAAGAGAAAGAGGAGACATTATGTGATCGTAACAAACAACCGAAGTGTGATGGTTATTATGCCTATAATTCTAATACATATGAACCTAAAACAAATTTAATAGGTTTAAATGCATACAATAGTAGAGAAAGTACTAACCCGAATGTTTATATTTCTCCTAGAGTACAACAATTATGTCTTCAACCATTAAAAGAATTCGCTAAATCCAATAGGGATACCACAGATAAAAGTAAACTTATTGATGCATTAAAAAAATGCGCATATAATGAAGCAAAATCACTTTATATATACTATAACGGGGAAGGTAAAAAAAGCATACCCATAAATAATAGCATAGGAATAGACGACATTAAACAACATACACTTGAAGCAATGAAAAGGTCATATGCAGATTATGGTAACGTTGTTAAAGGATATATGTGGTGGATATATCCTGATAAAAAAGACGTTGATACAGTTATTATTTCTGTTGCAGAAATTTTTAATGGAAATAGAAAATCTTCTCATGTGTCTATTGATCTTGAAGATGAAAATCGTCTAAATCTATGGAAATCTATACGAAATGATGTTTGGAAAGCGATGTTATGTGGATATAAAACAGCTGGAGGAAATACTAATACTTTAAAAAATGGTGATGAATTTTGTATATTACCTTCTACTGATGAGGAAGATCAATTTTCTAGATGGTTTGTCGAATGGGGAGAAAATTTTTGTATTAGACGTGAACAAGAATTAAAACGTTTGAAAGACAAATGTGAAAATGGGATATGTAAAATTACAGATGAAGCTGAAAAACAAGAATGTAAAACGTTATGTGGAAAATATTGGCAATTTCTAAGTAGTTCCAAAACTCAATACGAAAAACAAAGTATTCTATATAATCAATTAATGGAATCAACTTCTGAATTAAAACACAAAGATCCCTTGACATTTTTAAAAGATAAATGTAATTCAAAATATTGTTGTTTTAAAAACATAAATACAAATAAAATTAATGATATCTTTGAATACCCTTCTGATGAAATTAAAGATATATGTGATTGTAAAAAGTCAAAAGTACCTGACGATCAAATTAATGATCTAGACAAATGTGCA
>NS_L8_65_Contig4953
ATGTCATCTGTATCTCCATGAACATCTTTAATATTTTGCAACAGATTACCGCCCATCAAAACACCTTCAAGAATTATATCATGCTTCATCATTTCAGCAAGAGGTCCTACTGCGCGAATATTTTTTTGCTTTCCAAAATGTTCTACTATGTTCCCCCATTCGGTTTCTTTTTGTTCAACCCAGCTTTCATAACATTTACAATCCCTGTTACATCCATTTCGACATCTGTTGCCATTAGTGTTATTATTTATACACTTACTAAGTTCTCTCTTCCACTCTACAGAATCATGTAACATATCATGTACCCACTTCCAAAAAAAAGCATTATAGGACTTAACGGTTTCTTTCCCTGTAAAATTTTGCCATTCTCCTTGTATGCAATTATCACTGTCATCAGTTTGAACATTAGGAGTACCTTTATCATCATAATGACATTCCCATTTTTTAATTTGATCACCCTTTTCACCTTTTTCACCTTTTTCACCGTTTTTACCAGGTGCATCTTTTTCACCCTTTGCATCACAAAAATTTTTATATTTTTTTAGTATACGTGACTGTCCTTTTTCAGGGGTAAGTACTGGTATTTCGGTAATATTTTTACGATCGTATGTCTTTGTTTCTGCACTTCCGCAAGTTTCCTTACCTTTAGGTGTCCAGTTTTCTTTGCGGCCATTTACTCCGCACCATGGACAAGGTTCACAAATTTCTGTACGAGAAAATGTTTTATTATTACCATCACTATTTTTACCACTATTAACTTGTTTAAAATTAATTGTTCCTCCTTCTTTTATGTCATTAATTTTTTTGCATGTTGTTTCATCATTTAATAAATCTAAAAAGTTATCGACATTATTATAGCCACCTGCTTTCAGTTTTTTATAAAATTTTTTTTCATACCCATCATAATTAGTAGTACTTACAGATCGTTTTGCCCTACCACCAGTACTACCTGATGCTCCATTTTTATATTTTCGTATTTCTGTTTTGTATTTTTTTACTTGTTTGTCAAATTCCAGCTTTTGGTTATCTAACCACTTTACAAAAGGAGTGCACGAATGGTGACAATCTATACAATCTTTACCTTCAACAAAAACACGATC
>NS_L8_65_Contig4950
AAAAAAAAATATATATATATATATATATATATCCAAAAACACATATACATCCACATATATATATCCAAACGCTCAAACATACATATACATACACATATATATATACATATATCCCACACATATATATTCACTTTTACCTTCAAAAATAAAAAAGCAATGGATCCTAATGCCAGCGCAATACCAAAGGGGAGGGTCTTTGCCACGATGTCACTGGTATTATCACTAGGTTGGGTGGGTGGACGTAACGATGGGATCGATGGAGGGGTCACGGATTTCTCTTCTGATTTTTTCTCTTCGACTTTTTTATCATTGTCTTGATCCTCTTGGGGTTCCTTACCTTCTTGATCTGTTGATGATCCCGCTGGGACAGTAGCTGCTTCTCCTTCATCTCCTTTAGGTTTTTCCTTCTCTTTTTCTTCTTGTACTTTGGGTACAACAGGGGATTCTTCACAAGTCTCTCCAGGTTCTTCTGGTTCTGTTGGTACCACAGTTTCACAAATTGTCGGCATCATGTTCTTTTTTGCCTCCACTGTATTTTCTTCTGTTTCTTCAAGGGGTTCCTCATCGTCAAGGGTGGTGTCTGATGTGGGGGGGGTGTTACAGTCACTACCACTAGCTTGGTCTTTACACTTTTCTGCTTTTTCGCCAAGCATTTTAAGCAAACATTCTACGATATCTTTTGGTGTACTCTCTTTACCATTTGGTGAGTTCTCAGCGCAATTACATGCATATGACTTCAGGAATGTAGTTAAATCACTAATCTTTTTTTTACCATTTGTAAGATCCATTCGAGGTATCAATTCCTCCAAAAAATTTTTAACTTTAGACATAATATTATCACCACCATCCGGTTTTCGATGTTTAAAATTATCTTTTATTTTTCCCCATTCTGTAGATTTTTTATTTAACCATTCTTTCACACATGCACAATCGTTTTTAGAATTTGCATCACATGTCTTTCCTCCATTTTTTGTACATTTTTCGATTATTTTTCTTTTTTTCAATAAATAATAACCATATAAAAAATCTTCTAACCAATAT
>NS_L8_65_Contig4951
ATCACCCCACACCACACCACACCACCTACCAAACACCTACCACTCCACCGCCCACACGAACCATGCAAGACCCCACAAATATATTTATGACATGACATAATGTAATGGTGGTGTTAAAATGGCGCCGCCACGAGGTATTACTGGTACGGAGGATCTAAGTGCCAAACATTTATTGGATAGCATTGGAGAAGAAGTGTACAATAGATTTCATACTGCTGCTTTAGATCGTAGTGGTAGTGATTTGCAAGGACGTTTGTCAGAAGCAAGATTTGAGAATGAACCAAAAGATAAACAAACTGAAAATGATCCATGCAAACTTTTACATCAATATCATACTAATGTTACCGTTGGTTATGATAAAGAAAATCCTTGTAAAAATAGATCGGATGTTCGTTTTTCTGATACACAAGGAGCAGAATGTGATAAGAGAAAAATAAAAGATAGTAATGTTAAAGAAGGAGCATGTGCTCCTTTCAGACGATTACATTTATGTGATCAACATTTAGAACATATTAAACATGATAAAATAACAAGACATAGCTTGTTGGCAGATGTGTGTCTTGCAGCCAAACATGAAGGAGAGTCATTAAAAAATTATCGTGCACAATATCAAGAAAAATATAAGGATACTGGTTCTACAATATGTACTGTATTAGCACGAAGTTTCGCAGATATAGGAGACATTATACGAGGAAGAGATCTATTTTATGGTAATCCACAAGAAAAAGAACAAAGAAAACAATTAGAGAAGAATTTGAAAACAATTTTCGAGAAAATACATGAGGACGTGACGAAGAAAGGCGCAAAAGACCACTACGAAGGTGATACTGAAAATTATTATCAATTAAGAGAAGATTGGTGGGCACTTAATAGAAAAGATGTATGGACAGCCATTACGTGCGGACATCCGGGTGGTACATATTTTCGACAAAGAGCGTGTGCAGGAAGATTTTCGACTGATGATAAATGCCGATGTGTCACAGATGTTCCCACATATTTCGATTATGTGCCGCAGTTTCTTCGCTGGTTCGAGGAATGGGCAGAAGACTTTTGTAGGAAAAAAA
>NS_L8_65_Contig4956
CTTCCGATACCTTGAAGAATGGGGTCAAAATTTTTGTAAAGAGAGGAAGAAGAGGTTAGACCAAATTTATAGAGAGTGTAAAGTAGGACAAGGTAGTCGTAAACAACAAAACATCCCCAAATGTAGTTGTTATGGGGAAGATTGTGACGATCAGCTTCCTGAGGATCCTAGTACTGATGCGGATTTAAAATGTCCTCGTTGTGGAAGACATTGTAGATCTTATAAAAAATGGATAGAAAGAAAAAGAACAGAATTTGATAAACAAAAAAGTGCGTATGAACAACAAAAAGAAAAATGCCAAACGCAAAGTAATGGTGCTGGACGTAATAATAATGATAATGAATTTTGTGGAACACTAGGAAAATGCGATACAGCTGGAGCCTTTTTAGAAAGGTTAAAAAACGGACCATGTAAAAATGATAGTGAGAATGGAAAGGATCATGAAGAGGATGAAATAAATTTTAGTCAACCAAAGGAAACATTTAAACAAGCACACAATTGTCGTCCATGTTCTGAATTTAAAATAGATTGTCAAAAAGCTAAATGCACCAGTGGTGGTATAAATGAGAAGTGCAAACAGAATGGAAACGATTTTATTTCTCCGGAAGATATTAAAAAAGAAGGGGGTTCTACTGAAGATATAGTTATGCTTGTGAATGATGACGATACAATGAAATTTGATGGTTTAGAGGCTTGTAAAACTTCAGGTATCTTTGAAGGTATTAAAGAAAATAAATGGAAATGTGATAATGTATGTGGTTATGTTGTATGTGGTCTTAAAGGTGATAATGGGCAAAAAGTTAATGAAAAACACATTATACAAATTAGAGCATTGGTTACACATTGGGTACAAAATTTTTTAGAAGATTATAATAAAATTAAACATAAAATTTCACATTGTACACATAATAGTGAAGGAAACATGTGTAAAAATGATTGTCAAAATAAATGTAAATGTGTGAAAGAATGGATAGAAAAGAAAAGAGGAGAATGGCCAAAAATACGAGATCGTTACATCAAACAATATAATGGTGGTGGCACGGAAAAGAAAACTTTGGTTAAAAATTTTTTGGAAGACTTGCAACCTCAAACTGATGTTAACAAAGCTATAAAACCTTGTGGTAGTTTAACGAAGTTCGAGAAGTCGTGTGGTCTTAATGACACTGAGAAGTCAAAAACAAAAGATGGTTATCA
>NS_L8_65_Contig4954
AATACTATTATTATTATTCTACCATATCACAATACTCCCATAACATACATAAATATATACATACGTACCCCTACCACTCCACAAAACCATGTATGCCACGATATAAACCACGTATGTATGTATGACATCATGTAGTGCACGAACAAAATGGTGACGCTAAATGGTGGTGGAGATGCTAACAAGAGTGCCAGGAATGCCAGGGATATATTGGAAGAATATGGGAAAAAAGTACAAGAAGAAGCGACAAACAAAGCTCAAGAACGTAGTAATGGTGAATTGAAAGGAGATTTGTCAAAAGCAACATATAAGAACGATAAAAATCCTGAAGGAACAACGCCAGAAAACCCATGTGAGCTTAATCATCAATATCACACTAATGTTAGCGTTGGTTATGGTAAAGATAATCCGTGTGGAAGTATATCAACTGTTCGTTTTTCAGATATTTATGGGGGTCAATGTACTGATAGTAAAATCAAGGGAAATAATACTAAGAATGGTGGAGCATGTGCTCCATTTAGAAGGTTGTTTCTATGTGACCAAAATTTGTCACACATGGACGAAAATAAAATTAATAACACAAATAATTTATTATTAGAGGTGTCACTTGCAGCAAAATATGAAGGACAATCAATAACACAAGATTATCCAAAATATCGAGCAACATATAATGATTCTCCTTCTAAAATGTGTACTATGTTAGCACGAAGTTTTGCAGATATAGGAGATATTATACGAGGGAAAGATTTGTATCTCGGTGGTAGAGGAAGAGATCAATTAGAAAGTAATTTGAAAAAAATTTTCAAGAATATATATGACAAATTGACACATGATGCACGAACTCACTACAGTGATACTACAGATTATTTTCAATTACGAGAAGATTGGTGGACGGCTAACCGCGATCAAGTATGGAAAGCTATCACATGCAGTGCTGGAGACAATGATAAATATGCAAAAAGCACCGAACATGGTAAAACGGGTGTTTCAAGTGGTAAATGCGGCCACGATGATCAAGACGTCCAAACGTATTTAGATTACGTCCCTCAGTATCTTCGCTGGTTCGAGGAATGGGCCGAAGATTTTTGTCGTAAAAAAAAAAAAAAGTAGAAA
>NS_L8_65_Contig4955
TTGCAAAATATTAAAGATGTTCATGGAGATACAGATGACATAGAACACATTGAGGCACTGTTGGATGAGGAAAAAAAAAAAAATCAAGTAGAAGCAGCTGGTACGGACAATAAAAATAAGACCACAATTGATAAATTACTAAAACACGAAAAAGAACAAGCAGAACAATGCAAAAAAATTCAAAAAGAATGCGAAGAACAAGAAAGTGTCGCCCGCGCCGATTTCGGCACAGACGACAGCCCACAAGCACCTGACCAGGAAGACCCCGAAGACGTCGTCGGCGAAGACCTCGACCACGACGAAGAAGAGGAGGAAGACGACGATGACGCCGCCTCGACTTCGGCGTCGGAGGAGGGGGAGGCGGAAACGGCAAAGAAGGACGAGGCGGAGGCGAAGGACAAGGACGCCGTGGAAGAGGAAAAGGCAAAGAAGGAGGAAGAAACGACACAAATAAATGTGTGCGAAACAGTGAAGGATATACTTACTGGAAATGGTAATTTGAATGAAGCATGTACCCTCAAATATAGTGGAATCCAATCACGTTTGGGATGGAAGTGCATACCAACTAAACCAAATGGTGCCACCACTAAACCAGGTGCCGAAGAACCCACTAGTGTTACTACCACTAGTGGTGGTGGTAGTGGTGGTGAAAAAGCCACACGTGGTAGTGATGCCCCTGGCAAAAGTGGTAGTGATAGTGGTAGTATTTGTGTGCCACCAAGGAGGCGAAAACTATACGTGGGTCATTTACAGAAGTGGGCGAGTCCTAGTGGTGACACGGAGTCCTTGTCACCACCACATGGCGCCGCGTCGACCTCGTCGCTTACAGACGCGACTCACCTCCGCGACGCCTTCATCCAATCTGCTGCGGTAGAAACTTTTTTTTTATGGCATAAATTTAAAGAACAGTGGAGGTTGCAAAAAGCGGCGGAAAAAGCACGACAAAATGAATTGGTAGGTGCCCTCGCCAGTGGCCTCGACGGCGCGTCACAATCTGACGATCCAGATAGTGACTTACGTGATGGTAAGATACCCCCCGAATTTTTGCGTCAAATGTTTTATACTTTAGGAGATTATAGAGATATATGCATAGGTGATGACACCATGATTAAGGCGTTAGAAGCTAGTGGTGACAACCCAA
>NS_L7_27_Contig4087
GGAAGCATTCACAATCCTTGTTACATCCACTTTTACATTTTCCTTCTTTGGCTTTATTTATACAACTATTAACTTTGTCTCTCCATTCTATAGAATCGTTCAATAAACGTCCTATCCAAAAGTAAAAAAAATCATTAAATGATTTTTGGATTTCATCAGGTTCGTTTGCAGAATTTTCTTTATTTTTATTGTCTAATGTACATGCTTCAACATTTTGGTTCCCATAATAACATTTCCATTCTTCATACAGTTCCTGACTATCACTATTTAATTTATCCTTGTTTGCACAAAACTCATCTATTTTTTTTATTATCTCTTTGTGTTCATCACCGAAGGAAAGGACAGGTATAACGTTGTGCTTTGTGTCTTTTGGAATCTCATAAAGTTTTTTACCATCGCATTTACCACTTTCATTTTTTGGTTTCTTTTTAAATGTTCCACCTTCTTTTATCACTCCACATCCGGGACATTCTTCACAATATTCCGAATGCGAAAATGTTTTATTACTATTATTACTATCACTAGCAGCACCACCTATAGCACCAGCAGCACCACCATCAACGGTTTTGAAATCAATTTTCCCTAAGTCATTACTAAACTCTTGACACTCTCTTTCTTCATTTAATAATTGTAGAAATTTATCAAGGCTCTCCCCATACTTCCTTTTAAATTCGTCATAAAATTCTTTATCATATCCTTCATAAACATTATATTTTGTACTTTGTTTTTTCTTACTTTTACTTAACATTTCATTTTCA
>NS_L7_19_Contig10752
AAAAGTGCATTTTTCAGTTGTGTATTCTGTGTAATTTTTGGTGTGTTAGTTTTTTCACCTTTAGTGGGCATGGATCCATCACTTTTCTCTTCATAGGTTAAGGCACATATCATACCTTCCCAAATATGTTTTGCATTTGCTTCCCACCATTGTTGTGCTGTTTGGCCAGTTTGTGGGGAGACAACAGCAGGTTTTTTGTCACCATTTTGAAAAAAATTCGTTATCTTTTCTTTTATTTTACTTTCTCTTCCCTTTATTTCTTTATCACCATTAATTATGTCGTTGTAGGTACTACTCTTCGTGTTGTCGTCACCACCACCACGTACTACTATATCCCTATAATCCCCTAATGTATAGAACATCTGTCTCAAAAAATCGGGGGGTATGTTACCACTTTTTAATTGGTTTTGGGGATCAGGGTCACCACTCTCTGAACCGGGTGGTTGTGATAGTGGTAGTGATGCAGCTAGTAATCCGCCCTGTGTCTTATTGTTCCTGTGTTCCCATTCCTTTTTGTATCTATGCCATAAGAAAAAAGTTTCTATTGCCGCAGATTGGATGAACGCCTCACGCAGCGCGGCGTCGGCGCGTAAGTTGGACGACGGCGTGGTACTACTACTACTTGATTGTGAGGGTGCTTCACCACTAACTTGTGTGTTGCTACCACTACTGTCTGCCCACTTCTGTAAATGACCCACGTATAGTTTTCGCCTCCTGGGTGGCACACAAATGGCACCCTGGTTACTATCACTAGATGGGG
>NS_L7_19_Contig10755
CAAAGCAATTCCAAGTGGAATAGTTGTTGATAAGATGTTAGTATTAATAGGTTCGTCATTTGGTAGTGCAGGAAGTGGTGTTGCAGGTTTTGGACCTAAAGGAGGGGATTCTGGTTCTATAGGTTTAGCTGGTGAAATTTTTGGTTCAATTTTTTTGCATTCACATTTACCTTTAAGAGTTTCCTCCAGAGTTTCATACGTATTTTTCCATGTTTTGTTTTTATCATCAATATGATTAAGGAAACATTCACAATTATTTCTACATTCCTCTTTCAAGTACTCATGAGCTTCTGTGATTCCTTTTTTGCTTGTCCTATAATTCATATCATAATGACTCTTTAATGATAGATACTCGTCTTTTTTTCTCGAGATATAATTACTATATTCTTGACAAGCAATTGTACAGTTATTTCCAATTGTTCCATTTGTAGTGTCGCATTCAGCAGATTTACATTGACTATTCAACTTGTCATATAATTTTTGTCTTCCAGTACAAAAATTTTCAGTCCATTCTTGAAACCATCGAAGAAATTGATCAGTAAACACTTCATTATGAATAGTACAGTCAACATTCGTAATTGTTCCTCCGCCATATTTATATCCGCATAACATAGCGTGCCATACATGTGTTTTATTTTTTTTCCACCATTTTGTAAGATCTCTGGATTTAACCTTAGTATCCAATAATTTTCCTAGTTTTGTAGATATATCTTTGTTAATCATATCTTTACCTTTTACTATATCAGCAATATCTGCAAATGTGTATTTCATCGCTTCCAATACG
>NS_L7_19_Contig10757
TTTTTTTCTTCAAAAATAAAAAAGCAATGGATCCTAATGCCAACGCCACTCCAAAAGGAATAGTTGTTTGTAGGATGGTAGAGTCGAAAGGTTCGCGCGCAGGGGCCCGTGCCGGCGCTTCTTCTTCGGGTTTGAGGACAGGGGTTTGTTCGTTCTTGGAGTCACCACTATTTTCTTCTGTTGATGATTCTTTTGATGGTGCCTCTTCACAACCGCCTTTTTCCGGTTTTGGTGTATCCACTTTTGGACAAAATGATGGTTGTTGTTTTCCCACTGTATATTCTTCTTCTTCTTCAAGGGGTTCATCGTCTTCATCTTCAACGGGGGAGAGGTTTTGACACTGGTCTTCTGTTTGATTGTCAATAGGTTTGCCTGGACAATTTTTTGCTTTATCTTCAAGCTTTTTAATCATACAATCTATAGCATCTTGATTATTATATTTTTGTACGTTCGCACTGGCACAACATCCCTTTGAATCCTCGAACTGACTTAATTTTATTAACTTTTTACCATCATTGTTAGCGTTTGCAGCACCAATTTGAGGTATCAAGGTCTCCAAAAAGCTTCTAACGTTAAAATCTTCATCGTTTTCAATTTTATATTGTTCAAGGAAACTTTTTTTTATATCTTCCCATTCTCCCTTTTTCAGGTTTATCCACTGTTCTACACAATTACATTTTTTATCACAATGTTTTATACATTTGGATCCATCACCCTTTTTCAGGCAATGTGAAATTTTATGTTTAATTTTCTTATAATCTTCTAAAAAATATTCTACCCAACGTTTAAGCAATGCATTGAATAATAAAATTTGGTTTTCATTTTCTTTCCCATCGACTTTTTTCGATTTACATACATCTAAACCACATACATTACCACATTTCCATTCATCTTTTCTAATACTTTTAAAAATACCTGCATCTTTACAAGCCGCCTTTAAATCACCAAATTCATTTCCATTTGTATTGTTATCACTGACACGCATAACAAATTCTTTAGCAGTCTGTCCCATTTGTTCAAAATTTTCTGAAGTAATAAAGGTTGTTCCATTGCACGTCACGTTTGTATCACCACCACAATTACCATTTTCACATTTAACTTTAAATTCAGGACATGTACCACAATATTTTTCATATTTAAATGTTTCACCGTTTACATCAAA
>NS_L7_19_Contig10758
GTTCGCAATCGTAGCCATTACGACTACAATATCGATCCGTACCACTTGGTCCACGACATTGTTCTTTAGCATTTTCTAATTTATGTTTTCTTTTTGTACAAAAATCTTCCGCCCATTCCTCGAACCATCTCAAATATTGTGGCACATAGTCAAAATATGTGGGGACCTGGTCGGTATTTTTGCCGTTTTCGTCCTTACAGCGGCATTTGTCTTTAGCCATAGATGGACTTCCACTATCACCACATGTTTGTCGAAAATATTGATAACCCTCAGCGCTGCATGTAATGGCTTTCCATACTGTGCCGCGATTAGCATACCACCAATCTTCTCGTAATTGAAAAAAATTTTTGTCATTATCTTCATAATGATCTTTTGCTTCTTTTGTCAGTTTCCCATGTATTTTCTCAAAAAAAAGTTTTAATTTTTTTTCTAATTTCAGTTTTTCTTTTTTATCACCGAGATAAAGATCTTTTCCTCGTATAATGTCACCTATATCTGCGAAACTTCGTGCTAATACAGTACATAATTGGGAAGCAGAATCACCATATATTTGTTTATGTATTGTATAATGTGTTTTTATTGAGTCCCCTTCGTATTTGGCTGCCATGCACACATCTAACAACAAATCATGCTTGTTATCAATTTTTTTAGTGCCCATTTTTTCCAAATTATAATCACATAGATGTAATCGTCTATAAGGCGCGCAGGCGCCAACATCATTATCATCGGTTTCATTATCTTTTATTCTATTAAATGTACATTGACCTCCATATTCATCGGAAAAACGA
>NS_L1_73_Contig35614
CCTTTTTTTTCTTTTTAAATTTTAAATACATAAATATATATAAAACACATACATATTTCCAAACATACACCCACACATACACAACATACACATATAAATACATCCATTTACCTTTAGTAAAAAGTAACTCAACGCAGCAAACGCAATTCCAACACTTAAAGGAAAGGCGGAAGCGGAAAGTAATTGCCAGAATTCGGGTTGTGATGTTATTGGGGGTCGGGGTTTCACTCGGGTTGCTTGTCGTTGTTTTTCTTTTGGTTGTGACTCAGCTGGGGTTTTATCCTCTTTGACTTCGACTTTGGTGTCGCCTTTGTTTTCCGCTGGCTTTTTGGCGTCTTGTGCGGGTTCCACACCATGTGGTGGTGTTGATCCCGCTGGTTCTTCACCACTAGGTGCTGCTGCTGGTGTACAAGTCTCTCCAGGTTCATCTGGTTCTGCTTTTTGTACCACATTTTCACAAATGTTCGGTTGTGTTACTGGGTTTTCCTCTTCAAAGGGTTCATCGTCTTCAAGGGAGGTGGGGGATGTGGTACACTGTTTGCTACCACTAGGTTGGTCTTTACAATTTTTTGCTTTATCTTCAAGCTTTTCAATTAAACATACAACAAGATCTCTTTCTTTACCATCTTTACTCTTTTTTGAGTTCTTATCGCCATTAAGACCACACGATTCCTCGAACGCTTTTAAATCACCACAAGGTTTTATAGCTTTGTCAATTGTAACAGCAATTTGAGATTGCAAGCCTTCCAAAAAATTTTTAACCGAAGATTTCATGTCTGATTCAGCACCCTTATATTGTTTGACGTAACGATCTCGTATTTGTTGCCATTCTTTCTTTTTCTTATTTATCCATTTTTCTACACAGTCATTTATACATATGGTTTTTTCACCCTTTTTCGTACAATGTGAAATTTTATGTTTAATTTTATTATAATCGTCAAAAAAATATTCTAACCAGAGTCTCATCAATGCTCTAATTTGTATAATTTGGTTTTCATTTGCTTCCCCATTATTATTTTTTTGCAATTTACATATATCTACACCACATACCGTCCCACATTTCCATTTATCTTCTTTAATACCTTCAAAGATACCTTTACCTTTACAAGCCTCTAAAACTTCAAATCCCGTTGCACCGTTATCACTCACAAGCATATCTACTGGGTCAGTAAAGTTTCCCCTTGTTTGAAAATCATTTACGTCAATATGCGTTTTACTTTTGCAGTCAATTTCCTTAGCACCCTTGCAATGACCATTTTTACATTTAGCTCCAATTAAAGAACATGGTTTACAATTTGTTGCAGGTTCAAATGTATCGCCATTATCCTCAAAAATTTTTTTATCCTTTCCATTATCAATATAAGTTTTAGAACATGGTCCTAACCTTTTTAAAAATGCTGCAGCGGTATTGCACTTTCCTCCTGTTACACAAAATCTATTACCATGGTCATTACGTTCAGCACAGTTACTTTCCTTTTCGTATTTTTCTTTTTGTTCATTATATACTGCTTTTTGTTTCTCATATTGTGTTTTTTTTATGTCTATCCATTTTCTATAAGAACTACAAGATTTTCCACAACCTGGACAATAAAAAGACGGAAGAATATTATAAGGCTTATTAAGATTTGTTTGACAATCTTCCCCATAACAACTACATTTGGGGGTTTCTATATTTTTACGATCATTTTCTACCTTACACTCTTTATAAATTTGTTTCAACCTCTTTTTCCTCTCTTTACAAAAATTTTGACCCCATTCTTCAAGGTATCGGAAGTAG
>NS_L1_73_Contig35612
CAGTGTATAAATAATAAAGAAGCAACTAAATGTATAGGAGGTTGTAAAAAGGCTTGTGAGTGTTTTTTAAAATGGGTTGAACAAAAAGAAAAGGAATGGAAAGAAATAGAACAACATTTTGACAAACAAGAGGATATGGGAGGTTTTACTCCTTATACACTACTTCAAAGTTATTTGAGTGAATTTTTTAAGGAGAAAATTAAAGAAGCTTATGGAGAAGAAAAATGTGACGTATTGATGAACTCATTTAATAACATTCAAGAATGGAAAGGAATAAAAGATACTGAAAATTCAAATGATCCAATAAAAATTTTGTTAAAACACGAAGACGAAATTGCCGAAAAATGCAAAGAAACCCACACAAAAGAAAAATGCGAAGAACAAGAACGAGAAGACCTCGCCCGCTCCGCCGTCACCTCACCCGACACCCCACGACGACGTGATTTCCCACGTAACGTCTTCAAAGACGAAGAAAACATAGAACCCGAATTCAATGACCACCCCGACGAGGTGAAGGAGACGGAGGAAAACCCGGAAGAACCACACACGGAAGAAGACACGGAGGGGGAGGGGAAAACGGCAACAAAAGAAGACGGGGTGACACCAGCTTGTGAAATAGTAAACACACTATTTACTAATGGCGACAACACTGCTCTCAAAGAGGCATGTAAACTAAAATACGGCCCCGGCGGAAAAGAAAGATACAGTCAATGGAAGTGCATAAGTGACAAAACAGCCACAAGTGAGGGTAGTCACCAACGTGCCAAACGTGCAGCATCTGGTGAACCCACTGGTAGTAGTGGCGAACCCACCCCACCTAGTAATAGTGGTAGTATTTGTGTGCCACCCAGGAGGCGACGATTATATGTAAAAAAATTACACGATTGGGCAAACAATAGTGGTAACACACAGGCGGGTGAGGCACAACCACAGGCGAGTGGTAGTGAAGCACCCTCACAACCAGTTATTGGTGATTCACCACCAGCTTCCACTTTGTCGCCGCCGTCCCACCCACGCGCCGGCGTCGACACCGCGTTACGTGATGCGTTTATTGAGTCTGCAGCGGTAGAAACGTTTTTTTTGTGGCATAGATATAAAAAAATAAAAGAAAAAGAAAAACAAGAGGAACAAGCACGACAAAATGGAGAACATTTATTACAACGTGCCCAAGAAGCGTCGCAGGAGGACGATCCACAAAAGGATTTAGAAAAAGGAGATATCCCTGAAGAATTTAAAAGACAGATGTTTTATACATTAGGAGATTATAGAGATATATTAGATGGGAAGAATATAGTGGTGGACATGTTAAGCGGTAATGACAAAGAAAATATGCAAACAATACAAGCGAAAATAAAAAAAATTTTAAAAGGTGACAACAACCAAGAAAGTGGCAGCCCCCCATCTCATCCTCCTGACAAAAAAAACCCCGGCCAAACACCACAAGAATGGTGGCAAAAAAATGGTGAACATATATGGAAAGGAATGTTATGTGCTCTAACATACAATACAGACACGAAGAACGGCGAACCACTACAACAGGTTAACGCTGCGGACGGCACAGATCTTTTCCAAAAACTGAAAAAAGACAACGACTACGATAAAGTGGAACTTAAAGATGAAAATAGTGGTACCAACCCCCAAAACCCCGCAGCCTCTAGTGATACCCCCACCCTTGACTCCTTCGTCAAACGACCCCCCTACTTCCGATACCTTGAAGAATGGGGTCAAAATTTTTGTAAA
>NS_L8_59_Contig4235
CATGATATGTTAATCGATTCTATTAAATGGAGAAACGAACTTGGGAGTTGTATAGATAATGCCAAATCAGAACAATGTAAAAACAAACAATGTAGAAAAAACTGTGATTGTTTCAAAAAATGGGTTGAAGAAAAAAAAAAAGAATGGGACAAAATCAAAATACATTTTGGGAAGCAAGATTTTGGCAATCAAGTAGAAGATTTTGGCAATGATACATTTCTTGGATCATTATTCAGTTGTCCTTCTTATGTTCTTAAAACAGTTTTGAAATTAGATGAACTTTTCAATAATATTAAATCGGGTTATGGAAATGTAAAGGAATTAAAAGGAATTGAAGAACTGTTGGAAAAGGAAAAAAAACGTGAAGAAGAAGAAGAAGGCGGTGGTGGTGGTGGTGCTCATGCTGCTTTTGCTGTTTCGTGTAATCAAGGTCCTGTCGCTAAACAGAACACTACAATTGATAAATTGCTCGACCACGAAAAAGACGAAGCCCAAAACTGTGTAACAAATAATCCACCAGAAAAATGCTCCAAAAAACCAAAAGCACCAGCACCCTCCGCTGGAGGTGGTACTGTCGCCCGCGCCGCCGTCAACCCACAAGTACCCACTTCCCCCAACTCTCCCCTCCCTGCCGAGGACCACGAAAACGAAGACGAAGAGGAAGAAGACGAAGACCACTCCGACGAAGACGAAGTCGAGGCCTCCACGGGGTCACAAGAGGACACGGGACAGGTGGACAACCAGGAGGAGCCGGAGGACAACGAGGCGGCGTCGGAGGAGGCCAATGGGGACACCGCGGATGAGACGGCAAAGGAGACCACACAGATAACAACACAAGACAATGCGGAGAAGCCATGTGAAATAGTAAACACACTATTTACTACACCGAAAAGCCTCGATGAAGCCTGCCAACAAAAATACGACGGAAAATATTACGGTTGGAAATGTATACCAAGTGGTGACAAAATAGCCACAAGTGATAAAGGTGGTGACGCCAATCGTCGTGTCCCACGTGATACCGGTGATGCTCGTGATACCACCATTACATCTGGTGCCCCTGGCAAAAGTGATGGTAGTATTTGTGTGCCACCCAGGAGGCGACGACTCTATGTCACACCACTAACGAAATTGACAGGTGGTGATAAAGCCACGGAGGCGAAGTCACAAGAAACAGGTGGAACGTCGTCACAATCAAGTAGCCACCCCACTCCGGCGACCGCGTCGGGGTCACAGAGTCACCCGCTCCTTACCGCCTTCGTGGAAAGTGCTGCTGTGGAAACTTTTTTCTTATGGGATAGATATAAAAAGGAAAACACCAAGAAAACACAAAGTGTTGGGTTACCACAACAACTACAACTCCTCGACGAAAAAAGTGGAAACGGCGACGGTGATGATGAAGACCCCCAAAAGAAATTAGAAGGAGGTGAAATACCTGATGGTTTCTTGCGTCAAATGTTTTATACCCTAGCAGACTACAAAGATATATTATACAGTGGTATTAAAGACGAGAAGAATGGTTACAACGACATAATTAAAGGTGATAAAGAAATTCAGGAAAGAGAAAGTAAAATAAAAACAGCTATACAAGAGTTTTTTCAAAGTAGTGACAAAAAAACTGCTGGTGTCACACCTGGCAAACCTAGTGAAAACCCACGTAAAACCTGGTGGGATACGAACGCCCAACATATATGGAAAGGGATGATATGTGCCTTAACCTATGATACAAACAGTGGCGGAGAGGGCACAACAATAGAAAAGGTTAAAACTGCGAACGGCGACGACCTTTTCAAAAAACTCAAAAATGGTAACGACTACGAAACTGTGTCATTTGGTGCTAGTGGTACCGAAGCCAAAGACAACTCCCCCTCACCCAGTGGTGATAACACCCCCAAAACCACGTTAAAAAATTTTGTGGAAAGACCCCCCTACTTCCGATACCTTGAAGAATGGGGTGAAACATTTTGTAGGGAACGGACGAGGAGGTTGGAACAAATTAAAGTGGATTGTAAGGTGGAAAATGGTGGTAGTGAAAAACAATATAGTGGTTATGGTGAGGACTGTACTCAAATGCTTCCTGCCGATCCTACTACACTTCCGTCTTTAGGTTCGAGTTGTCCCAAATCTTGTAGTTCTTATAGAAAATGGATAGAAAGAAAGTCAAAAGAATTTGAGGAACAAAAAAGTGCATATACTGAACAAAAAAACAAATGCGTAAATGGAAGTAATAACCACGGTAATGAATTTTGTGGAAAAGAAGGAATGTGCAATACAGCTGGTGACTTTTTAGAAAGGTTAAAAATCCGATCATGTAAAAAGGATAATGGAGAGGATAAAATAAATTTTAATAATACAAAGAAAACATTTAAGCATACTAAACATTGTGATCCATGTTCTAAATTTAAAGTTGAATGTAATGGAAATGGTAAATGCAGTGATACTTCAAATGGAAATATGTGTAAAGGAGGAATGATTACTGCAGATCGTATTAAAGATCCTACTGAAAATATAGGTATGCTTGTGAGTGATGAGAGTACAACGGAATTTAAAGGTAATGGTTTAAAGCAGGCTTGTAAAGATGCAGATATTTTTAAAGGTATTAGAAAAGATGAATGGACTTGTGAAAAGGTATGTGGTTATAATGTATGTAAACCGAAAAATGTTAA
>NS_L1_95_36537
TGGAGGGGGTACAGTCACTACCACTAGGTTGGGTTTCACAATTTTTTGCTTTTTGTTGAAGTTTATTAAGCATACAATCTATAGCATCCTGATTATCATTGTTTTTTTTTGAGTTCGCAGCGCCATCAAGACCACAAGATTTCTCGAAATTATCTAAACTTGTACAAGGTTTTATAGCGTTTTTAAATTCAGGTCGAGATTGCAATTTTTCCAAAATATTTTTAATCAAGGATTTGATGTTATTTTCACCATTTTCATTTTTTTTTAGGTGATTGTTTTTTATATTTTCCCATTCTGTCCTTTTCTTAGTTATCCATTTATCTACACAATTACATTTTTCCCCACAATCACTTGTACATATGGGTTGGTTACCATTTTTCGTACAATGTGAAATTCTATGTTTAATTTTATTATAATCGTCTAAAAAATTTTGTACCCAATGTTCAACCAAACCTCTAATTGTTATAATTTGATCATTGTTTTCCCCACTGGCTGTTTCCCCATTAACATTTTTCGGTTTACATACATTATAACCACATACCTTACCACATGTCCATACATCTTTTCTAATACCTTTAAAGATACCTGCACTTCTACAAGGCTCTAAACCATCATGAAATCCTTTTCCGATGTTATCACTCACAAGCATATCAAGATCGTCAGTTGAATTATTAATATTTTCTGCAGTAATCTTATTATTTGTGCACTCGTTTTCCGTACCACGACCACTCCCGCAATTACCATTTCTACAATTTATTTTAAATGAAGAACATGGTTTACAATATGTTTCATGTCCAAATGTCTTACCTTCATCATCAAATTTTATT
>NS_L7_32_40510
TTTTCTGAGCTCGCACTGGTACTACATCCACAAGAATAATCTAACTGACTTAATTTTGTAATCTTTCCTTTATTATTTACAAGATCCATTAGAGGTATCAAGGTCTCCAAAAAACTTTCAACTGTATACTTAATATTATATGCCTCATCATCTTTTCGTATATTAAAATGGTTTTTTATATCTCCCCACTCCTCTTTCTTTTGATCTATCCATTTTTTCACACATGCACAATCGTTTTTATAATTTCCATCACATGCCTTTTCTCCTTTTTGTGTACATTGTTCGAATATTTTTCTTTTTTTCAATAAATAATAACTTTCTATAAAATCTTCTAACCAATATACTAGAAATACTTTAAATGTAGTATAGTCATTAAGGTCTATGTTCTTTTCAAATTTATCTAGTTTACATACATCCATTTTTTCATCTTTATTAAATTTACATTTCCAGTTTTGCACTCTTAAACCTTTAAATAAACGTGATATTTTAAATGAATTTTTTGAATTTTCTAAATACTTTTCAATAAACGGTCCCCTACGATCAATCATTTCTACAGTAATATCAGTACTATTTCCACCGTTTGCATTAAAAACATTTTCCCATGACTTTCCGTTATCTGGTGTGCATGGATTTGTACCAGTTCTACCACGACCACGTCTACCATTACAAGTAACTTTACTGAAAGGACAAGTTTCACAATACGTTGAAGGATTAAATGTTTCGAGAGGTTTAGTAAAATCTATTTTATTATTTTTTTTATCCTCCTCACTTTTATCCGTATCATCCTCACTATTTTGACCATTTTTGCAATGTTTCAATGCTGCCAAAAATTTATCAGCAGTAGTATTTTTTTCTTTTATTTGTTGACAAAATTTTGTATTATAATCACCACCACCACCACTACAATTATTACCTTTTGTTAATTTTTCATGTTCCCCTTCATATTTCTTTTCTTGCTTATGATATTCATCGAATTTTATATCTATCCATTTTCTATATTTTTTACATTGTTCATAACAAGGACGACAATCTAAATCTGCAGACATATCATTATGTTTAATACCGTCTCGTGTACAATCATGTCCATCCCCACTACAATATTTTGGATCACCACCATCCTTTTCTCTACACCCTTTTCTCACCTCTTCCAATCTTTTCTTCCTCTCTTTACAAAAATTTTGACCCCATTCTTC
>NS_L8_50_Contig3726
CTTTACGCCACTTGTCTTGGGACATCGGCATTTACCATCAGTCGGAGTTTCTCCACTACTACCACATGTTGCTCGAAAATATTGAGAACCACTCTTAACGTCACATGTCATGGCTTCCCAGATTGTGGCGCGATTAGCGTTCCACCAATCTTCTCGTAATTTATAATAGTTTCCATCAGTATCACCTTCGTAGCGAGTTTGTAGCGCCGACTTCTGCCCTTTCTTCCCATTTGTCGTCACGTCCTTATATATATTCCCGAAAATTTTTTGTAAATTCTTTTCTAATTGTTCTCTTTTTTCTTTTTCTTGTGGATTACCGAGATACAGATCTTTTCCTCTGACAATATCTGCTATATCTGCAAAACTTCGTGCAAGTGCAGTACATAATTGGGAAGCAGAATCATCATATTTGTGTTGATGTGGTGTATAATGTGTTTTTATTGAGTCCCCTTCGTATTTTGCTGCCATACATACTTCTGCCAACAAATCATGCTTAGCCGTCGACGTTGTATTGTTTATGGTTTCCAAATTATGATGACATA
>S_L8_56_Contig1365
GAACAAAACAAATTAAATGGTGGTACCATACCCCTACCCTTCTTGCGACAGATGTTCTATACTTTAGGAGATTATAGAGATATATGCATAGGTGTTAAGGAAGATGTGATTAACGCGTTAAAAGCTAGTGGTGATGAAAATATCGAGACAATTAATAAAAAAATAAAGGAAATTTTAAATGGTGACAACAAACAACAACCTGCCCCCAAAACTGGCAACACAACACCAGAAGATTGGTGGAAAGCAAACGGTGAACATATCTGGAATGGAATGATATATGCTCTAACATATAACACAGACACGAAGAGCGGCGATAAACCAACACAGATTGATGCTGTAAAAAGTGCACTTTTGGACAACAACAACAAACCCCAAAACCCCCAATACAAATACCAAACTGCCAAACTCGAAGAAAAAAACAGTGGTGCCAAATCCGCCGAAACCACCTCAACCACTAGTGAAAACACCCACCTGTCCAAATTTGTGTTACGCCCCCCCTACTTCCGTTACCTTGAAGAATGGGGTGAAACATTTTGTCGTAAACAAAAACATAAGTTATATATAATTGAAAAAGAATGTAAGGTGGATGATGATGATAACAAATGTGATGGTGATGGTTTTAAATGTACTCAAAGCATTACAAATGAGGAAAGAAATATTAAGGGTTTAGATTGTCCAAGTTGTGCCAAATCTTGTAGATATTATAAAAAATGGATAGACATAAAAAAAAAGGAATTTGATAAACAAAAAAGTGCGTATGAA
>NS_L7_17_Contig3868
AAAAAAAAAAAAAAAAAAACCGAATGAAAATTTTCCTCCATGTATGAGAGTTGAACATATAGGAATAGCCAAACCTCAATTTATAAGATGGTTGGAAGAATGGACAAATGAGTTTTGCGAGAAATATACAAAATATTTTGGAGCTATTAATTCCAAATGTGATCTCAGAAAAGGTGCTGATGATTGTGGCGATAATACTAATATTGAATGTAAAAAAGCATGTGCAAATTATACGAATTGGTTAAATCCAAAAAGGATAGAATGGAATGGAATGAGCAATTATTATAATAAAATATACCGTAAAAGTAACAAAGAATCGGAAGATGGAAAAGATTATTCAATGATTATGGAACCTACAGTCATTGACTATTTGAACAAAAGATGCCATGGCGAAATTAATGGGAACTACATTTGTTGTAGTTGTAAAAATATAGGTGAAAATAGCACTTCACCTGTAGTGAATAAAAAACTACAAAAAAAGGAAACAGAATGTGAAGACAATAAAGGACCTCTAGATTTAATGAACGAGGTATTAAATAAAATGGACCCAAAATATAGCGAGCACAAGATGAAGTGCACAGAAGTTTACTTGGAACATGTTGAAGAACAATTAAAAGAAATTGACAATGCAATAAAAGATTACCAGTTATATCCTTTAGATAGATGTTTTGATGATCAGACAAAAATGAAGGTATGTGATTTAATTCGAGATGCTATAGGATGTAAGGATAAAACAAAACTGGATGAACTCGATGAATGGAATGATGTGGATATGCGAGGTACTTATAATAAGTATAAAGGTGTTTTAATTCCTCCGAGACGTAGACAATTATGTTTCTCAAGGATTGTGAGAGGTCGCGCAAATTTAAGAAGCTTAAATGAATTTAAAGAAGAAATTTTAAAAGGAGCCCAATCGGAAGGTAAGTTTTTAGGTAATTATTATAACGAAGATAAAGGTAATTATTATAAAGAACATAAAGATAAAGAAAAGGCGCTAGAAGCTATGAAAAACAGTTTTTACGATTATGAATATATAATAAAAGGTAGTGATATATTAGAAAATATACAATTCAAGGATATTAAAATAAAACTAGACAAATTACTAACAAAAGAGACTAATAATAATATACGAAACGCTGAAGATTGGTGGGAAACAAATAAGAAATCTATATGGAATGCTATGTTATGTGGGTACAAGAAATCTGGGAATAAAATAATAGATCCATCATGGTGTACCATACCTACTACAGAAAAAACCCCGCAATTTTTACGATGGGTAAAAGAATGGGGAACAAATGTGTGTATAGAAAAAGAAAAGTATAAAAAAAATGTAAAATTAGAATGCTCTGATGTTCCTAATAACAATTTAGGTTCACAAGAATCGGAATCAACTAATTGTACATCCGAAATCAGAAAATATCAAGAATGGAGCAGGAAAAGGTCTATTCAGTGGGAAACTATATCCGAAAGATATAAAAAATATAAGGGTATGGATGAATTTAAAAATACATTTAAAAATATAAAGGAACCAGATGCTAATACATATTTAAGGGAACATTGTTCTAAATGTCCGTGTGGATTTAATGATATGGAAGAAATAACTAAATATACAAACATCGGAAATGAAGCATTTAATACAATAATAGAAAAAGTTAAGATTCCAGCTGAACTTGAAGACGTTATTTACCGAATAAAACATCATAAGTATGATAAAGGTAATGATTATATTTGTAATAAATATAAAAATATAAACGTTAATAAGAGACATAAGAATGATGATACTTTTGTGACTGATAATTTCGTTAAAAATTCATCGGACATTAATAAAGGTGTGCTAATACCTCCAAGGAGAAAAAATTTGTTTCTAAAAATTGATGAATCAGATATATGTAAATATAAAAAAAATCCTAAATTGTTTAAAGATTTCATTTATTCGTCGGCATTTACTGAAGTTGAAAGGTTAAAAAATGCATATGGTGAGGCTAGAGCGAAAGTTGTTCATGCAATGAAATATAGTTTTGCCGATATAGGAAATATTATCAAAGGCGATGATATGATGGAAAACAATTCGTCTGATAATATAGGTAAAATTTTGGGAGGAGATGGAGACAGAAAAAATGAAAAACGTAAAGCTTGGTGGGACATGAATAAATATCATGTATGGGAATCCATGTTATGTGGATACAAACATGCCTACGGAAATATTTCACACGATGATAAAAAAAAGCTTGATATACCTAATAATGATAACGAACATCAATTTTTACGCTGGTTTACCGAATGGTCCGAAGATTTTTGTAATAATAGGTATAAAGAGTTAGAGAAGTTAAAGATGAGTTGCCCACACAATGTTTGCTTTTTAGATGAAGGTACAGAAAAGAAATGTATGGAAGCATGTGACAAATATAAAAGTTATGTTTTATCAAAAAAAACAGAATATGAAATACAAAAGAACAAATATGATACAGAATTTAAAAACCAAAATGGTAATCATAAAGACGCCCCAGATTACTTAAAAGAGAAATGTAATGATAGTAAATGTGAATGTCTCAATAAACATATTGATGATAAAAACAAAACATGGAAAAATCCTTATGAAACATTGGACAATATGAAATTAAAGGGTATATGTGATTGCCCTAAACCTTTACCACTATTTAGTGATAATACCAGTGACATTCTGCAAAAAACCATCCCTTTTGGTGTTGCTTTGGCATTAGGATCAATTGCTTTTTTATTCATGAAGGTAATATATATAGTAGTATATATGCGCGATTTTGTGAGTGTTTTTGAATGTATATATGTTTCTGCCTATGTATGTGTGAGTGTTTGGATATATATATATATATATATATGGATGTATATATGTTTCTGTATATGTGTCTGCGCGTATGTTTGCATATATATATGTGGATGTATATGTGTTTCTATATATGTATGTGTCAATGTTTGGATATATATGTATTTTTGTATATGTAAGTATGCGTGTTTGGATACATATACGTCGATATATATGTGTTTCTGTATATGTATGTGTGGATATGTTTGCATATATATATATGCGTATGTATATGTGTTTCTCTATATGTATGTGTTGTTATGTTTAGATGCATATGTGTGTATGTATATATGTTTTTATGAATATGTATATGTGAGTGTTTTTGGATGTATATGTTTTTATGAATATGTATATGTGAGCGTTTTTGGATGTATATGTATTTCTGTATATATATCTGTGCTTATGCTTACATATATATATGTGTATGTGGATGTGTATTGTGTATGTGTGGGTGTTTGTTTGGAAATATGAATGTGTTTTATATATATTTATGTATTTATAATGGAAAAAGAAAAAAAAGGAAAAAAGAAAAAGGAATATAGGAACATAGTTATTAAAATAAAAAATAAAAGAAAAAGAAAAAGAAATTTTAGAAACATAAAAATAAAAATTAAAATAAAAATAATTATAAATTTTGATAAAATAAAAATTGAGAAATTCTAACAAAAAAACAAAAAAAAAAAAAAAAAA
>NS_L7_17_Contig3867
ATTTTAAGCGTCAAATGTTCTATACGTTTGGAGATTTTAGAGATTTCTTATTTGGAACAGATATATCTAAAAACTCTGGTAATATAGGTGAAGTTAATAAAAATATAAACAAGGTCTTTAACAATAAAAAAGGCCTCGAGAAAGAAAACGATAAATCAAAACGTGAAACTTGGTGGAAAGCATATGGTCCTCATATATGGGAAGGAATGTTATGCGCTTTAAGTTATGATACCGAAAAAAGAGCGTTTAAAAAAGAAATACACACAAAACTGAACAAAAACCCCGAATACTCCTACTCCACCGTCAAATTTAGTGGTGGCACCAATCCCCCCACCCTCGAAGAATTCGCACAACGACCCCAGTTTTTAAGGTGGATGATAGAATGGAGCGAGCATTTTTGCAAAAAGCAGTCGCAGGAATATAAGGATTTGATAAAGGCATGTCAGAACTGTATGAGTGATAAAACATGTAAACAATGTAGCGCATGTAGAACGAAGTGCAAAGCATATACAAAATTTGTTAAGGAATGGGAAAAAGATTGGGAAACACAAAGAAATAAATACTCCGAATTATACGATAAAGCAACACAAAATGGTAGTAGTAGTCCCAAAGCTTCCAAAGACCAAGACCAACATGTGATTGATTACTTCAAAACATTAGTCGTAAAAACCGAAGTCAGTGGTACTCCAAGTGGTGCTACTGGTGGCAGCACGTATAATAGCGCCGGGAAATATGTTAATCAAAAGGGATATGTTAGTGATTGTGATACGCAAAATAAATTCGACACAAATGATAGTAATGACAACAATTATGCGCTTAGAGAAAAACCATATCTCTATGATAAAGCCTGTAATTGTAGTAATGATAAACTCACACCGAAACCTCCAGAACAACAAAACGACGTATGTACAATAGTGCAGGATGTTCTTTCAAAACATAAAAATGGGCAAGGTGGGATAAATTCATGCAATAAAAAAGAAAATTATCCTGATTGGGATTGTATAAAAATAAAAGCTAAGAACAATACTGCTGCAGCTTGTATTCCACCAAGAAGACAAAATTTTTGTACTCTTTATATAACATTACAGAATAATTTAAACGTTAAGGAAGATATAAAAAAAAATTTTATTACCTGTGCAGCTATAGAAACATATTTTGCGTGGTTAAAATATAAAGAAATTAATACTGAAGCAGATAAAGAATTAAAAGAAGGAAAGATTCCTGACGAATTTAAAAGACAAATGTATTATACTTTTGGTGATTATAGAGATATATTTTTTGGAACAGATATTACTACATATGCTTATATTTCGGGAGTCTCATCCAAAGTAAAAGATATTCTGAATAAAGAAAGTAAGGAAAGAAAAAATCCTGAAGACTGGTGGAAAGAACATGGTCACGAAATATGGGAAGGGATGTTATGCGCCTTAACAAATGGCCTCACAGATGCCGTAAAAAGAGCAAAAATCAAAAAGGACTATTCATACGATGAACTCAACAAACTTCAAAATGGCACCAACAAACTCGAAGATTTTGCTAAAAAACCTCAATTTTTACGTTGGTATATTGAATGGAGTGACAACTTTTGTACAGAACGTAACAAAAAGGAAAAAAAGGTAGCAGGGGATTGTAGTAAGGATAATGACCATGCTGGATGTGAAAGGGATAATACTCATGGTAATTGTGTTAGCGCATGCAAAGAATATAAAAATTATATTAAAGGAAAAAAAAAACAATATGATAGTCAAGAAAGAAAATTTAAGGATGACAAAACACAGAGAAAACCAGGATATAATGATACTTCAACTAAAGACGCTCCTGAATATTTGAAAGAAAACTGTTTGGATGATACATGTAATTGTATGCAGAAAGTGAAAGATACTCCCAATTATTGGGAAAAATATAATGAAACTTATGCAGATAGCAAACTTAAAAATAGATGCGAGTGTGAACCACCACCTCCACCACCTGCGCCAGCACCAAAAAACGAAGAGGCGTGTGAAATAGTGAAAGTAATATTTAATGGAAAGTGCGCAACTAATTATATAGAGGGATGCAAAGAAAGAGATGATAAAACAAACCCATATCGTCAATGGCAATGCAACAAAAGTTCAAATTTAGTGACAGAAGATGGAATATGTATGCCTCCCAGAAGACAAAAATTATGTGTAATTAATTTAAAATATTTGAGTGAAACACCAACAGAAACTGAATTGAGAAAAGCTTTTATTCAATGCGCTGCAATAGAAACACATTTTTTATGGAAATATTATAAAACTAAAAACTCAGAAGCAGATGTTGAATTAAAAAAAGGAACAATTCCTGAGAAATTTAAACGTCAAATGTTCTATACGTTTGGAGATTTTAGAGATTTGTGTTTGAATACAGACATATCTAAAAAAATCCCAGGTAGTGATGTCAATACAGTGAAAACGAATATAGATAACGTTTTCAAAAGTGGAGAATCACGTGAAACGTGGTGGAATGAAAATGGTCCCCTTATATGGCATGGAATGTTATGTGCACTGGAAAAATGTTGGGGAAAAGACACTATCAAAAACAACAGTAAATACGAATACAACAACGTTAAATTTAGTGACAAAAGCACCAGTTTGGAGGAGTTCGCCAAACGACCCCAGTTTTTACGTTGGTTTATTGAATGGAGTGATGAATTTTGTAGAGAACGTGGTGTAAAGGTGAAGGAGTTGGAGAAGGGGTGTAAGGAATATAGGTGTAATGAGAAGAATATGGATCAGAAAAAAAAAACATGTGAAAAAGCGTGTGAAACATATCAAAAATGGATTCAAACTTGGAAAACTCAATATGAAAAACAAAGCGAAAAATTTATGACAGATAAAGGAAAAAAAGAATATGAAGTTGATCCCGACGTTGCCAGCTCCGAAAATGCTCACAAATATTTGAGCAAAAAATTAAAAAAAATTTTTCACAATGGAAGTACTACTGAGAAATGTGATTATACGTGTATGGAAAATGCGTCCACACAAACACAAACATCTGCTTCCAACAATCAACAAGAAAACTCATCTACACAAAAAGATCTTCCTGAAGCGTTCGATTATCCACCTACTTATTATAAAGAAAAGTGCGATTGTAAAGTGCATGTCCCTCCACCCAAAAAACCGGAAGCTCCACCTCCATCGAGACCTCCACCGAGACTTCCAGCTGAACCTGCAGGGGATGGTTGGCATGACAATAGAGCAAGATCAGAACCTGGTGAAGACGGCGTGAGACCACGTTCACCAACAGCACCCGCTGGAGGCCTCGCCCGCTCCGCCGAACCACCTGGCAGACCACAACCACCACAACCAAAAGCAACCGCTGGAGAAAGTCTCGCTCGTTCTTTACCATCACCACCACAACCATACTTCGCCGGACGTTATTTACCACCACGTTCCCCTGGCCACACTGATGAATCCGACGAAGAAGACGACGACTCCAACACCGCCTCAGAAGACTCCGAAGACGAAAACGACTCAGAAAACGACGCCGACGAAGAAGACGAAGACGAAGACGTCGACGACCTCCAGGAGGAGGAAGAAGAGGAAGAAGAGGAGGAGGAGGAAGATGAAGAAGGTGAAGGTGAGGATCACACCACAGAAGACACAGAACAGGGGGAGGTGGAACCACAGGGACCATCGGTAACACCAGTACCAGCGGGAACAGCACCTCTACCCCCACTCCCAAGTGATAATACCAGCGATATATTAAAAACTACTATCCCGTT
>NS_L7_17_Contig3863
AAATAAATAAAATTGATATGTCGCAACAAGAAAGAGATACACAACATTCACAGGATGCAATAAAGATATTGTTAGATCACGAACAAAAGGAAGCCAAAAAATGCAAAGAAACACACAGCGTAGATAAATGCAAAAAAGCAGAAGAAGAAAGTGTCGCTCGCTCCCAAACACCACGTTCCCCTGGCCCCACTAAGGACACTGATGACGACGAAGACGATGATGACGAAGACCTCGACGAGGTCGGCGGCCAGGCGGCGTCGGAGGAAGGCACGGGGGAGAAGTCGGAGGAGGGGGAGGAGGAAACAAAAGACACGGGGAAGGGGTCGGGACCACAACAAGAGACACAACCAGCAGCAGATACACCACCGGTAGAGGACATTTGTAAAATCGTGGAAACACTATTTAGTAGTATCGACAAATTTAGTGACGCCTGCACTCTCAAATATGGCAAAACCGCACCATCCAGTTGGAAGTGCATAAGTGACAGTACCACTAAACCAGGTGCCGTTACAACCACTGCCGGTAGTAGTGGTGCCATTTGTGTGCCACCCAGGAGGCGAAAACTATACGTGGGTCATTTACAGAAGTGGGTAGACAAACAGGTGGCAGAACCACAGGCGGATGGTAAGGCAGCACAAGGTAACGGCGTGTCGCCGTCACCGAGTGACTCGCTCCTCCTTACCGCCTTCGTGGAAAGTGCCGCTGTGGAAACTTTTTTCTTATGGGATAGGTACAAAAAAGAGTGGGAACAAAGGAAGAAGAAGGATACACTAGGCGCTGGGTTGTCACCACTACTACCACCCTCTACCCTCGACCAAAACAGTGCAAACGGCGAGGACGAAGACAATAACCCCCAAACCTTGTTACAAAAAGGTCATATACCCATTGATTTCTTGAGATTAATGTTTTATACTTTAGGGGATTATAGAGATATATTATTTAGTGGTATTAAAGACAAGAAGAGTGGTTACAGCGACATATTTAGTGGTGATAATGTAATTAAGGAAAGAGAACAGAACATAAAAGATACTATACAAACGTTTTTTCAAAATGGTGATTCACAAACTCCTAGTGACAAAGACCCTAATGAAAAACGTGAAAATTTTTGGACAAAATATGGAAAAGATATATGGGAAGGTATGATATGTGCATTGACATACAAAGACCCTGATACTGAGGAAAAAGGCGGTACACCAACACAGATTAATGAAGTGAAAGAGGCATTTTTTGGTGAAAACGGCACCGCCAAAGAGGGCGGAAAATACAACTACAAAAATGTGGTACTTAAAGAAGATACTGTTAGTGGCCCCCAAAACACTAAAGCCCCAGCCAGTGGTGAAAACACCCCCACCCACCTCTCCGAATTTGTGAAACGCCCCCCCTACTTCCGATACCTTGAAGAATGGGGTGAAACATTTTGTCGACAAAGGGCACGTATGTTGGAGAAGATAAAGGAGGAGTGTACAGAAGAAGGTGGCAAGTATACTGGTAGATATTGTGATGGAGATGGTTTCGACTGTACTGAAAAACCTCCAAAAAAGGATAAAATTTTTAGGGGATTTCAGTGTCAGAGTTGTGGTAAATCTTGTGGATTGTATAAAACGTGGATAGAAAAAAAAAAAACAGAATATGAGAACCAACAAAAGGCATATGGTGAACAAAAAAAAAAATACGAAGAGGAAAGAACGGGTGCTGAAGGTAATAATGGTGATAATGGATTTTGTAAAACACTACAGGACAACGCTGCACAATTTTTAGAAAGGTTAAAAAACGGACCATGTAAAAAGGATAGTGGAAAGGATAAAATAGGAAAGAGTCACATAAATTTTGGGAATATAGAGGAAACATTTGGACATGAAAATTATTGTAATCCATGTCCCATATTTGGAGTTGAATGTAATAAACGTAACTGCAATAGTCGTACAAACGTGACGTGCAATGGAGAAACGGTTACTGCAGAAGAAATTACAAAAATGAGCGATTCTACTGTACTAGATATGCATGTGAGTGATAAGAGTGCAACAACATTTCCAGATGGTTTACAGGATGCTTGTGGAAGTGCAAATATTTTTAAAGGTATTAGAAAAGAACAATGGGAATGTGGTAATTTCTGTGGTTATGTTGTATGTAAACCGAAAAATGGTAATGGGGTTACAGATGCTAAAAAATATATACAAATTCGAACGTTGTTTAAAAGTTGGGTAGAAAATTTTTTAAAAGATTTTAATAAAATTAATGCGAAAATATCACATTGTACGAAAAATAGAAATGGATCCACATGTATAAAAGATTGTGAAAAAAAATGTAAATGTGTAGAACAGTGGATAGAGAAGAAAAAGAAAGAATGGCCAAAAATACGAGATCATTACTTGAAACCATATAAAAATGATGAAGGCAATGACATGAAATCTTTGGTTAAAAGTTTTTTGGAGGACTTGCAATCTCAAATTCCTGTTACAATTAAGAAAGCTATAAAACCTTGTGGTGGTTTAACTGCGTTCGAGGATTCAAGTCATTGTAATGGAGCTGCGAGCTCAGAAAAAAAAAATACTCACGAAAGAGATATCGTAGAATGTTTGCTTGAAAATCTTGGCAAAAAAGCAACATTTTGTCCAGGCAAACGTAGTGGCGAAGAAAAAGAGTGTCAAGAACCCCCCCCTTTACCTGATGAAGAAGAAACAGAAGAAGAAAACCCAAACCCAGCTGGAAATGAAAAAGTGGGAAAACAACAACCATCATTTTGTCCAAAAGTGGATACACCAAAACCGGAAGAAGGCGATTGTAACCCGGCACCAACAGAACCGAAAGAAACGTCACCAACAGCAGATAGTCCCCCAGCACCAGGACCTCCACCTGAACCCCCAGCAGAACTACCAGAAGAAAAAAAAACACCAACAAAACAACCAAAAAAACGTGAAGCGAAATCCCAAAATCCGTGGGAACATCCCATTGTCATACCTTCCCTTGCGACTTCTACATTAATGTGGACTGTTGGTATAGGTTTTGCTACATTCACTTATTTTTATCTAAAGGTATTATATA
>NS_L7_17_Contig3862
ATTGATTTACACAATCTTTTATACATGTGAATCCTTTACCACTATTCGTACATGGCTTTAATTTTTTTTGAATTCTATTATAATCTTCAAAAAAATATTCTAACCATCGTTTAAGGAATTCTTTCATTATGATATGTTCTTCATCTTTCCCATTGTTAACGTTTTTTTCCAGAGTGCATATATCTACACCGCATACATTACCACATTTCCATTTATTTTCTTTAATACCTTTAAAAATATTTGCATGTTCACAAGCATCCTTTAAACCACCTTCAAATCCATTTGCATCCTTATCAATGACAAGCATATTTATTTCAGTATTTGTTTTTTTTTTCATATCTTTCATGTTTTCTGAAGTAATAGCATTATTTTTGCAACCATTTTGCGTACCACCACTGCATTTACCATTTCCATTACATTTGATTTTAAATTTAGAACATGTACCACAATCTTTTGCATATCCAAATGTTTTCTCTTTATCACCAAAATTCATGTAACAGTCTCCTTTTTTATCCTCTTCGTTCTCATTCTTACATGGTCCGTCTTTTAACTTTTTTAAAAATAAATCAATAGACCCATGTTTTTTAAGATTTTCAAGGAAAATTTCATCATAAATATGAGAATTACTTTTATCATCCTGAATTTCCGTTTTGTATTTTTTCTCTTGTTCATCATATTCTGTTCTTTTTTTTTTTATCCATTTTCGGTAAGAACTACAAGAAATCGCACAACTCTTACATTTGAAATCGTCAAAAATTTTATTCTTATCTATAACTATTTCGTTACAATTTTCCCCATCCCCACTACAAACCTTGCTACCATTCTCTCCACCACGACAATCTTTTTTAATTATATCTAACTTATGTTTTTGTTTTCGACAAAATGTTTCTCCCCATTCTTCTAACCAACGAACAAATGTGGGTCTTTTAACAAATTTTTCCAATTTAGTAGTGGTTGTGCGCTGGGCATCATGTAGGCCGTGAGTTTTCATTTCGCTTTCGGCACCTCCATCATCAAAACCACCCTTAAATGTCACAGTTTCATACGTGTAGTTGTCGGTGGGTTTGTTGTTGGCTTCGTCCCAAAGTTTCTCTTTCAAATCATTAATCTGTGTTGGTTTATCGCCACTATCTGTATAGGTCAAAGCACATATCATTCCATTCCAAATATGTTGGGCGTTCGTATCCCACCAGGATTTAAGTTTATCACCAGGTTGGGAGGGGGTTTTGTCACTAGCAGGTTTGGAATCACTATTTTCGATAACACTTTTTATTTTCTCCGATATATCTTTTATATTTTTGTCGCCACTTTTGTTATCACCACTAGCTTCTAACGCCTTAATCACATCTTCTTTAACACCTACACATATATCTCTATAATCTCCAAGGGTATAAAACATTAATCTCAAAAAATCGGTGGGTATGTTGCCACTTTGTTCTAATTTATCTTGAAGTTCTTTTCCAAGGGTTGATGTATTTGCAACTAGTTGTGCTTGTTCCTTTTTCTCTTTGTCTTTTATTTTCTTATATCTATCCCATAAGAAAAAAGTTTCCACAGCAGCGGACTCCACGAAGGCTTTAACCAAGTCGTCGGCGCGTGGGTTGGACGACGGCGGCAAAGTGGTTTGATCACCATTTTTTGGGTTTTCACTAACAATACTTGATTGTGACGACCTTTCACTTGTTTCTTGTGACTTCGACTCGCCTGTGTTACTCACCGTGTCTGCCCAGTCTTGTATCTTTTTTACATATAATCGTCGTCTCCTGGGTGGCACACATATGGAACCCTGGTTAGTACCACTAGATGTGGCGAGATCACGTTTGGCACGTTGGGAACGATCACTTACACCACTACTACCCTCGCTAGTGGCTTCACCTGGTTTTTCAGTTGGTATGCATTTCCAACTTGTGGGTGCGGTTTTGCCATATTTTTGGTCACACGCCTTTGTGAGACTGCCCATGTCATCGAGTGCTTCTTCCACCGTTTCGCACACATTTATTTGTGTCGTAGTTGTCTCTTTTGGTGGTCCCTCTTTTGGTCCCACCGCCTCTTTTTGTGTTGCCTCCTTCGCCGGCTCCGCCTCGTTTTCCTCTTTCTCCTCGACGGTTTCCTCGACTTCCTCTTCTTCTTCTTCGGAGTCGTCATCAACAGTGGCGTTTTCCTCAGTGGGGCCAGGTGGTTGTGTGGCGTTGGTTTCTCCGGTTTCGGAGCGGGAGACGTCTGAAGTGGGTTGTGGTGGTTTTGGTTTTGGCTCGTCGCATTTATCTTTTTTGTGGGTTTGTGTGCATTCTTTGGCTTCTTGTGCTTCATGTTGTAGTAATTTATCAATTATACTATTCTTTCCATTGGCGCCACCGGTACCAGCTGCGTCTTTTTCTTCATCTTTCAACATTTTACTAATTCTT
>NS_L8_54_Contig4742
GGGGAATACAGAATCATCATTAGAGGGAGGGAAAAATTATATTGTTTTCGCAATATAATAATAATATATTTAAAATATATTTAGGGGACATAAATTGATTATAATAATTGCAATGTATTAATACATAATATTTAAATATTTTATTATAAAAATGGGGAATACAGAATCATCATTAGAGGGAGAGGCTAGAAGCCCTAGTATAATAGAAAGTGAGAACAGTCCAAGAAATGTTTTGGAACGTTATGCCAAAAATATAAGACAGGCATCAAAAGATGAAAATGAACATGTGGATTCGTTGAAAGGGGATTTAACGAAAGCAGAATTTCGTGGTGGTCCTTCTACGCCAGTAAATAAGCATAATTACTATTATCCATATCCATGTAATTTAGATCATAAGGAACATACTAATTTACGGTATGATGATGTGAATTTGAGACATCCTTGCCATGGTAGAGAACAAAACCGATTTGATGAAGATGAAGAATCTGAATGTGGAAATAAAATACGTAATTATAAAAGAGAAAATGATGCTATAGCCTGTGCGCCACCTAGAAGACGACATATGTGTGATAAAAACTTGGAAGCTCTAAATGATATAAATACCCAAAATATTCATGATTTATTGGGAAATGTGCTAGTTACAGCAAAATACGAAGGTGAATCAATTGTTAATAATCATCCACATAAAGGAACTTCAGACGTTTGTACTGCTCTTGCACGAAGTTTTGCAGATATAGGTGATATTGTAAGAGGAATAGATATGTTTAAACCAAATGTCCATGACAAAGTAGAAAAGGGTCTCCGAGAGGTTTTCAAGAAAATACATGATGGAATGGAAGGTAAGGTAAAAAATTATTACAATCCTGATGAAGCTGGAAATTATTATAAATTAAGAGAAGCATGGTGGAATGTGAATAGAAATAAAGTATGGGAAGCCATAACCTGTGGGGCACTACCTAAATCTGCATATGTCTTGCAATCAGAAAATAATACACAATTACCTTCATATCTTAAATGCGGCCATAATAATAAGGATGATCCTCCTACCAATTTAGATTATGTTCCTCAATATTTACGTTGGTTCGACGAATGGGGAGAAGAGTTTTGCCGAAAAAGAAATATTAAATTGAAAAAGGTCAAGGACTCCTGTCGTAATGACAAAGAACGTTTATATTGTAGTCATGATGGATATGATTGTACGACAACTATTTGGAAAAAAGGTAGTTTGCATCTCGATAATAAGTGTACTGACTGTTTGACTAAATGCAAAGTTTTTGAAGTTTGGTTAGGGAATCAACAAGAAGCATTTAAAAAACAAAAAGAAAAATATGAAAAAGAAATAGAATCATATGTATCGAACGATGCCAAATTTGTCAATAATATTAATAGTGAATATTATAAACAATTTTATGACCCACGTAGAGATAAAAACTATAAAAATCTTGACACTTTTTTAAATTTACTAAATGAAGGAAAGTATTGTAAAGAAAAATTAAAAGGAGAAAATGATATTAATTTTACTAACAGTTCTGATGACAAAGGGACATTTTATCGTTCACAATATTGCCAAGTGTGTCCGGACTGCGGGGTCAAATGTGATGGTACACAATGCACACACAAATCAGATAATGATCGTGAATGTGTAAATAATGAAGACTATAAACTTCCATGGGATGTGAAGCCTACTAACATCACTGTCCTTTATAGTGGTAATGATCAAGGTGATATTACACAAAAATTAGAAGATTTTTGTAACAGCTCAACTAATTACAAAGATAAAAATAATCAAAAATGGGAATGCTATTATAAGGATGAAAATATAAATAGATGTAAACTGGAACAAAATACTGAAATCAATAAGGATAATCCTAAAATAACATCATTTCATAATTTTTTTGAATTATGGGTTACATATTTATTAAGGGATACTATTAAGTGGAATGATAAACTTAAAACTTGTATAAATAATACAACCACGCATTGTATTGATGAATGTAAAAGAAATTGCTTATGTTTTGACAGATGGGTTAAACAAAAAGAAGAAGAATGGAATAGTATAAAGAAACTGTTCACTAAAAAAAACAATGTGCCGCAACCATATTATACTAATATTAATAATCTTTTTGAAGGTTATTTTTTTAAAGTTATGGATAAACTAGACAAAAATGAAGCAAAATGGAAAGAACTTATGGAAAATATAAAAAAAAAAAAAAGTGAGTTTTCCAATTTGGAAAATAATAGGGACTATTTAGAGAATGCAATAGAACTCTTGTTAGATCACTTAAAAGAAACTGCCACGATATGTAAAGACAATAATACAAACGAAGCATGTGAAACATCCCATAATGCAACAACAAACCCGTGTGTTAAACCTCGTGAAGGCACGCAACCCACTAAAAATATAAAAGAAATAGCACAATACTTTAAAAGGAGTGCATACGAGGAAGCACGAACTCGTGGTCTTCATAAATTGAAAGGAAAGGCACACGAAGGTTTATATAAACGTGGGGGTAGGAGAAAGGACTTCAAGGACAATTTATGTAGAATAATGATCAAACATTCTAATCGTAAACTTGGTTTTTCAAATGGACCATGTGATGGCAAAGGCACAGGTGATGGTATACAAACAAGATTTGTCGTAGGAACTGAATGGGAAACGGATCCGGAACACATGCGTAAAGATCACGAAGATGTTATTATGCCTCCTAGAAGACGACATATATGTACATCCAATTTGGAACATTTACAAACGGATGGTCACCCACTTAATGGTAATATTGTTGATGATTTAGTTAATAATTCCTTTTTGGGGGATGTTCTTCTATCAGCAAAATATGAAGCAAACAAGATAATACGAATGTATAAAGAAAAGAATAATCTAAAGTTCCCCAAAGAAGTAACTGACCCAAAACACCAAGCAACTATCTGTCGAGCTATACGTTACAGTTTTGCAGATATAGGTGATATAATTCGAGGAAGAGATCTCTGGGAAAGAAACGGTGACATGGTAAAGCTGCAAGGACATTTGGAAACTGTTTTTGGTAATATATATAAGTCACTCAAAGGTAAAGGAAATGATAAATATAATGATGATGCCCCCAAATATTTAAAATTGAGGGAAGATTGGTGGGAAGCTAATAGAGCCAAAGTATGGGAAGCCATGAAATGTGATATAAAATATTTGAAGGATAAATCGGGACACCAATCAACACAAAGTAGTTATTGCGGATATAGTGATCATACACCATTGGATGATTATATCCCACAAAAATTAAGATGGATGACCGAATGGGCAGAATGGTACTGCAAGGTGCAGAAAAAAGAGTATGATAAGTTGTTGGAGAAGTGTAAGGAGTGTAAGGATAAGGACAATGGTCAAGGCTGTACGAAAGAGGGTGGTACAGCTTGTACAAAGTGCACAGATGCTTGTAATGAATATAATGATATAATAGGACCATGGAAAGAACAATGGAATATAATATCAGATAAATACAAAGAATTATATGAACAGACACAAATGTCTGTTAGTAATAGTGGTATTGAAGCTTCCAGTACTGCCAAAAATAATATAGACAGGAATGTTATTGAATTTTTGTTGGAATTATACGAACAAAATGGTGGCAAAAGTAATAAAAGTGGTACTAGTGATCAAAGTGCTGTCATTGGTACTAACACCACGTATGAAAATGTTGGAGCATATCTCCATGATACAGGAAATTTTGATGATTGTCAGTTACAAAATGAGTTTTGTGATGAAAAAAGTGATGGTAAGGATAACGAAAAATATGCCTTTAGAGATAAACCACAGGACCATGATGAGGCGTGTGGTTGTAAAAGTAGACCAAAGCCGACAAGGATACAGAAAAAAACGAAAGAAAAAGAGCAAGAAAAGAATACGGAATGTGAAATGGTGAATGATATACTTAAAGAAAACGATGGAAACGAACAAGTAGGAGATTGTCATCCAAAAAACAAAAGCACATATCCTGATTGGCAATGCGCAAATACAAAATTAGTGGAAGACCCTCTTGTGTGTATGCCACCTAGAAGACAAAAGTTATGCGTACATTTTTTGGAAAATAATAATCAAATAAAAAAATTAAATTCACAAGTTAATTTAAGAGAAGCTTTCATCAAATCTGCAGCAGCAGAAACATTCTTCTCGTGGTATTATTATAAAAGTAAGGATAGTAAAGGAAATGAACTCGATAATACATTAAAAGCAGGAACAATTCCTCCCGAATTTTTGAGATCCATGTTCTACACGTTTGGAGATTATAGAGATTTTTTATTTGGAACAGATATATCAAAAGGTCATGGTAAGGAAAGTGCCCTAGGAAAGAAAATAGATTCTCTATTCAAAAATGGTGACCAAAAACCTCCTAATGGAAAAACACGCCAAGAATGGTGGACAGAATATAGTCATGAGATATGGGAAGCTATGCTATGTGCACTAGTAAAAATTGGGGCAAAAAAAGATTATCTTACAGAAAACTACGGTTACAACAACGTCAAATTTAGTGACAAAAGTACCACTTTGGAGGAATTTGCCAAACGACCCCAGTTTTTACGATGGCTAACCGAATGGTACGACGACTATTGCTATACACGACAAAAATATTTGAAGGATGTGCAGGAAAAATGTAAGTCAAATGACCAATTGAAGTGTGATACAGAATGTAATAACAAATGCGAGGACTACGAAAAATATATGAAAAAAAAAAAAGAAGAGTGGATTCCACAAGATAAATATTACAAGGATGAACGCGACAAAAAAAGATTCGATAGACAACACACTGGTGTAATGGTTACAGACTATACTGGAACAAATGCAACAGATTACTTGAACAGGAAATTTACTGCTAGTTGTGGTGATAAGCCTGGAGGTTCCTCTGTCGTACAAAGAAATATACAATTGTTAGAAAAAAAGGCTTACTATGATGCCGACAAACATTGTGGATGCACAAAATTTATTGAAAATGACGACAAATATATTAACATTTCTAGTAAAGATAATTGCAAAGGATTAGTAAAGGAGGCAAACACAGGTGCTATTAAGTGGCAAAACAAAGGTCCTAATAACTACAATAACTTGAAAGAATTGACTGAAGAAGTGCTTTTTCCTTCTCGTCGACTACGTATATGTTTTCATGCATTGGATGGAAATTATACAGATCCAGAAGTTAAAGATGAAAATGGGTTGCGAAAAAGATTGATGGAAGTGGCGGCAACGGAAGGGTACAATTTGGGTCAATACTACAAAGAAAAAAAAGAAAAAGAGACAATAAAAACGTCGGATGCGCACAAATATTCTTATGAGGTCCCGCCTTGTAGTGCTATGAAATATAGTTTTTATGATTTAAGAGATATAATTCTAGGTATTGATAATTTGGAAGATGAAAAACAAAAGACCGAGGAAAATTTGAAGAAAATATTTAACAAAAATGGAACATCAGTTGGCAAAGGAAGTGATATTACTACAGGAAATCCCGGTAGTACTGCGCGAAAAAATTTCTGGAACGAAAACAAGGAATGTGTGTGGAAGGCAATGATATGCGGGTACAAACATGGTAGGGATGATGGAAATAGTGGAAATAGTGCAAGCAGTGATGAAGATCTAAAAAAATGTGGTTCTGTACCTTCAGATGATGATTATCCTATGGGGAAAAATCGCGATGAAGGTACTGCGTATCAGTTTCTTCGATGGTTTGCCGAATGGGGTGAAGATTTTTGCAAACATAAAGAAAAGGAATTGGAGAAATTGGTAGGGGCGTGTAATGATTATACTTGTGGTGATAATGAAGATAAAAGAAAGAAATGTACAGATGCGTGTACACAATATAAAAAATTTATTAGTGAGTGGAAACCACAGTATGAAAAACAAATCAAAAAATATGTTGAGAATAAAGACAAAATATATTCCGAGCATCCTGTGGCAAAAGATGCAAAGAACGCTCGCGAATATTTAGACAAACAATTAAAAAAAATTTGTGAAAATAAAAGTGGAGATTGTGAATATAAGTGTATGAAAGACGTGTCCACACAGTCATTAACTGATGGTAATAGTCAAAATATGCCCGCATCATTAGACGATGAACCAAAAGAAGTTAAAGGAAAGTGTAATTGTCAAGTGCCACATGGTCGATCACGTGCACGACGGGAAACACCGTCACCAGGGGCACCACTGACAGCAAAAGCAACGGCATCGAAAAAAGAAGCGAAGAAAGCGCCGTCGACAAAACCGCCGAAAAAAGTGGAAAAGCCAGGAACAGAAATACAATCACCAGCACGAACACGAACCCGACGATCAGCACAACAAACACGAACCCGACGATCAGCACAACAAACACGAAAACGAACCGTACGAGAAGCACCACAAGCACTAACAGGAACATCAACATCAACATCAACATCAACATCAACAACAACACCACCTGATGTGTGCACAATAGTGGAGACCGTTCTTTCGAAAAACCCAGACAGCAAGGGTGGAATAGAGAAATGTAATCCAAAAACGTATGGAGAATATCCTAAATGGGGTTGTATTGTAGGTAAGTCTAAAGAAAATGAAAATGGCATATGTATGCCTCCTAGGAGAAAAAAATTATGTATAAATAATATACAATATTTAAATTATGAAACTGAAAAAAAGCGTGACAATGATATAAAAGAGGCTTTTATTAAATGTGCAGCAATAGAAACTCAATTTTTGTGGTTAAAATATATAATTGAAAATCCTGCAGCAAAAAATGAATTGCAAAATGGAACAATTCCAGATGAATTTAAAAGAATAATGTATTATACATATGGTGATTATAAAGATATGTTTTTTGGAACTGATATTTCTAATGATAAAAATATTATAACTGTAACAAATAGTGTAACAACCATTCTCAATGAAAATAATAAGAAAGAACAGGATAAAAAAAAAGATGAAGAATTACGTAAAATATTTTGGGAGAAAAATAAAAAATTTATTTGGGAAGGAATGATATATGGATTAACTCATCAACTTGAAGACGAAAACGAAAAAAAAAAAATTAGAGATAATTACCAGTACGAGGACATGAACAAACTGACGCCTTCCCTTGAAGATTTTGTAAAAAGGCCACAATTTTTGAGATGGTTCACAGAATGGGCAGAAGAATTTTGTAATAAGAGGAAGGAACAGTTGAAAAAATTGGAGGCGGGCTGTAAGGAATATGAGTGTAATGGTAGTGATGACGGTAAGACACAAGAATGTGCAGAGGCGTGTGTAACATATCAAAAATTTATTAAGAAGTGGAAAACTGAATATGAAAGACAAAGAGAAAAGTTCAAAAAGGATAAAGATGGCAAAAAGTATAAGAATTATCCTTCTACTGAAAGAGACATAGAGAAGGCAACATGTGCTCATGAATATTTAAACATGAAATTAAAAGAATTATGTGGCAATAAGGATTGTTCTTGTATGCAAAAACCTTCTTCACAACTACCAAAAACAACACAACAATCACAATCATCCGATGCTAATGATATGCCAGAATCGCTGGATTATGTTCCTGAAGAATTTAACAAGTGTGAGTGTCCTGAACTTTCAAAAAAGGGATCTATGATTCATACAAAAAAAATTCCTGAACCTAAAATACCTATGAATTGTGTAGAGAAAGCAGCATATTATTTATCTAAAGAAGCAGAAAATAATTTAGAACGTACGTTGAAACCAAAAATAACGCATAGTAATTGTGTTAAGGAAACTGATAATTCTTTTTCTAGTAATAAAAGATGCGATCCTAATAAACCTTATGCACCTGATAAATATATAGGAAGAAGAAACCCTTGTGAAAATAGAGAAGAAAATCGTTTTAAGTTAGATTCTGAATGGAAATGTTACAAAAATATAAAATTTTATCAAGAAAAAAAAAGAGTATGTGTACCTCCAAGAAGAGAAAATATGTGCATAAGTAATTTAGATGAGATAAAAATTGCAAAAGTTAACCAAAGTAACTATCTGCTAAATATGGTTAGGATCGCTGCACGAAATGAAGGAATAGACATAATAAAAAACTTCAACTCGGAAAACGGGTGCGCAATGAATCCAATATGTGATACTATGAAATATAGTTTCGCTGATCTGGGTGACATAGTTAGAGGAACAGATATGTTACGAATTGGTGGTTACTTACCTCCCCTAGAAATAAAATTATATAAGATTTTTGAATACATATATGAAAAATGGAGAAATAAAAATAAAGGTAGAAATAAATACAACGATGTACAAACGTTTCGTTCTGCTTGGTGGGATGCTAATAGAAAAGATATTTGGAAAGCAATGACGTGCAAAGCACCAGAAGATGCAAAACTTTTTAGAAAAGGAAGAATGGATGGATTTGAACGCATAACATTAATACAAGATAAGTGTGGACATAAGGACGATCCACCTGTTGATGATTATATACCTCAACGGTTTCGATGGATGACAGAATGGTCTGAATATTATTGTAAAGCACTAAAGGTAGAATTGGAAAAATTGGAAAAATCATGTGATCACTGTAAAACAACTAACAAATGCAAGAATGATTATGATAAAAATAAATGTGAAAAGTGTAAAACGAGATGTCAACAATATGATAATTTTATTCTTAAATGGAAAACTCTATTCGATATACAATCTAAGAAATACAAAGAATTGTATGAACCAATAGATACAAAAAACTCTACTTATGATCATGTTGAAAATTTTGTACAAAAGTTGAAAAAATATAAAAATGAATGTTCTGTTGAAAGCGTTTCTGAATATCTTCATGAAACAAGTAAGTGTTTGAATTATAAATTTGATGAAAATGATGGTTCTTCTAATATACGATCATATGCTTTTGAAGAAACACCAAAAAGTTATAAAGAAGCTTGCAGTTGTACATTACCTTCTAAGAATCCATTGGATAATTGTCCTATCGATCAAAACAAAGATGTATGTAAGGAATTACAAACTTTTACCTTCTGCTCGAAGAATGATTATGATAATAATCTTGATAATTGGAACGCATACCTTGTTCTTAATAGTTCAGATGATAACAAAGGTGTATTGATTCCTCCAAGAAGAAGACATTTATGTACAAGACCTATCACTGCATATAATTATAGAAAAGGTGATAAAGAAATTTTAAAAAAAAAACTTCTTACTTCTGCTTTCAGTCAAGGACAATTGTTAGGTCAAAAATATAAATCGGAAGAAGAGTTGTGCTTTGAGGCAATGAAATATAGTTATGCAGATTATTCCGATATAATTAAAGGAACTGATATGATGGACACTTCATTATCTGAAAAAATTAAAAAAATATTTGAAACATCAAATGAAGCAACCGAAGCTCGTAAAACATGGTGGGAAAATAATAGAAGTCATGTATGGCACTCTATGTTATGTGGATATAAAATTGCTACTTCAAATGTAACATTAGATGAAAGATGGTGTGAATTACCAAAGGATGAAGAAACTAATCAGTTTCTTCGTTGGTTAATTGAATGGGCAAAGCAAGCATGTAAAGAAAAGGAACATATAACAAATTCATTAAAAACAAAATGTCGTTGTTCAAACAAAGATAATTTTAAAGCGTCAGAATTATTAAGACAACCTGGATGTCAGAATGATATTAGAAAATATATTAGCTTGAATATATTGATACAAAATTCAATGGAAAATCTAAATATAAAATATAAAAAATTCAAAGATCAATCTTCAGGTAATATAGACAATAAACCATCTGAAGAAAATGTTCAGTTATATATAAAATCAAAATATTCTGAATGCGATTTGGAGTTAAATGATATAAATGAAATAGTTACAGGAACAAAAAATAATGAAAATAATGAATTGAAAGAAGTACTAAAAAAATTACATCCTGGTTCATGTTTTGTTGAAAATAAAGCACACAAAAATCATGAAGTACATCAAAATAAAAAAGAAGCACAAGCAGATCATCCTAATGTATTCTATTACTTTCCATTCAATTTAGGTTCTTTATATCCAGGACCTTTATTCTCAACACATAGAGTAGCACAATATGATCCTAAAAATGATATATTGAAAAGTAGTATCTCTGTTGTTATTGTATCGGCGTTAGGTTTGATAGCGCTTCATTTCATGAAGAAAAAATTCAAATCGTCTGTGGACTTGTTGCGTATACTGAATATCCCGCAAGGAGAGTATGGAATGCCTACGTTGGAATCCAAAAATAGGTACATACCATATAGAAGTGGTCCATATAAAGGCAAAACATATATATATATGGAAGGAGATACTAGTGGAGATGAAGATAAATATATGTGGGACTTATCTTCCTCTGATATTACTTCATCCGAAAGTGAGTATGAAGAATTGGATATTAATGATATATATGTACCAGGTAGTCCTAAATATAAAACATTGA
>S_L8_68_46583
GATATAATCATAATCAGGTGGATCATCATTATGCCCACATTTGTTTTTTGTCCAGGTTAAAGGAGATATATATCCACCTTCTTTGGTAATATACATTTTTGCATCATAAGGAGCATTACAAGTCATCGCTTTCCAAATTTCTTTTCTATTAGCATCCCACCATGCTTCCCTTAATTTAGCATATTTGTTATCTTCATTGTACTTATATTGTGAAAGTTTTCCTTCATTTGAATCATATATATTTTTAAATATCTCTTGTAATTTATCTTCTATTTTGTTATCATCATTTTTATATATATCTCTTCCTCGTATAATATCACCTAAATCAGCAAAACTGTATTTCATAATTTTACAAATTACATCTTCATTGCAAGGATATTTTGGCAATATTTTTTTTATTATATCATTTCCTTCACTCTTCGCTGCTTCTTGGATTTTTTTAAGTAATGTTTTGCTATCACGTATCTCCTTGACGCTCATATCTTGTAATTTCTTCAAACACATATATTTTCTTCTTGGAGGAATACATAATTTGTTGTTTCCATCAAGTGTTTTACCATTGCAATCCCATACTTCCTCTATTTTAAAACGTTCTTTTCCTATACTTTCACATTCATTATTAGCTA
>S_L6_19_Contig12102
CCAGTTTTGTTTTCTTATACCTTTAAATAATTTTGATGTTTTAAATAAATCATTTGAATCTTTTGATTCTTCTGAATTTTTTAAATCTTTTGAATACTCTTTAATAAACGGTCCCCTACGATCAATCATGTCTACGGTAATAGTACTGTTTTCACCGTTTCCATTAAAAACACTTTGCCACTTATTTCCATTATCTGGTGTACATCTATTTGTACCACCACTTGTACCACGTATAACATTACAATTAACTCCATTCAAAGGACACGTTTTACAATATGTTGAACGAGAAAATGTCTTATGAAGATCATCAAAATCTATTTTATTTTTTTTATAATCCTCATTATTTTCATCACTATTATTTTTACTATTTTTGCAATGTTTTAAATCTTTCAAAAAATCTGCAGCATTTTTTTTTTTTTCAATTTGTTCACAAAATTTTGTATTATCACCACCATTAGAATTACCATTTATTACTTTTTGACGTTCCCCTTGATATATACATTGTTGTTTATGATATTCTTCGAATTTTATATCTATCCATTTT
>S_L7_16_Contig4958
TACCCTCTTTACCATTTGGTGAGTTCTCGGTTCCATTAAGACCACAAAAACTCTCGAACGCAGTTAAACCACCACAAGGTTTTATAGCGTTTTTAAATTCAGGTCGATGTTCAAATTTCTCCAAAATATTTTTAATCAAGGATTTGATGTAATCGTCACCATTTTCATTTTTTTTTAGGTGATTGTTTTTTATATTTTCCCATTCTGTCCTTTTCTTAGTTATCCATTTATCTACACAATTACATTTTTCCCCACAATCACTTGTACATATGGGTTGGTTACCATTTTTCGTACAATGTGAAATTCTATGTTTAATTTTATTATAATCGTCTAAAAAATATTCTACCCAACGTTCAATCAATGCTCTAATTAATATAATTTCTTTTTCATCTATATTTCCATCTTTTTTTTTCAGACCACATACATCTAAACCACAAATATTAACACATTTCCATTCATCTTTTCTAATACCTTTAAAAATATTTGCATGTTGACATTCGCCTAA
>S_L7_16_Contig4959
ATCCTTGTGAGTCTTTACGACAAGCTTCCTTGGCCGATTTTAATTTAATATTTCGTTTTCGACAAAAATCTTCTGCCCATTCCTCGAACCAGCGAAGAAACTGCGGCACATAGTCAAAATATGTGGGAACTGTTCCTCCAATGCATTGGCAGTTATGATTAGTCTCAGTTCGATCGTTTCCTGCACCACATGTGCGTCTAAAATAATGAGATCCAATAACGCCGCATGTGATAGCTTTCCATACTTCTAGTCTATTAGCATCCCACCAATCTTCTCGTAATTGATAATAATTTGGATCTTTATCACCATTGTAGCGATCTTTTGCGCCTTTCTTCGCATTCTTCCCATTCGTCACTTCACTATGTATTTTCCCGAAAATATTTTTCAAATTCTCTTCTAATCTATCTTTTTCTTGTTTATTACGAATATAAAGATCTTTTCCTCGTATTATGTCTCCTATATCTGCAAAACTTCGTGCCAATATAGTACATATATTGGAATCGTT
>S_L7_20_Contig3202
AAAAGAATGAATGGACAAATATAAAAAATCGTTTCAATGATCAATATAAAAATAAAGATTCAGGTGATACTTTTCCAGTGAGAAGTTTTTTGGAGACCTGGATACCTAGAATTACTGTTACAAATAATAAAGCAAATATTATAAAATTAAGTAAGTTCGGTAATTCTTGTGGATGTAGTGCCGATGCGCACGAACAAAACAAAAATGGTAATGAGAATGATGCTATAGATTGTATGATTAATAAACTTACAGAAAAAATAAAAGCAAAAACTTGTTCCACCCCAACTAGTGGTGAAACATGTAACGATACATTACCACAAACCGTTGAAGACGAAAACGATGAAACCCCTGAAGAAAACCCAGTTACACAACCGAACATTTGTCCAACAACACAACAAGATGAAGAAAAGGAAGAAAGCGGTTGTAAACCAGCAACAACAACAGCAGAAGAAACGGCATCACCAGCAACTAGTGCGGACACCAAATCCGAAACTAAACCCCTGGCACCAAAAGTGGTACCAAGACCAGCACCAAGATCACGTAAGCCACAACCAACCCCCCCTCAACCCGACTTATCCCCCCTTAAAACCGCCCTGGTGACCTCCACCCTCGCCTGGAGCGTTGGCATCGGTTTTGCTGCATT
>NS_L6_18_50153
AAGAGGAAGTGGAAGAGACTGTAGCAGCGCCAGAGGTGAAGCCATGTAAAATAGTTGACGACCTATTTACTAGTGACACCACTGCTCTCAATGAAGCCTGTCCAACCAAATATGTAAATGGCCGCGAAAAGTTCCCCAATTGGAAATGTATACCAAGTGACACAAAAAGTGTTGCCACTGGTAGTAGTGGTGCACCTGGTGCCGTTACAGCCACAGATAGTAAAAGTGGTCGTCGTATGGCCAAACGTGAAGCACCTGCTGTCGTTACAACCACCCCACCTAGTGGTACTAACCAGGGTGCCATTTGTGTGCCACCAAGGAGGCGAAAACTATACGTAACACCACTAACGACATGGGCGAAGGAACAGTTACCACAAGGTGAGAATGGTGGTAAGGTAGTTGGTAGTGATCAAGCCGCAGGTGGTAAAAAAGGTCCTGGAGCGGCATCAACACAACTACAGGATGTTGATGGCAAAACACCGTCACAACCTGACCCCCTACTCAAAGCATTTGTTGAGTCGGCCGCAGTTGAAACTTTTTTCTTGTGGCATAAGTATAAAGCGGAAAACACGAAGAGACAAAGTGGTGCTGGAGCGGAAGGACTACAACCCCTCGACGATAGCAGTGGTGATGAACAAAACCCCGAACAAGAGTTACAAAAAGGTCATATACCCCCCGATTTTTTGCGTCAAATGTTTTATACATTAGGTGATTATAGGGATATATTATTTAGTGGTGATAAAGACGAGAAGAATGGTTACAACTACATATTTAGTGGTGATAAAGAAATGAAAGAAAAAGAAGGGAATATAAAAACTGCTATAGAAAAGCATTTTTCAAATAGTGTTGAAACCCCCCGAAATAGTGACAAAGACCCTAAAACCTGGTGGACAAACCATGCAAAAGATATCTGGAAAGGGATGATATGTGCTTTAACCTATACAGATAGTGGAGGAAAAGGTGATGACGCAAAACCAACAGAAGATCCCACTGTGAAAGAGGCCTTTTTTGGCACCCCAAACGGAATCCCTGTCCCAACTGGCAATAAAAACGGCACATACAAAGACAACTACCACTACGACACCGTCACACTTAAAGATGATAGTGATGAAACCGGCCGTCCCAAATCCAACAAACCCTCCTCATCCTCTAGTGGTGAAAAAACAACCCTTGTGGACTTTATATCACGCCCCCCCTACTTCCGTTACCTTGAAGAATGGGGTGAAACATTTTGTCGACAAAGGACAC
>NS_L1_73_132078
GTAAGTATGCTTGTGAGTGATGACAGTACAAAGAAATTTGAAGGTGATGATTTAAACGAATGTAAAGGTGCAGGTATCTTTGAAGGTATTAGAGAAGATGTATGGGAATGTGGTGAATACTGTGGTGTACATGTATGTACTCTGAAAAAAAACAATAACGGGAAAGATGAAGAACATATCATAATGAAAGAATTGCTTAAACGATGGTTAGAAATTTTTTTTGAAGATTATAATAAAATTAACAAAAAATTAAAAACATGTATAGAAAATGGTAAAGGAACGAAATGTATAAAAGATTGTGTAAATCAATGGATAAAGAAGAAAAAGAAAGAATGGAATAATATAAACGATAATTATCTAAAAAAATATAAAAGTGAAGATGATGGTTCTAATGATTTAACTAATTTTTTACAGCAGGCACCCTTTTACAATGAAGTTCTGAAAGCTATAAAACCTTGTGATGGTTTAACTGCGTTCGAGAGGTCAATTCATTGTAATGGAGCTGTGAGCTCAGAAAGTGGTAAAGATGGTAACAAAAGTTATGTTATAGATTGTATGCTTAATAAGCTTCAACAAAAAGCAAAAAAGTGTGAAGAGAAACAACAAATTAGTGGCATCCCCGAGGCACCGTGTGTTAACCACACCCCCGATGAAGATGACGATGAACCCCTTGAAGAAGATGAACAAAACCCAGAGGAGGCAAAAAAGAACATGATGCCAACATTTTGTGAAACTGTGGTACCAACAGAACCACCACCGGCAACAGATGGCGATTGTGAACAAGCAGACAA
>S_L7_42_28314
TTCCGTATGAGAAAATGTTTTATTACTATCATCGTCATAGCTATTTTTATCACTATTTACGGTTTTGAAATCAATTTTTCCTCCTTCTGTGTCTTTAATATTTTCACAATCTTTTTCTTTACTTAATTTTTCCAAAAATTCACCAACGGTTCCATAGCCACTTTTTTTAAGTTGTTCATAAAATTTTTTTTCATACCCATTAACATTACTACCACCATGTGCACTTCGTCTTTGCCTCCCACTAACTGGTGCTCCATTTTCATATTTTTTTATTTCTTCATCATATTTTTTTTTTTGTTTGTCAAATTGTTCTTTTTGGTTATCTATCCATGTTCTAAAATGAGAGCAAGAACGGAAGCAGCCTGTACATTTGTGATCCCAACGATACATGTTTATTCCTCTAAACGTTCCTTTGCAATCATACCCATTAAGATCACAATATCGTTCGTTACCACTATCTCCACGACATTTTTGTATCGCATCTTTTAATTTTTTATTCTTTTTTCTGCAAAAGTCTTCGGCCCATTCCTCGAACCAGCGAAGAAACTGTGGCACATAATCGAAATAGGTTGGGGGATCGACATTTGCCTTGTCTTCACCTGGTTTGTCGCCGTTACACCGGCAGTATTTATTAGCTTGGGATGGACCTTGTCCAGTATCATTGCACGTTGCATGAAAATATGAAGCATCTTTTAGGTCCTCGCTACATGTCATGGCTTTCCATACTGTTTCTCTATTAGCATCCCACCAATCTTCTCGTAATTTAAAAAAATCTG
>NS_L7_17_127130
ATTAAGAATGGAGACAAAGAGAAATTGCGAAAAAACCCTACTGATAAAAATAAATACTCCACAATCTCACGAACTCTTGAGGACTTTGCTAAAAAACCTCAATTTCTACGTTGGATGATTGAATGGGGAGAAGAGTTTTGTGCTGAACGGAAGAAGTTGGAAAATAACATAAAGAATACATGCAGTGCACAAAATTCTGGAGATGCTTGTAATAATACGAAACATCCTTGTAATAAAGCATGTAAGGCATATGAAGATTATGTTAAATCAAAAAAAGTAGAATTTAATGGACAAACTGATAGATTCGTTAGAAATGCAAATGACGACCCGAAAGATCCAGAATATAAAGGATATGAATATAAAGACGGCGTACAACCGATACAGGGGAATCATTATTTATTGAAAAACTGTGATAATAAAAAATGTGATTGTATGAAAGGAAATGTACGTAGCGAAGATCAAAGTCATACGCCTTTTGGAAAATATTCTAATCCTACGTTAAAATTATGTGATTG
>NS_L1_95_Contig2828
AAAAAAAAAAAAAAAAAAAAAAAAAAACAGAAACAGAAAGAGAAAAATTAGAAGAAAATTTGAAAGGAATTTTCAAGAAAATACATAGTGGATTGACGACGGCGAATGGTGTAAAATCTCGCTACAATGGTGACGGTGATAATTATTTTCAATTACGAGAAGATTGGTGGGATGCCAATAGACTTGATGTATGGAAAGCAATTACATGTGATGCACCAGATAATGCTAAATATAAAGTAATAAAACCAGATGGCAGTACAAAAGATTCGACATGGAAAAAATGTAGAGACGTTTTAGATGTTTCTACCAATTTCGATTATGTGCCGCAGTTTCTTCGCTGGTTCGAGGAATGGGCCGAAGACTTTTGCAGAAAAAAGAAAAAATATGTTGATATAGTTAAAACATATTGTCGTGGCAAGTACCAGGGTGCGGATCGATATTGTAGTCGTAATGGCTACGATTGCGAAGAAACCATTAGGAAGATAGAGTTATTGCGTATGGGTAAGGGTTGCATTAACTGTTTCTATGCATGTCCTCGTTATGAAAAATGGTTAACAAACCAAAAACAAGAATTTCTAAAACAAAAACAGAAATATATAAATGAAATATCAAATCCTGTGAGAAAAAAACCAAATACAAGTACTGAAAATTATGAAGGATATGAAAAAAAGTTCTATGACGAATTTAAAAGTAGATATAAGGAGGTTGATGAATTTTTAAAATTATTAAATAAAGAAAAAGAATGCACAAATATTACTGACACTGACGAAGGAAAAATTGATTTTAAAGAAGATCATGTTAAAGATAATAATAGTGATAAACAAAAAGGAACATTTTATCGTTCAAAGTATTGCGAACCGTGTCCTCTATGTGGAGTGAAATGTGAAGGTGGTACATGCACACCACATCGGGAAGATGAAGAATGTCCGATCATATACGAAATTTACAATCCTGATCCGAGTGATCCATCTACTGATATTACAATCCTTAAAAGTGGTGATGGGGATGATGATATTAAAAAAAAATTAGACGACTTTTGTAAAAATTCAAATGATAAATCTTTATATGAAGAATGGAAATGTTATTATCGGAATGCAGAAAAGGAAGCGTGTATAAAAGAAAAACCTTCAGATGGAAAAGTGAAAAAACAAAAGTCATACAATAATTTTTTTTACTATTGGGTTGCACATATGTTGAAGGATTCCATACATTGGAGAACAAAAAAAATTAAAGGATGTTTAAGTAATGGTGCGAAAATAAGATGTAAAAACTTTAATAAATGTAAGGATGATTGTGAATGTTTCCAAACATGGGTTCAACAAAAGAAAAAGGAATGGGATGAAATCAAAGAACATTTTAAAAAGCAAGAAGATATTCCACCAGGAACGCATGATATAACTCTTGAATGGGCTTTGGAATTAGAATTTGCGAATGAAAATACTCAAGAAGATAAGGAAAATAATGTGAGTGCAGAGGAGGCAGAGGAAATAAAACACCTTCGCGATATCATTAAAATAAAAAAGCAAGAAGAAGTAGCTGGTGGTTCCCCCGACGGTAAAAAGAAAACTTTAATGGATAAATTGATCGACTACGAAAGAGGAATTGCCAATACATGTGTAAACAATAATCCAACAGACAAATGCGAAAATACCGCAGGAGCCCGCTCCAACACCGTCCCATCATCACCGCAACCTGGCGCCACTGATGGTGCCGACGAAGAAGAAGAAGAAGAGGAAGACGAAGCCGAGGCGGAGGCGGCGGTGGACGTCGAGGAGAAGAAGGAGGAGGTGAAGGAGGTGAAGGAAAAGGCCACAGAAAAGACGGTACCACCAGCAACACAAGACAAAGTAAATCCATGTGATATTGTGTCCAACCTATTTAGTAACCCCAAAAATTTTTCCGACGCTTGTACCCTCAAATATGGCGGAAACAACTCACGTTTAGGTTGGAAGTGCATCACACCAAGTGATAACAATACTACCACAGATAGTGAAAGTGGTGAACCCAAAGGTCGTCCCCCACGTGCCAAAGGTGCAGCACCTAGTTCCCCTAGTGGTGATAAGGGTTCCATATGTGTGCCACCCAGGAGACGAAAACTATACGTGGGTGGATTAACGAAGTGGGCGGAAAGCAAACAGGTGACACAACAACAAGCAGAAGCTAGTAATTCCACTTTGACCACTTTGTCGTCGCCGTCCCACTCACGCGACGACGACTTGCTTAAAGCCTTCGTGGAGTCCGC
>NS_L1_80_Contig36312
TACGCCCCCCCTACTTCCGTTACCTTGAAGAATGGGGTCAAAATTTTTGTAAAGAGAGGAAAAAGAGGTTAGAGAAGATTAAAGACGATTGTAAGGTAGAAGAAAATGGTGCTCGTGATGGTAAAAATATAGAAACCCCCAAATGTAGTTCTTATGGGGAAAATTGTGAAACTATCCTTAGTAAGAATAAATATGATACTGTTGCTGATTTAGATTGTCCAGCTTGTGGAACAGAATGCAGAAAATATAAAAAGTGGATAGAAAAAAAAAAAACAGAATATGAGAAACAAAAAAGTGCGTATGAACAACAAAAAAAATACGTAACTGAATGTAATAGTGATGGATGTAATAATGATAATAATGTATTTCGTGAAACACTAAATACATGCTCTAAGCCTGCAGACTTTTTAAATAGGTTAGGATCATGTAAAAAGGATAATGCGAGTGGAAAGGGTACATTAAACGGTACATTAGATTTTAGTGAAAACGGTGAAACATTTAAGCATACAAAACATTGTAAACCATGTTCTCAATTTAACGTTAATTGTAAAGTACCTGGTCATTGCGATAATTCTAAACGAAGCGATTGCCCAAATAAAAATAGTATTACTGCAAAAGATATTATAGATGACAAAAATGGTAATGGAACCATAGAAATGCGTGTTAGTGATAACACTGAAAGTGGAAAGGGATTTGATGGATTAGAGGCTTGTGAAAATGCACATATTTTTGAAGGTATTAGAAAAGATGTATGGAAATGTGGTAAATTCTGTGGTTATAATGTATGTGAACCGGTAAAAGTCGATGGGAAAACATTCAGTGGGGAAAACAAAGATCAAATTATAACAATTAGAGGTTTGGTTGAACATTGGGTACAAAATTTTTTAGACGATTATAAGAAAATTAAACATAAAATTTCACATTGTACGAAAAATGGTGAACAAATCATATGTACAAACGAGTGTGTGAAAAAATGGATAGAAGCGAAAACGAAAGAATGGGAAACAATACGAGAACGTTACTTCGAACAATATAAGGGTGCTGAACCAGACATGAAATCTTTGGTTAGAAATTTTTTGGAGAAATTTGAACATCGACCTGAATTTAACAAAGCTATAAAACCTTGTCCAAATTTAGATAAGTTCGAGAGTTTTTGTGGTCTTAATGGCGATGCGAACTCACAAAAAAAAGATGGTACACCAAAAGATGTCGTAGAATGTTTGCTTCAAAAGCTTGAAAATCTTAAAAACAAAATAAAAACTTGTCAAAACGAACACGTCGAAAAAAGTGATCACATTAGTGGCCAAAACCCAGAAACACCGTGTGTTTCCACCCCCCTTGATGATGAAGACTTACTCCTTGAAGAAGAAGAGAATACAGTGAAAGCGCCGAAAATTTGTGGAGATATGGAAAAAAAAGAACAACCAGAGGTAGAAGAGACTTGTGGCGTAGACGAAGACAGAAAAAAAGAAAAAAAGGAGAAAGAAGAACATGATGGTAACAAAAATTCGGAACAACCATCATTACCTAGTGAGGAACAAACCGAAAAAGACAGCAAACCCAAAGATGAAGTCTCTGTACCCAAAAAACCAGAAGAGCCACCACCAAAACTACCAAAACCCCCCACACAACTCTTGGATGACCCCCTCCTTAAAACCGCCCTCATGTCTTCTACCATCATGTGGAGTATTGGCATTGGTTTTGCTGCATTCACTTATTTTTATCTAAAGAAAAAAACCAAATCTACT
>NS_L1_80_Contig36313
ATTTTCCTTTTTTATACATGGATGAATTTTGTGTTTCAATTTATTATAATCGTATATAAAATATCTTAACCATCGCTGAAAGAATTCATTAAACACAATATCTTTATCAAAATATGTAGCATCAACATGATTTGTAAGTTTACACTGATCTACTCCATTAATTTTTTGGCATTTCCATTCTTGTTTACTTAAACCTTTAAATAAACTATATTTTTTAGAACACTCTTTTAATTTTTCGTCAATATCCTTAGTCGTACCATCAGTCGAACCATCAGTCGCACCATCATTTATCAGTATAGGGATATCAGTTGAAACTCTTTTTCCATTTTTTTGAACTTTTTCCTTATTCTCCTTACATCCACTACTACTATTACAAGTAACTCCATAAACAGGACACGCTTTACAATACGTTGAAGGAGAAAATGTCTTTTCAGGATGTTCAAAATCTAATTCATTACCTTTTTCCTCACCACCTTGATCATCTTTGCAATGTTTCAATTCTTTCAAAAATTTTGCAGAAGTACTTTTTTCTTTTATTTGTTGACAAAATTCTTTATTATCACCACCACCATTAGAATTATCTTTTAGTAATTTTTGAAGTTCCTCTTGATATTTACTTTTTTGATTTTGATATTCTTTGAATTTCATATCTATCCATTTTTTATATTTCATACATTGTTCTCCACAACCACGACAATTTAAATCCACAAATTTATGATTACGATATTTAGCATCCTCTGTACAATGATAACCATCCCCACTACAATATGTTGGATCACCATTAGCATTCTTTCCACGACAATCTTTATAAATTTGGTCCAATCGTTTTGCTCGTTCGCGACAAAATGTTTCACCCCATTCTTCAAGGTAACGGAAGTAGGGGGGTCTTTCCACAAAATTTTTTAACGTGGGGGTTTGGATGATGTCTGTTTTGGCACCACTAGAGGCTGAGGGGGTTTGGGGGTTGGTATCACTACTTTCATCTTTAAGTGTGACGCTGTTGTATTGGTATTTGGTTTCCTTGGGTTCTTTCTTTTGTTCGTCCCAAAGTTTATCTTTCACTTCCTCATTCTGTGTTGGTTTCTCGCCACTATCTCTATAGGTTAAAGCACAAACCATTCCATTCCAAATATACTGCGCGAAGTCGCCCCACAAGGCTGTACGTTTATCACCAGGTTGGGTTTGGGGGGATTGGCCAGGTTTTTGGGAAACACTAGATGCTTGTTTGAGACTCTTTATATATTCTTCTATTTGCTTTTGTATTGCCTCCATTTCATCCCTGCTCTTCTGGTCACCCCCTGCATTAAGAACAATATGTTTGAGGTTGTCATTACTACTACTACTAGGTGTGTCTTTACTACCACTAAATAATATATCTCTATAATCTCCTAATGTATAAAACATTTGACGCAAAAAATCGGGGGGTATATGACCTTTTTGTAATTTGTTTTGGGGGCTATCACCAGTGACACCGGGTACTGGTTGTAGTGATCCGCCGTTGTGATCTAGTGCTTCCATTCCACTTCCTTCTGCGTTGAGAAAGGGGACTAGTCCTTCACTTTCTCGTTGTCGTTGTCGTTCCTCTTTTTTCTCTTTGTCTTTTATTTTTTTATATCTATCCCATAAGAAAAAAGTTTCTATTGCAGCAGA
>NS_L8_51_Contig7606
TCCCCAAAAATGGTCCTACAGAAACCTTTTATCGTTCAGAGTATTGTGAATTGTGTCCCGAATGTGGAGTATACAAGGTCGGTACACAATGGATAAAACGGGGAACGGACCAAGAGGAATGTAGATTAAAAACAATACACACTAAAAATGAATCAAAAAATACACATATTGAATTCCTTTTTAATGATGAACATGGTAAAGATATTTTAGAAAAACTAAAACCATTTTGTGTCCACAAGGGTAATAGTACATTTAATGGAATAGAAAAATGGAAATGCTCTCATTATGATGATACTGATGATGACTGTGAAATGCATAAGATTGGTAAAGACAATAAGAACCATTATAAAATAATGCCTTTTGTTGATTTCTTTGAATTTTGGGTCACACATGTGTTAAAAGACTCTATAGATTGGAGAAAATATATTGAGAGATGTATAAATAATACTACATCAAATAAATGTAAGAACGGATGTAAAAATAATTGTGAATGTTTTAAAAAATGGGTTGATAAAAAAGAACAAGAATGGGGTCAAATAAAGAAACATTACAGGAACGAAGAAAATTTTTATGGATTTGATCCTTATGTGATACTCGAAACTATTTTGGAAGATCAGTTTTTCACAGATATTAAGGTAGCTTATGGAAACGCAGAAGCAGTAGATCGAATTGAGAAATTAAAAAAAGAGCATGCTTCTAAACCAGATGAAGATGTAGCAACGGCAAAATATGCAATAGATATATTACTCGACCACGAAAAAGAAGAAGCCGATTTATGCCTAGAAATTCACGAAGATGAGGACGAAGGCGTCGGAAACGACGAATGTGACGACGACCACGAAGCACCACCTATTTTCAGATTAAATCCTTGTGCAGACAAAAATGGTCGTAAATACCCTGCCCTCGCGACCAAAGTGGCACAACTAATGCATGATCAGGCAAGGCAACAATTAACTAGTCGTGCTGGTAGAAAGGCGTTGAAGGCCAATGCAACAAAAGGAGAATACAAAAAAAATGGTACTGCACTTACATTGAGTGACATATGTAGTATAACCAACGATCATTCCAATACTAACCGTAGCCATACTCATGAACCATGTAATGGCAAAGATCGTATTAATGAGATGTTTAAGTTAGAAAACGGGTGGAAACATGGGAGCCAGATAGAAATGTCTGACAAATATGCCTATATGCCGCCAAGACGTGAACATTTTTGTACTTCCAATTTGGAGAATTTGAATGCGAACAGCAAAGGATTTAATGGAGCTGATGCTATCCACTCTCTATTGGGGTATGTACTTCTTGCTGCAAAAGAACAGGCAGATTTCATAAAAGAAAGGTATAATAAGCAAAGCACTTCAGAACATTTTAAGGACAAGGCAACAATATGTCG
>NS_L1_80_Contig36316
GATTTCGTGAAATTACCCCCATTTTTTCGTTGGTTACATGAGTGGGGAAGCGACTTTTGTGGTACGCGGAAACATTTGTTGGATAAAATAATATTTGAATGTCGTAATAGTGACAGGGGAGGTCACTATTATTGTAGTGGGGATGGATATGATTGTGAAAAAATAAAACCTGACAAGTATAAAACTTTTCCACAATTAGATTGTAAAGATTGTTATGAACAATGTAGAAATTATAAAATATGGATACAAAAAAAAAGAACAGAATTTGAGGAACAACAAAAGAAATATGGAAACGAACTTGATAAATTAAAAACTAATTCTAATGGTGATAAGAAATTTTGTGAAGAAATAAAAAAAAAAGCTACTGCTCCAGATTTTTTGAAAGAATTGAAACATTGCAAACCTAGTGAAGATAATAATGATCAAGATAATAAAATAAATTTTGAGAACATTCGTCAAACATTTTCTCCTTCAACGTATTGTAAAGCGTGTCCTTTGAATGGAGTTAATTGTAATGCTAATAAACGTGGTAGAAGTGGTAATAATGCATGTAGCGAAAATGAACTTCCAAATGCGACCAATACCGTAGACGGACAACCAACTACTATCCCTATACTGATAGATGATGGTTCGAATCATAGTGCGACTAATGGTGCAACTAATGGTTCGACTGATGGTTCGACTGATGGTACGACTGATGGTTCGACTGATGTTACTGACAAACAATTAGAGGAAAAGTGTAAAGACTACGGACTATATAAAAATTTAAGGAAACAAAATTGGAAATGTCAAAAAAAGAACGATGAAGTACATGAATGCAGCCTAAATAATGCTGATAAATCTCCTAAATTTGTTGACTCTACATATTATGATGAAAAAATTCCGTTTATAATATTGTTTGAGCGTTGGTTAATTGATTTCATACAATATTATAACAAATCAAAAGAAAGAATTAACCTATGCACAAAAGATGGAGAAAAACAATGTATTCAAGGATGTGAAGGTAAATGTGACTGTGTGAAAGACTGGTTAGATATAAAGGAAGGAGAATGGAAAAACATAAAAGATTATTATAATGTAATTTATATAGTTCCTGATGAGCTTATACCTTCTAGAGTTAAAGCTTTTTTTTTTGATCAGGAACCCTTTCAGAGCTATGCTAAGAAAGCCCAAAAAGTGGTTGAAACTCCATGTGAAAAACAACAATTATGGGGATGTACTGGTGACAATCTTAAGGAGGGTGAGGATCCAGAAAACTGTGATAAGGGCGATTTTATAACAAATTTAATTTCTAAACTTCAAAAAAAAATTGGTGAGTGTGCATCCCAACATAGTGGCGAAGAAACAGAAACAGCGTGTCAAAACCCCAGCACCCTACCTGACGATGAGGACTTACTCCTTGAAGAAGATGAACAAAACACAGTGGGAAAAGAAAAAATGGGAAATAAAGCGCCAGCATTTTGTGAAATAGAGGAAACAAAAAAAGAAAACGATGAAACAGAAGGCACTTGTGAAGCAGTCGATCCTGGTAAAGAAAAAGAAAAAGTGGAAAAAGAACCCGAAGACCCTGCAAAAGAAGATGGTGGCGCTATTGGACCTAGTGTCCCAGCTGAAGAAGCAGAACGTGAACAAGAACCCCCCAAACCACAAAGTCCAAAAGCAGAAAAAAAAAAAA
>NS_L1_80_Contig36319
ATGTACTTTTGACAAGTCTTCGAGAGGCTTATGGGGATACAGATGACATAAAACGTATTGAGGCACTGTTGGATGAGGAACAAAAAAAAAATCAACAAGAAGCAGCTGATGGCAATGACAGTCAAAATAAGACCACAATTGATAAATTACTAAAACACGAAAAAGAAGATGCCAAACAATGCATAGAAAAACACAAGTGCCAAGACCCAACAAAACCCACTTCAGAAGACCTCGCCCGCTCCGGCCCCTCACGTGACCCCAACCACGAGGAAAAGGAAGAAGAAGAGGACGACGATGACGCCGAAGACGACGGCGACGACACCACAGAAGACACGGAGATGGACGTCGAGGGGGAGGCGGAGAAGTCGGAGGAAGTCGACGTCCAGGAAGTCGCGGAAGAGGACGAACCACAACAAGAGGAGGGGTCGGAACCCGTGTCACCACCGGCATCACAAAACGAAGTAAATCCATGTCAAATTGTGACCAACCTATTTAGTAACCCCAAACAATTTAGTGACGCCTGCACACAAAAATATGGCGGAAACAACTCACGTTTAGGTTGGAAGTGCATACCAACCGAAAAAACAAATGCAGCCACAAGTGAGGGTAGTGGTGACACCACTGAACGTGTTCGTGGTAAACGCAGTGCCGAAACCATACGTGATAGTGCCGTTACAGCCACTCGTAGTAGTGATGCCACCACTGGCAAAAGTGATGGTAGTATTTGTGTGCCACCACGAAGACGACGATTATACATACACGATTTACAATCACTAGGTGAGGCCGACAAAACACCGACAGATACCGAGTTGTTAGAGTGGTTTGTGAAGAGTGCCGCGGTTGAGACGTTTTTTTTGTGGCATAAGTATAAAGAACAGTGGAAGGCACAAAAGAAGGCGGAACAAGCACGACAAAATGGAGGACTCCCCTCCCTCAACCTTGGTGGTGATGACAATAACCCCCAAAAGAAATTAGAAAAAGGAGATATCCCTGAGGAGTTTAAAAGACAAATGTTTTATACGTTAGGGGATTATAGAGATATATTATTTAGTGGTAGTAAAGACGAGAAGAGTCGTGACAGAGACATATTTAGTGGTGATAATGTAATTAAGGAAAGAGAAGAGAACATAAAAACTGCTATAAGTACCTATTTTTCAAATAGTGGCACACCTCCCACACCTGTCAAACCTAATGGCACAACCCCCCAACAAACCTGGTGGCAAGCACATGGACCAGATATATGGAGAGGAATGCTATGTGCTTTAACATATAAAGAAAATAGTAGTGGTGGCGAAAAAGGCACAACCACTCCACTAGAACCGATTGAAGGTGCAGAGACACTTTTGCGAAAAATCAAAGAAAAGGAAGGCGAGTACCATTACGAAAAAGTTCAACTTAAAGAAGAAAACAGTGGTACTGGCGGCCCCAAACCCCAAACCGAATCCTCATCCACTAGTGAAAACAAACCCACCACCCTCAACAACCCCAAATTAAAAAATTTTGTGGTAAGACCCCCTTATTTCCGATACCTTGAAGAATGGGGTGAAACATTTTGTAGAGAGAGAGCGAAGAGGTTGGAACAAATTTATGAGGATTGTAAGGTGGATGAAAATAGTGGTAAAAATAAAGAAACCCCAAAATGTAGTTCTTATGGGGAAAATTGTGAAACTATCCTTAGTAAGAATAAATATGATACTG
>NS_L1_84_64465
AAAAAAATTACAACAAAATTTGAAAAAAATTTTCGAGAATATATATAAAGAATTGAAGAATGAGAAGAAGGGGGAGCTACAAACTCGCTACACAAATGACGGTGATAATTATTTTAAATTACGAGAAGATTGGTGGACTGCTAATCGCGCCACAGTGTGGGAAGCAATTACATGTGAAGCTACAGACACTGCTCAATATTTTAGAAATACATGTTCTAATGACACAACAGAGACTGATAAAAAATGCCGATGTGACGACAAGCCAAAGGCTGGCAACGGCGACGTAAATATTGTCCCCACATATTTTGACTACGTACCACAATATTTGAGATGGTTCGAAGAATGGACAGAAGATTTTTGTAGATTAAGGAAACGTAAATTAGAAAATGCTATAGACAAATGTCGGGGAGGAAGTAGTAACGATAAATATTGTAGTGGTAATGGCTACGATTGCACACAAACTGTTAGAGGAGATCGTGTTTTTGTTGAAGGTAAAGATTGTATAGATTGTCACCATTCGTGCGCTCATTTTGTAAAATGGATAGATAACCAAAAACTAGAATTTGAAAAACAAAAAAGAAAATACACAAGCGAAATGGAAAAATATACAAACGGAACAACAAATTCTAAGAGGAAAAA
>NS_L1_84_Contig2786
AAACATAAATTAGAAAATGCTATAACAAATTGTCGTGGAAAGGATGAAAGCGATAAGGAACGATATTGTGATCTTAATGGATTTGATTGTACAAAAACAGCTAGAGGAGCAGAAGTTTTTGTTGAAGGTGCAGATTGTAAAAAATGTACTGTTGCCTGTGATCGTTTTGTAAAATGGATAGATAATCAACAAAAAGAATTTGACAAACAAAAACAAAAATACAATGAAGAAATTGAAAAACAGCATCCAACAACCATAACAATAACAACTGCAAATGGAAATACAACTATTAATAACTTGTATATAAAAGAATTTTATGAACAACTGAAAGGTAACTTTGATGATGTCGATAAATTTTTAAATATATTAAACAAAGAAGGAATATGCAAAGAACAGCCTAATGTAAAAGGGGAAACAGCAGATTCTATTGATTTCAAAAATGAAAATACCGGAAAGACATTTTCTCGTACAAAAATTTGTGAACCGTGCCCGTGGTGCGGGGCAGAACCAAAAAGTGATGGTAAGGGGTGGAAAGCTAAAGAAGAAACCTGCGGAAGTGCAAACACAA
>NS_L6_20_50973
TTCCTCGAACCAGCGAAGATACTGCGGCACATAATCGAAATAGGTTGGGGGATCGATATTTGCCTTGTCGTCACCTGGTTTGTCGCCGTTACACCGGCAGTAGTGATTAGCTACAGATGGACCTTTTCCAGTATCACACGTTAGACGAAAATATTTAGAATTTGATAGCTTCTCGCTACATGTAATTGCTTTCCATACTGTGGAGCGATTTGCAGTCCACCAATCTTCTCGTAATTTAAAAAAATCTCCAGTATCATTTTGGTAGCGAGTTTTTAGCTCCACATTCTGTTTCCCGCTCGTCACGTCATCATGTATTTTCTGGAAAATTTCTTTCAACTTATCTTCTAATTGTTTTCTTCGGTTTTTTTCTTCATCATCATAACCGAGATACAGATCTTTTCCTCGTACGATATCACCTATATCTGCAAAACTGCGTGCGAGCACCGTACATATTGTAGAACCAGAATCACCATATTTTGCTACATAATGTGCATGATCAGGTATTAGTGACTCTGCCTCATAGTATGCTGCAAGACATACATCTAACAACAACTTATGTCTAGCTTTGTTTTTTTTACGGTTCATCAGTTCTAAATTCCTGTCACATACATGTAATCGTCTGAACGGCGCGCAA
>NS_L6_18_Contig14787
GTTTTTTGCATATTCCTTCATTTAATTTTTTTAAAAATTCATTAACTGATGGATAATGTGCTTGCAGTTTTTTATAAAAATCACCTACATATAAGTTATTAATTTTTCCATTTCCAGTTGTTATTGTTGTACCATGATTTTTATTTATTTCTTCATCATATTTTTTTTTTTGTTTTAGAAATTCTTTTTGTTGATTATCTATCCAGGGTACAAAAGGATTACATGCAACAGAACATTTATGACAATCTTCACCTTTAACAAGTTTCTTTTCTGCACTTATAGTTCTCTTACAATCATATCCATTAAGATCACAATATAGTTTCTTACCATTATCTCCACGACAATTTTTTATAGCATTTTCTATTTTTTTTTTTCGTTTACGACAAAAGTCTTCTGCCCATTCCTCGAACCACCGAAGATACTGAGGGACGTAGTCAAAATATGTGGGAACATCTGTAACGTTTCTACATTTTGTCCATGACGATTCCGTTACACGGCCGTCTGATCCTATTACTTTATATTTAGCTTCTTTTGGTGCACCACAAGTGATAGCATACCATACCATTTTTCTATTAGCGTTCCACCAATCTTCTCGTAATTTATAATAGTTTCCATCAGTATCATCTTTGTAGTATTCTTTTGCCGACTTCTTCCCATTCGTCGTCTTCAATCCTTCATGTATTTTCTTGAAAATTTTTTTTAAATTTTCTTCTAATTTATCCTTTCCATTATTACCACGATACAGATCTTTTCCGCGAATAATATCTCCTATATCTGCAAAACTTCGTGCCAGCATAGTACATATTGTAGAATCAGTAATACCATATTTTTGTTGATATGGTGTATAATGTGTTTTTATTAAGTCCCCTTCGTATTTGGCTGCAAGACATACATCTGCCAATAAGTTATCATTATTAATGTTTTTACTAATATTGATATTTTCCAAATTTCTAACGCATAAATGTAATCGTCTATATGGAGCACAAGCGCCTCCTTCATCATTACCATCTTTTATTTTGCTCTTATCACATTCACCGCCACTTACTTCAGAAAAACGTTCTTCTTTTCCAACTCTACATGGATAACTTCTAACGTTAGTAGCATTAGTATGCCATTGATAATCAAGATCGCATGGATTTGGTGGTGCTTGTGGAACCGGTGATTCTTTCTCAAATCTTGCTTCTGACAAACGTCCATGCAATTCATCAAAATATTGTTCTGCATCACTTTGTACTTTTTCTCTGTACACTTTTTTCCCTATGCTATCCAATACATGTTTGAGACTTTGTTTATCAATATCATCCTCCTCACCACCACCT
>NS_L8_54_37058
TGGGGGCTTGTCTTTACACTGTTCTGCTTCTTTACCAAGCTTTGTAAGCAAACATAGAACAATATCTTCTTTTTCATCTTCTTTAGCATTTCCTGAGCTCGCAGCTCCATTACAATGAATTGAATTCTCGAACTTATCTAAACTTTTACAAGGTTTTATAGCTTTGTCAACATCAGTTTGGGGTTGCAAGGCACCCAAAAAATTTCTAAACAAGGATTTGATCTCTTTGTGAAGCTCTTCATTTTGTTTTAGGTAATGCTTTTTTATTTTTTCCCATTCTTGCTTTTTCAGCTTTATCCATTGTTCTACACACTTTTTTATACAAGGATATTCCTTGCCATTTTTCGTACATGGCTTTAATTTTTTTTTAATTTTATTATAATCTTCTAAAAAATTATGTACCCAATGTGTAACCAAAGCTCTAATTGTTATAATGTGTTTTTCACCATCTTTTTGCCCATTACCGTTTTCCGGTTTACATACAACATAACCACATACCTTACCACATTCCCATTTATTTTCTTTAATACTTTTAAAGATACCTGCATCTCTACAAACGTTTAAATCTTTAAATTCCTTTCCACTTTCAGTGTTATCACTAACGCGCATTTCTATGTTTCCATTACCATTTTTGTCACCTATAATATCTTCTGAAGTAATAGAATCAATTACGTTTTTTCCATTGCACTTCCTTTTTTCCTCATCAACAGTACAATTAGCTTTTGTACAATCTATTTTAAATTTAGAACATGGTTTACAATCTTTTGCAGGTCTAAATGTCTTACCTTCATCATCAAATTTTATTTCATCCTGTCCACTCTCACTATCCTTTTTAGAACATGATCTTAACTTTTGTAAAAATTCTTTAGCTTCTTTGTAATTTTCTAGTGTTCCACAAAATTCTTTAGCAGTCTCACTTTTCGCTTGGCATTTTGTTTTTTGTTCCTTATATGCATTTTCTTGTTTATCATATTCGTCTTTTTTTCTGTTTATCCACTTTTTATAAAATCTACAATGTTTGGCACAACTCGGACATTTTAAATCCGCATCAGTACTAGGATCTGCATCAAGCTGATCGTCACAATTTTCCCCATAACCACTACAACGTCCACCACCTTGTTCGCAATCTTTTTTAATTTTCCCCAACATCCGCGCCCTTTTACCACAAAAGTCGCTTCCCCACTCATGTAACCAACGAAAATATGTAGGTATTTCCACAAAATCTTTTAATTTGGGGTTGTTGATGGGGTCACCACCACTAGTGGATGAGGATTGGGTGGAGGAGCTACCGGGACCACTGTTTTTATCTTCTTTAAGTTCCACTTTTTCGTATTTGTATGTGCTTTCGAATGTGCCGGTTGTGCCGTTTGGGGTTGCGGCTGTGCCGGTTGGGGTTGAGCCTGTGACAGGGTTGTCGTTGTTGTTTTCTCCGAAAAATTCTTTGTACACTTCATCATCCTTTTCTATTTTTTTTTCGCCACCACTAGCACTACTTGTCTTCTCTTCATAGGTTAAGGCACAAATCATCCCTTTCCATATATGTTCCGCATTATCATCCCACCAGGTTTTAGGGTTTTTGCCACTAGCAGGTTTGGAATCACTATTTTTTGGGAGAATTTCTTCTATTTTATCTGATATATCTTTTATTTTAGTGTCACCACTAGCTTCTAGCGTCTTAATCATGGTGTCATCACCTATGCATATATCTCTATAATCCCCTAAAGTATAAAACATTTGACGCAAGAAATCGGGGGGAATATGACCTTTTTGTAACTGTTTTTCGGGGGTTTCTTCACTATCACTGTCAAGGGTATCAGCGTTGACAGTGGTGAGTAGTGGTGACCCACTTTGTCTCTTCGTGTTTTCCTTTTTATACTTATGCCATAAGAAAAAAGTTTCAACTGCTGCAGACTCAATAAATGCCTGGCGGAGGAGAGACGTCTGTGACGTCGATGTCGACGCGGCGTTTACAGTGGTGTTACCACTGCCTTGTGGTTGTGACTCACTGGCCTGTGGTTGCGACGACTGTTTTTTCGCCCACTGTTCCAGTTTTCCCACGTATAGTTTTCGCCTCCTGGGTGGCACACAAATACTACCAGTATCTTTACCACTAGTGGGGTTACTACTACCACCACTAGATGTGGCGGATTCACCACGTGTGTTGTTGTCGCCACTTATGCACTTCCAATTGGGGAATTTTTCGTGGCCATTTACATATTTGGTTGGACACGCCTGTGTGAGATTGCCTGGTGTAAGTGCGCTTTTCACTGTGGTGCAAACGTCTACTGACTTCTCTGGTGGTGTGGTTGTCTTTGCGACCGGCTCCTGCAGTTCTTCCTCCGCCGTGCCCACCGTATCATTTTCGTCCTCCACCGTCTCATCCGCGCCGTCGGGGACGTGATCTTCTTCTTCGTCTTCTTCTTCTTCCTCTTCTTCCTCGGTGACGACGTTGTCGAGGTCAGCAGGTGTGTCATGGTGGTCGGAACGTCCTACGTCACGATCTCCGGCGGGGGATTCTGGTGGTGTTGATGATTGTGGACATGTGTATTTTTTTATGCATTCTTCAGCCTCTTTTAATTCCTGTTCGAGCAATTTATCAATTGTGGTATTGTCCTTGCCACCAAGAACACCAACAAGAAGACCTGCTGTTTCATCCTCTTTCAACATTTTCCTAATGTGTTCTGTTTCTTTTGCATTCCCATAAGCATCCTGAATAATTTGTAAAAGTTCCTTTTTCTTCAAAAGTAATTCAAGAACAATCTCATGCGTGAATCCTAAGTGAAAACCTTCTTTCTTGCGAATATCGTCTTGCTTGTAAAAATGCTCTATTATTTTCCCCCATTCTTTTTTTTTTTGTCCAACCCATTTTGCAAAACAATCACATTTGCCATGACATAGTTTTATACATTTTTTGTTCTGATTTTTTAGGCAATTATCAAGTTCTTTCCTCCACTCTAAAGAATCGTGTAACATATGATATACCCACTTCCAAAAAAAAGCATTATAGTGCATACTGTTTTTTTTTGATGTAACTGTTTCATTATTTTGTAGTACACAAAAATTAATGTCCTTCTTGCCATCCTTATTATTTTTATTTTCATAATAATAGCATTCCCATTTTTCCATTTGATTACCGTTTTTACTTTTTTCACCGTTTTTACCAGATGCACCAACATTTGCAGTACCAGGTGCAGTACTATTTGCAGCACCACCACTATCGCCACCACCAGTACCATTACCACTAGGAACACTACCACCTTTACCACCCTTTGCAGCAGATGGAGCACCAGGTGCACCGTTTTTACCATTTACACTATCACAAAACGTTTTATATTTTCGATATATACCGAACTTTTCGTTATCACCGGTAAGTATTGGTATATCCGTTTTTTTATAATTGTTATAGTCCTTACCTTTTCCACATTTTTCGTCACCTTCCCGTTCCCATTTTCCACCTTCTCCATTTTGTTTTTTGACTCCGCACCACGGACATGCTTCGCAATATGTTGTACGATAAAATGTTTTATTACTATCATCACCACCACTATTTTTACCACTATTAACGTTTTTGAAATCAATTTTTCCTTCGTCTTCACTAAACTTTGTGCATACTTCTTCTTTTTTTAATAAATCTAAAAATTCACCAACTTTTACATATTTATTTTTTTTTTTTTTTAGTTTATTATAAAATTTATTTTCATATCCATCATAATTACTTTTACCTGCATCCCGTTTTTTCCTACCACCACCACGTGTTATTTCTTTTGTATATTTGTTTTTTTGTTTTAGAAATTCTAGTTTTTGGTTATCTAACCATTTTACAAAAGGAGTGCATACAACAGAACATTTATGACATTCACCTTCGACAAAATGTTCATCTCCTCTAACAGTTTGTTCGCAATCGTAGCCATTACCACTACAATATTTATCGTTACTACTTCCTCCCCGACATTTGTCTATAGCATTTTCTAATTTACGTTTCCTTAATCTACAAAAATCTTCTGCCCATTCTTCGAACCAGCGAAGAAACTGTGGCACATAATCGAAATATGTGGGAACCTGGTGGGCATTTTTACCGTCACAGCGGCATTGACTAGGAGTCACATGTGGACTTCCACTATCACCACATGTTGGTCGAAAATAATGAGAACCACTCTTAACTTCGCACGTGATAGCTTTCCATACTTCTTGTCTATTAGCAGTCCACCAATCTTCTCGTAATTGAAAATAATCTTTAGTATCTGTGTATCGATCTTGTAACGCCCTGTTGTTCTTCATCACGTCATCATGTATTTGCGTGAAAATTTCTTTCAATTTCTTTTCTAAGTCTTCTCTTTTTTCTTTTTCTTGTGGATTACCATGAAATAGATCTCTTCCTCTGACAATATCACCTATATCTGCAAAACTTCGTGCCAATACCGTACATAGTTGAGAATCCTTATTTGTTTGTTCATGTTTTGTATAAGGTGTATTTATTGAGTTTCCTTCGTATTTGGCTGCCATACACACCTCTAACAACAACTTATGTTTGGCATTGTCACTATTATAGTTATTTGTGTCTATAGATTCCAAATTATGATGACATAAATGTAGACGTCGGTATGGTGCACAAGCTCCTATACCACCACTACGCATTTTGTCGTTAGTACACTGGCCACCAATTTTATTAGAAAAACGTTCTACATTTATTTCACTTAACCCTTTGCACGGATTACCGCGAGCACCAAGACGTTTAATATAATATTTCTGTACAAGGTTGCATGGATCATCGGTGCCAACTAATTCAACCAAAATTGCTGCTGTGTTCAAATCTCCTTTCAACGCCTCTTTATATTTTTCAGCATCAGCTTCACTTTTAACTTGCTCGTACACTTCTTCTCCAATTCTATCCAAAAGGTCCTTTGCATCACTGTAGTCATTCCCACCACCCCCACCACTTT
>NS_L7_19_Contig6186
TTCCTATATCTGCAAAACTGTATTTCATTGCTTGAAGAAGTTTACTATCATCTTTATATACTTTTTTTAATCTTTTAGCTTCAGCAAATGCAGATGAACAAATGAAATTCTTAAAATGTTTTATATCATTTCTTAAATGAAGAAATTTTTGTGGATAAATTCTTAGACATAGTTGTCTTCTTCTCGGAGGTAACAATACACCCCAATTAGTTGTTTTATTATCTTTAACAAATGATGAATTCCAATCATTATCATCATCATGCTCGTTACCAAAACATGGAATATTTTTATAAGGTATACATAATTTTGAATCAGGACAACGAAGATAAGGACCATTATATCTATTAAAAATGTCTTCTAAATGAGGAGGAATATGAGATTTATTAATAATTACATCAAGAACATCATCATTCGTATCTAACGTTTTTTTAAAGGTTTCGTCTATATCTTTAAAACTACATTGACATTCAGAACATTTTTCTTTTATGTATTCATCTGCATTTTCTTTAGTTAGTGTAGAATCTAATTTAGATAATTTAAAATTCTTATATTTTTTATTTAGTCCATCATACGCATGTTTTACAATCGTATTCCAATTATTGTAATTAGATACTGCTTTTTTACAGACTGTATCTGTTTTTGGATTCTTATCTTTACATTTTTTATAAACAGATGCTTTTAGTTCTTTTTTCTCTTTACATACTTGTCTTCCCCATTCAACTAACCAACGCAAAAACTGGTCTTCCTTATCTATATCGTTATGACTTGGACATGTATTATTATTTTTTTTGTAATGACACACCATAACGTTCCAAACATGATCTCTATTTTCTTCCCACCATTTTTTACCATCTAGTTTCTCAATATTCGGTTCTAATTTACTGTTTACTCTTTGAATTATATCTTTTATTTTCATTGAACGAATATCATCTAGCATATCATCTCCCTTAATTATGTTTCCTATATCAGCAAAACTGTATTTCATTGCAACAAGAAGAGAGTTGTCATCGTTACCATATTTAATAGATAAATATTTTGCCTCAGCTCCTGCAGCGTTTAAAATATGTTCCTTAAAATGGATTTTACTATTTATACGGGGTTTGATTCCAATTATATTTGGAAAACATATATGACTTCTTCTAGGAGGAACAAGTACACCACTATTAACAGTTGTACGTTGAAGAAGATACGTTGTGTCCCAATCATCAAGCAAATACTCTTTGTCTCTTTTGTTACAAGGAACAGTAGAATATTTATGACAATACTTATTACTTTTATCAGGACATTCATTTAAATCCTTAAATGGATCCTCAGGTGCTTTTGCCGGTTCGCAAGGACATTCATATGTAAAATCATCAGGCAAATTCTTTAATAGATCATCGAAATATGTACCACTTTTGTCTTCAAAACATGAACATTTAGATTTACATTTTTCTTTTAAAAATGTGAAGGCATCTTTTTTTTCATATTTAGGATATGAGGACTTTATAATTTCGTATTCTTTTTTTTGATTTTCATATTGTTTTTTGAAATTATT
>S_L6_19_Contig6768
TGATGTTCCGTTTGCTTTTTCTATTTCTTTATCAAATTTTTTTTTTTGTTTTTCAAATTCTTGTTTTTTGTTATCTATCCATTTTACAAAAGGAGTGCATACAAGAGAACATTTGGTGCAATCATCACCTTCAACAAGTTCCCGTTTTGCCCTTACAGTTTTTGTGCAATCGTAGCCATTACGGCTACAATATTTATCGTTACCATTTGGTCCACCACATTTGTTTTTAGCATTTTCTAATTTATGTTTTCGTTTACGACAAAAGTCTTCTGCCCATTCCTCGAACCAGCGAAGATACTGCGGCACATAGTCAAAATATGTAGGAGGATCTCCGGCAGCACATTGGCATTGTTTATAAGTCGAAGATGTTCCTCCACTACATGCATCTCTAAAATATTTATCACTAGTTCCTGCTTCACATGTTAATGCTTTCCATACCTGTCGTCTATTAAGTGCCCACCAATCTTCTCTTAATTGATAATAATTTGTAGTATCTTTGTAGTGTTCTTTTGCGCCCTTCGTCGTCGTCAATCCTTCATGTATTTTCGCGAAAATTTTTTTCAAATTATTTTCTAATTGTTGTCTTCGTTTTTTTTCTGTTTCATTATAACCAAGGAAAAGATCTTTTCCTCTTATAATATCGCCTATATCTGCAAAACTTCGTGCCAACATAGTACATATTTGAGAAGGAAAATAAGTAGAAGCATATTGTGCTTGATATTTTGGATAATCTCGTGTTATTGATTGTCCTTCATATTTTGCTGCAAGTAACACTTCTAACAATAAATTATGCGTATTATTAATTTTATCTTCTTTCATGTGTGACAAATGTTGATCACATAGAAATAATCTCCTTAATGGAGCACAGGCTCCTACAGTATCGCTAGTACTATCTTTTATTCTATTATGTGTACATTGACCCCCATAAATATCTGAAAAACGAACATTTGGTCTATTTGCACAAGGATTATCTTTATCGAAACCATCGGTAACATTAGTATGCCATTTATGTTTAAGTTGGCATGGATCTGTAGCTTTGTTTTTCACACCATTAATTGTTGCATTTGACAACAAGCCATGCAACGCACTCTCACTACGTTCTAGAGCTGCAGCATGCACTTTTTCTTTTATATATTTTCCAATTAAATCAAAAAGTTCCTTTACATTAGTGACTTTAGTATAGTCATACGCAGTCGGCTTCTGGGGCACCATTTTTGGTTAATTCCCCCCATTACATTATGTCATACATATATTTGTGGGTTTGCATGGTTCGTGTGGGGAGTGGTGGTGGCGTATTGCGTATGTTATGGGAGTATTATGATATGGTAGAATAATAATAATAGTATTGTGTTGGAATATATATATATAT
>NS_L7_17_Contig4158
CAAATATATAAATTTACGTAATGATTGGTGGGAAGCAAATAGATATCAAGTCTGGAACGCAATGAAATGCGCCCTAAAAAGTGATAATATCCAATGTAGAATGACACCTGATGACTATATTCCTCAAAGGTTACGTTGGATGACTGAATGGGCCGAATGGTTTTGTAAGATGCAGAAGGAGGAGTATGAGGCGTTGGCGGAGAAGTATAGGAAGTGTAAGGATAAGGGTGATGGAAAATGTACGCAAGGTAATGGTGAGTGTGACAACTGCAAAGCAGCTTGTACAACATATGGAAAAGAAATAAAAGAATGGGCAGATCAATGGAAACATATAAAAGATAAATACGAAGAATTATACGGACAAGCACGAACTGTTCGTGCTGGTACTGCTTATCCTGATCACGATCCCGACTATAAACAAGTGGTAGATTTTTTGACCCCAATACACAAAGCAAGTATTGCCGCACCTGTTCGTGTTAAACGTGATGCCACTGATGATACAACACCCACTGTGTATAGTACCGCCGCAGGGTACATACATCAAGAACTACCAAATATGGATTGTCAGAAACAAAACCAATTTTGTGAAAAAGAAAATGGTGATAACTCAACTAGTGGTAAAACCAACGAGAAATATGCGTTCAGCTTGACGCCACATGAGTATAAAGATGCGTGCAAATGTAATGAGAATAAGGCATCTTCACCAGAAGACCCCGGCCGCTCCGCCGACACCCCATCACCTGCCACCAAAAAAGGGGAATCCGAAGAGCCCGAGGAAGAAGAAGAAGAAGAACTCGAAAACGAAGCCGAGGAGGCGTCGGAGGAAGCGGCGGAGGCGGAAGGTGCAGGTGAAGACGACGGCAGTGACGGCGCGGCGAACGGGGAGGAAACACAAGAGGACGCCACGGGACAGGTGGACGGGAAGGAGGAAAAGGAGTCGGAGCCGGTGAACACCGCGGATGAGAAAGAACCAGATGCGGTGGACGGGGGACCACAGGGACCAGTAAAAGAAGACAAGTTGGATGTGTGCGAAACGGTGGCAGAAGCACTCACTGGTAGTCTCCAAGATGCGTGTCGCCAAAAATACGGTCCAGGCGGAAAAGAAAATTTCCCCAATTGGAAATGTGTATCAAGTGGTGACAAAACAGACACTGTCAAAAGTGGTGCCGTTACAGCCACTAGTGATAGTGGTGCCACTTGCATTCCACCCAGGAGGCGAAAATTATACCTACACAAAATAGAAGGCGACGGCGAGGACATCAATGACGATGCGTCATTACGTGATTGGTTTGTGAAAAGTGCTGCGGTTGAGACGTTTTTTTTGTGGCATAAGTATAAAGTGGATAAAGCAAGAGAGAAAAAGGAAAAAGATAGAGCAGATGAAATTGTTGCAAGCGAAACAAGCGACGACCCAGAACAAAAGCAATTAAATGAGGGAAATATTCCTGAGGAGTTTAAAAGACAAATGTTTTATACTTTAGGGGATTATAGGGATATTTTGGTACGAGGTGGTGGTAACAACACAAATATCAGTGGTAGTAAAGACAACACAAACAATGATAAGACAAATATTGTTCTTCTTGCAAGTGAAAACAAGCAGGAAATGGAGAAAATACAAGAACAGTTAAAGGTGTTTTTTTCAAATAGTGGTAACCAATCTTCTACTAGTGGAAAACCTGTCCCCCAACCTAGTGATAAACGTACAGCCTTGTGGGATGAAATCGCCGAACCCATTTGGAATGGAATGATATGTGCTCTAACATACAAAGACAACACGAATGGTGGGGAAGACACAAAAAAAGTAGTAAAGGATACAACAGTGGAAAGTGCACTTATCAAAGGTGGCAATCCCAAAAACCCCAAATACGAATATGGTAGTGTCACAATTAGTAGTGTTCCTAGTAATGGTGGTCCTAGTAGTGATACCACCTTGTCCCAATTTGCTTCTAGACCTCAATTTATACGTTGGTTAGAGGAATGGGGAGAAGAGTTTTGTCGTAAAAAAAAACATAAGTTAGATATAATTAAAAAAGATTGTCGTGGAAAAACTGGTGTTGAAAAAAACTGTAGTGGGGATGGCTTGCGTTGTGACGAAAAAGTTCCAGAAAACGAAGAAATTTTTAATCCTTTGAATTGTCACAGTTGTGCGAATTCTTGTAGATGGTATAAAAAGTGGATAGAGAGAAAAAAAATCGAATTTAATAAACAATCAAATGCATATAAGGAACAACAAAAAAAATGCCAAAAGGAAAGTAAGGGTGCTGCTCCTAATAATGGTGGTGATAATGGTTTTTGTGGAACACTAAAAAGTCTCTCTGACGCTGCAAGCTTTTTGGAAAAGTTAAAAAACGGACCATGTTCTAAAACTGATAATGATAATGGAAAGGGTAAAATAGATTTTAAGGATGAAGATAAAACATTTGGACATGCAGAAAATTGTGGTACATGTTCTGAATTTACAGTTAAATGTAATGGAAATGGTAAATGCAGTGGTACAAAAGTGAAGTGCAATGATGGAAAGATTAGTGCAGATGATATTAAAAATGAAGACAATTTTACTGACACAATAGATATGCTTGTGAGTGATGACAGTGCAACGGGATTTCGTGATTTACAGGATGCTTGTGAAAATGCACATATTTTTGAAGGTATTAGAAAAGATGAATGGAAATGCCGTAATGTATGTGGTGTAGATATATGTACTCTGAAAAAAAACAATAATGGGACAGTAGTTCATGAACATATCATAATGAAAGAATTGGTTAAACGATGGCTAGAATATTTTTTTGACGATTATAATAAAATTAACAAAAAATTAAACATATGTATAGAAAATGGTAAAGGATTCACATGTATAAAAGATTGTGTAAATCAATGGATAAAGAAAAAAACGGAAGAATGGAAAAAAATAAACGATAATTACCTAAAACAATATACAGAAAACAATGGTGATGATGGTAATAATTTAAGCTCTTTTTTAGAGCAGACACCGTTTTACAATGAAGTTCAAAAAGTTAAAGAAGGCTTTAAAGATTTAGATGCCTTACAGGAATTAAGTGGATGTAATGACACTATGACCTCAGAAAAGGGAAAGCGTAAAAATAATATAGTAGAATGTTTGCTTTATAAACTTGAAAAAAAAATTGGAGTGTGCAAAAACCAACATAACGAATCAAGTGGCAAAATATGTACCGATACATTACCTAAATCCCCTGATGACGAAACTTACGACGAATCCCCCGAAGACGACGACACATCAACAACATCTGTAGTTCCGGAAATTTGTAAGGATATTGTTACACCAACAGCGCCAGAGAAACAGGCACCGCTACCAGGACCAGAGGAAATACCAGAGCAAGATAGCGATACAGCAGGCACCGAACCTCCAAAAGAAGAAGAAGTGGAAAAACCCGAAGAAACTCCTCCTCCATCTGTTGACAACGAAAAAGCTCCCGAAAAAGTACCAGAAGTTCCCAAAAAAACAGAAACTCCACTAGCATGTGACGAACCATCAAAACCTATAGGTGACATATTATCATCTACCATCCCCTTTGGAATAGCTATTGCGTTAACTTCGATAGTGTT
>NS_L8_60_Contig14358
ATATAAATATATATACAATACTTATATATATATATTTCAACAAATACAATATCATTATTCTACCATATCACAATACTCCCATAACATACGCAATACGCCACCACCACCGCCCACACGAACCATGCAAACCCACAAATATATGTATGACATGACATAATGTAGTCATGAATAACCAAAATGGTGAAGCAAGTTAAAACTGGTGGCGTTATTGAGGATGCAACTGCTAAACATATATTTGATAGGATTGGAAGGACTATACAACAACAAGTGCATAGTGCTTCTAAAATATATACTAGTGAATTGCATGGAGATTTAACAAAAGCAAAATTTCGACATGGTATATCGTGGGAAGAAGCAAACAAAAATGTATGTGGTCTAAAACATTCATATGATACTAATGTTAGGTGGGGTGAAAGTTATCCTTGTGCAAAGAGATCAGAAAAACGTTTTTCTGATGAAGGTGGCGGTGAATGTGATGATAGAAAAATAAAAGATAGTAAAAACAATGGTGGAGCCTGTGCTCCATATAGACGGTTACATTTATGTGATTATAATTTGGAAAAAATAACAGATACACATACAACTACTACTCATAATTTATTGGTAGATGTGTGTCTTGCAGCAAAATATGAAGGACAATCAATATCAGTTCAACATGGAAAATATCATACAGATAGTTCTGGTTCTACAATATGTACGGTATTGGCGCGAAGTTTTGCAGATATTGGAGACATTATTCGAGGAAAAGATCTATATCTTGGAAAAAAAAAAAAAAAGCAAAATGAAACAAAAACAGAAACAGAAAGAGAAAAATTAGAACAGAAATTGAAAGAAATTTTCGCGAAAATACATAGTGAAGTGACGTCGACGAGCGGCAATAATAAGGAGGTGCTAAAAGCACGCTACGATGGTGACGGTGATAATTATTATCAATTAAGGGAAGATTGGTGGGATGCTAATAGACTTGATGTATGGAAAGCTATCACGTGCGGTGCACCACATGGTGCTCAATATTTTCGACAAACATGTAATGATGATGGGACTTCTTCTCGTGCTATTCACCAATGCCGTTGTCAGAAGAAAGACGGCACACACGACAGCGACCAGGTCCCCACATATTTTGACTACGTGCCACAGTATCTTCGCTGGTTCGAGGAATGGGCAGAAGACTTTTGTACAAAAAGAAAACATAAATTACAAAATGCTATAACAAATTGTCGTGGACCAAGTGGTAACGATAGATATTGTGATCTTAATGGATATGATTGTACGCAAACAGCTAGAGGAAAAAACAAACGTTTCTCCAATGATGAGTGTTATAAATGTTCTCTTCCATGTGATCATTTTGTACCCTGGATAGATAATCAACAAAAAGAATTCGAAAAACAAAGAAATAAATATCAAAATGAAATATCAAGTAATAGTAGGAAAAAAAGAAGTACAAGTAGTGATACCTATAAAGGATATGATGAAGAATTTTATAAAGAACTTAACAAACAATATGGAGATGTCGAAGAGTTTTTAAAAAAATTAAGTGAAGAAAAAATATGTAAAGATCCACCTACAGTAGGAAATCAAAAAGCAGATGCTGCTGATTTCACTAAAAATAAAACTAAAGAAACATTTTCACGTACAGAATATTGTCAAGCATGTCCATGGTGCGGGCTAGAACAAAAAGATGGAACATGGGAAAGGTTAGAGGATATGAATAAATGTGCAAACGAAAAAAAGACGTACGAAAAAAAAAATATTACCAAAATACCAGTACTTTACCCTGATATATCACAGCAAAATATACTAAAAAAATATAAAAAATTTTGTGATAGTGTAAATGGTAAAAACGGTGCAACTGGTGGTGGTCAAATTAAAAATTGGGAATGTTATTATGAAGTAAAGGATAAAAGTGATGCAAGTGGTGACAGTAATATTTGCGTACTACAAAACGACAAACAGAATACAGAGGAAGAAAACGATAGGTCCTATAATTCATTTTTTTGGAAGTGGGTTACCGAAATGTTAATAGATTCTATAGATTGGAGGAAAGAACTTGATAATTGCCTAAAAAATGAGAACAAACAATGTATAAGCAAATGTAATGGTAAATGTGATTGTTTTGCAAAATGGGTTGGACAAAAAAAAAACGAATGGTCGAACATAAAAAAACATTTTGGCAAGCAAGAAGATTTGGTAAAAGAAATTCAAGGAGAAGATCCTGGCATAATTCTTGAATATGTTTTGAACGTAAAAGAAATTTTGACAAATATTAAAGATGGTTATAAGGAGGTAAAAGAAATAGATCACATTAAGAAACTGTTGGATGACGAAGAAGCAGCAGTAGCAGCTGCTATTGCTGTTGGCGAAAATAAGAATACTACAATTGATAAATTGCTCGACCACGAAGATAAAGATGCCAATAACTGCCTAAAAACACACAAGGAAGAAAAATGCAACAAGCCACAACAACCCGCCGGAGGTCCTGGCGGCCGTTCCGCCGACATCCCAGAAGACAGATCACAATCACCTGCCGCCACTGACCACTCCGACACCGCCCAAGAGGAAGAAGACGAAGAAGAAGACGACGACGAAGAAGAGGAAGAGGAGGAAAAGGAGGACGATGATGAGAAAGAACCACAACCGGAAGAAGACACGGGATCGAGCACAGAAGACACAACACAAAAAGAGGATCCGTCACCACCAGACGCTTGCACCATCGTGGACGCAATACTTGGAAACCGAAGTGGACGTTCATACGCCGAAGGGTGCAAATGGAAATATGGGACGATGCCACGAGGAGGTTTGGGGTGGTTATGTAATAACAAGGGTGCAGTTGGTGAGAACGGTTTGTGTATTCCTCCAAGGAGAATGAGATTATTTGTACAAAGGTTACAAGAGTTCGATGGACAATCACCACTGGATTTGCGAAAAGCTTTTATTGAAACTGCTGCTATTGAAACATTTTTTTCTTGGCATGAATACAAAATGGAGAAAAAAAAGGAAAAAGAGGCAACACATGGAAACGCATATATACCAAGCGATGACAACGACGAAGCACAAAAGGAATTAGAACGTGGAGATATCCCTGAGGAGTTTTTGCGTCAGATGTTCTACACATTTGGAGATTATAGAGATTTGTGTTTAGGAAAAGATATGGGTAAGGATACTATAGGTATATCAGATAAGGTTAAGAGAGTTTTAGGTAGTGGTCAAACTATTAGTAAAAGACCAACGATACCAAAAGATTGGTGGAATAAAAATGGAGAATATATATGGAAAGGAATGTTATGTGCTCTAAGTTATGATACCGAAACAAAAATTAAGAATGAACATGTGTACACACAACTTATTTCCACAAAAAAAAAATACGACTACAATAACATCACATTTAGTGGTGGTTTCAATAGTGATAAAACCTCCACAATCAATAACACTACCACGAAATTGACTGATTTTGTGAAAAGACCCCAATATTTTCGATGGTTAGAAGAATGGGGAGAAGAGTTTTGTCGTAAACAAAAACATAAGTTATATATAATTAAAAAAGATTGTCGTGGAGAGAATGGTAACAAGGTTTGTAGTGGGGATGGTTTTGAATGCAAAGAAATGTGTCCATGTAAGGATGGAAGTTTTGAAACTTTGAAATGTCCCAGTTGTGCCAATTCTTGTAGATCTTATAGAAAATGGATAAATAAAAAAAAAGAAGAATTTGATAAACAAGATAAAATATACAAAAATGAAATTGACCAAGCTAAAAATAATTCTGATAACCTATATGATAAACAATTTGTTGGAAAGATTGGTAATCTTTCTTATACTGTTGACTCATTTTTAGAAAAATTAAAAGGACCATGTTCCATTAATAATTATGGAGAAAGTAAAATAGATTTTAAGAATACCGAGGGAACATTTAAAGATGCACAATATTGTGCTCCATGTTCTGAATTTAGAATCAATTGTAAAAATGGTAAATGCAGTGAGGATACTGTAAATAAATGTGAAAGTAAAAAACTTATGAGTACACATGATATTAAAAATATGAAAAAAACTACTGAACAAGTAGATATTCTTGTCAGTGATAACGGCGCAAGTACATTTCCAAGCGCTTTCAAAAATGTTTGTGAAGGTACAGATATCTTTACAGGTATCAAAGAAGACAAATGGTCATGTGGTTATGCATGTGGCTTAGATATATGTGATCTGAAAAAGGTTGATGGGGAAAATGTTCGTGAACAAAATATATTAATTGGATCATTGGTTAAACGTTGGGTAGAATATTTTTTAGATGATTATAATAAAATTAATAACAAAATTTCACATTGTATGAAAAAGGGTGAAGGATCCAAATGCATAAATGGATGTGAAAAAAATTGTAAATGTGTGGAAAAATGGATAGAGAAGAAAATCGCAGAATGGGAAAATATAAAAAAGCGTTTCTTTAAGCAATATAATGTTGCTGACATAGATCAAGTTTACGAAGTGAGAAGTTTTTTAGAGCAGGCTCCATTTGACAGTGATGTTCAAAAAGCTATAAAACCTTTTGAAAAATTACGTGACTTCGAGGATACGTGTGGAGGTACTGACTATACGAACTCAAATAATCCAGAGGGTAAAAAAAAGGATGTTGTAGTATGTTTTCTTAATAAACTTCAAAAAAATATAAATGATTACAAAGCGAAACATAAGGAAGAAACACAAGAAACGTGTCCTGCACAACCCGCACACACACAAACAGATAATGACACTCCCGATACTGATGTATCCCCAGATACGTTTCCCCCCCCTTTTTGTAACGTTCCTCCTAATCCATGTAGTAAACCGGATGCCACTAATGTGGTTGGAGTACAAGAAGTGGCAAAGGAAATGCACGAAGAGGCACACAAGAAAATGTTAGAGAGGAGTGGTAAAAATAGTGAGAGTAAGGGTAAAAGTGTGTTGGAAGCTGATGCATCAAAAGGAGAATATAAATGTGGGGGTAATGGAAATGAGTTACAGGGCGATAAAATATGTAACATTAATACCAGCCATTCCAATGCTACTGATCAATCAAATGAACCATGTCAAGGCAAAAATAATGAAAAAAAGAGATTTGTTGTAGGAACTAAATGGGAAGGTGATAATTTCGTAAGTGCCACTCACAAAAACCTTTATATTCCACCTAGACGTCAACATATGTGTACATCAAATTTAGAAAAATTAGATTTTCTTAGTGTCACAAGTAAGAGTAATGTTAATGATTCATTTTTGGGAGATGTATTATTGGCAGCCAAAATGGAAGCAGAAGACATAAAAAGTAAAGTTACTAATAATGATAATGGTTCTGCAATTTGTCGAGCAATACGTTACAGTTTTGCCGATTTAGGAGACATTATTCGAGGAAGAGACCTGTGGGATCTAGACAGTGGCTCAAAAGACATGGAAAAACATTTGATAACCATTTTTGATAAAATTCAAGAGCAAATTCCTGAAATCCATGACAAATATAACAGTGATGAGAAGAGCAAACCTCCATATAAACAACTAAGAGAAGATTGGTGGGAAGCAAATAGACATCAAGTTTGGAGAGCAATGCAGTGTGAATTAAAAGAATTGAAGACATCACATGGAGATTGCCACTACAATAGTAGAGGTACTCCTCTAGATGACTACATCCCTCAAAGATTAAGATGGATGTCCGAATGGGCCGAATGGTATTGTATAATGCAGAAAAAGGCGTATGAGGACTTGAGGAAGAAGTGTGGTGACTGTAAGGAAAAGGGTGAACAATGTACGAATGGTAGTGGTGACTGTAAGAATTGCAGAAAGGCATGTGATGAATATTGGACAAAAATTCAAACATGGGAAAAACAATGGGCAAAAATAAAAACAAAATACGAACAATTATACAAAAAAGTACAAGATGGTGTTACTAATACTTCTAGTGATGGTTCGAAAGATGAGACGGATGTCGTTAGTTTTTTGAAACAATTACACGACAAAAATAGTGACCATAAAATATATTCTACTGCTGCTGGTTATATACATCAAGAAGCGAAATATTTAGATTGTAAGACACAAACTCAGTTTTGTGAAAAAAAAAAAAAAAATGGCGATACCTCAAATAGTGATGGTAAAGTCTACAACGAGAAATATGCTTTTCGTTTTGAACCATATGACCATGAACAAGCCTGTTCCTGTGATAGTAGATACTCGGAAGAGGCAGCACTAAAGGATCCGTGCACAATAGTGGAGAAACTACTTAGTGGACAAACCGAAAAAAATAATATAAAACTTTGTAAAAGAAAGCACGACACAGAATGGAAATGCGGAGATACAAGTTTAGTGAAAGACGAAGGTGTGTGTATGCCACCAAGAAGACAAAATTTATGCGTACACTTTTTAAAAGAATTCAAAATACAAACCGACGAAAAATTGAGAGAGGCGTTCATCAAATGTTCTGCAGCAGAAACGTTCTTCTTATGGGAAAAATATAAAGAACATATACAAAATAAGGAACAAACAAAAACGCAACTTGATAATTATTTGAAAGCAGGAATAATTCCTGAAGATTTTATACGTCAAATGTATTATACATTTGGAGATTATAGAGATTTATGTTTGAATAAAAATATAGGTAATGATATGAGTGATGTAGAAAGTAAAATAAATGATGTTTTCTCAAACAATGAGGACAAACGTCCTGAAGGTAAATCTCCTGATGGAATAACACGCGAAAACTGGTGGAAAGAATATAGTCCATCTATATGGAGGGGAATGTTATGTGCTCTATCACATGCTTCTGGAAGCAAAGACACATTGCGAACACAACTGCACTCCACCTACATCAACCACACCATAATAAATGATCTTCAAGACTTTGCGTCAAGACCCCCATTTTTTCGTTGGTTTACTGAATGGGGAGAACACTTTTGCAAAGAACGTGCCGTAAAGGTGAAGGAATTAGTGAAAGGGTGTAATGATTGTGATCTTGATGCTGATGGTAAAACATGTAATGGAAAATGTATCGCGTGCAAAAAACAATGTGAATCATATCAAAAGTGGCTTAAAACGTGGAGAGAACATTATAATAAACAAAAAGAAAGATTTAAAGACGACAAAAGCAGACATAATAGTGTTCCTGATGTTAAAGATTCACTAAATGCTCGTGATTATTTAGACAAAACATTACAAAAAATTTGTGATCAAAATGGAAATTGTGATTATACTTGTATGAATACATCCTCGTCCACAAATAGTGAAATGCCTGCATCGTTGGATGATGAGCCTAAGGATGTCAAAGGGAAGTGCAATTGTGTTCCTGATGAATGTAATGCATTGAGTGTAAGTGGTAGCGGTTTTCCTGATGGTCAAGCATTTGGAGGTGGTGTATTAGCAGGAAAATGTACAGGATTAGGAGAGCCCAAAAAAAAAATCGAACCCCCACAGTATGATCCTACAAATGATATACTGAAAACTACTATTCCTGTTGGAATTGCTTTGGCTTTGGGTTCGATAACGTTTCTATTTATAAAAGTAATATATATATATGTGGTGTTTATGTATTTATGTATGTTATGTGTATATGTTATATATATATTTAATATATATGTTTATATTGAAAAAGAAAAAGAGGAAAAAATAATATAAGAACATATATATTAAAACAAAAAAAGAGAAAAATTTTAGAATACTAAAAGTAGATAAAATGAAAATATAAATTTTTATAAAATAAAAAATGAGAAATTTTATCAAAAAAAGTAAAAAATAAAAATTAAAATAAAAAAAAATTTATTTGAAATAACATAAACAAAAATTTATTAGAAATAAAAAAAGGAAAAAAATGAAAAAAAAAAAAA
>NS_L1_80_Contig21795
ATTTATTAATAGACACCATAAAGTGGGAACATGAACTTAAGGATTGCATAAATTATACTAATGTCACGGATTGTGAAAGTAAATGTATCAAAAATTGTAAATGTTATGAAAAATGGATTAAACAAAAACAAAAGGAGTGGCAACAAGTGAAAGAAGTCCTCGGATATAAGAACGAAACGTCGCACAATTATTACGAAAACGTTCAAAATCTTTTTAATCGTTTTTTATATCCAGTTATTCATGAACTTAAGAAAGAAGATAATGATGGAAAATGGGATCAATTTACGGAAGATTTAAAAAAAAAAATTGAATCTTCCGAAACAAACACACCTACTGGAAATTCACAAGATGCAATAGAACTTTTATTAGATCACTTAAAAGATAATGCCATAACATGCAAAGACAATAATTCAAACGAATCATGCGAGAATTCCAAGGGCTCCAAAAAAAACCCTTGTATAAAAAACCCTAGTGCTAGTAACAACCTTGTGAGTGTAAAACACATAGCCGAAACGATGCAACGGCGCGCGAGGAAACAATTGGAGAAACGTGGCGGCGAAATTAATTTGAAGGGGGATGCATCACAAGGGAAGTATACACGTGGGGGTCCTGAAAGTGACTTTAAGGAAAATTTATGTAAAATAGATGCAAGTCATTCCAATGCTACCAAAACCTTTTCGCAGGGACCATGTCATAACAAAGATGGCCATGGAACGATGTTTGATATAAACGAAGGATGGAAACCTGGGAGCCAGATAGAAATGTCAGACGCTGATGCCTATATGCCTCCTAGACGTCAACATTTTTGTACCTCAAATTTGGAATATTTAGAAACGAAAGACAAACCACTTAATGGTAGTGATAACGATCCTAAGCTTGTTAATAATTCTTTTTTGGGGGATGTTTTGCTTTCTGCTAATAAACAAGTTGAATGGATAAAAAAGAATTATAAGGGCCAACCTCACTTAAAGGACAATGAAACTGTCTGTCGAGCAGTGAAATATAGTTTTGCCGATTTGGGAGATATAATCAAAGGAACAGATTTATGGGATGAAAATCAGGGCGAGAAAAAAATACAAGAAACGTTGAAAGAAATTTTTGGTACTATTTATAGTTCACTTAGTAAAGATATCCCACAGAAATATGGCGATGATAAAGATAATAAAATCCCATATAAAAAATTACGAGAAGACTGGTGGGAGGCTAATAGACATCAAGTTTGGAGAGCCATGAAATGTGCAATAAAAGAGGCCAGCATTCAAAATTGTAATGGTATTCCAATAGAAGATTATATTCCTCAACGATTACGATGGATGACTGAATTGGCTGAATGGTACTGTAAATATCAATCAAAGGTGAATAAGCAATGTGAACGGTCTGTGCTTAAGATTAACTCTGGTGGTAACGAACATATGAAAAAACCAGAAAAATGTGAAGAATATAAGAAGAAAATGAAATCATGGAAAGAACAATGGAAAAAACTTGGAAAAAAATATAGTCTCTTATATGCAAAAGCAAAAGTTAATGCTTTTAAGGATGGTCGTGATGGTAGTAAGATTGATGTACAGGACAAAGACCAACCGGTGTATGATTTCTTGTTGGATTTACACTTACAAAATGGTGGCAAAGTTGGTGAACGTACGACTACTCTTTCCAGAAGTATTGAAAATTCTTCCACTAGTATTGACACCCCGTATGATAATGCAGGAGCATATGTTAACGATACTGGGGATTTAAGCGCTTCTAAGAACAAAAAGGAGTTTTGTGAGGGTGGTAGAACACTTAGAGATAGAATACTGCCTGACGCGGAAATAGACCCCTCCGACGATAAAACCGGCCCCGAAAACGGCCAAGCCACGCCGGAGGAGGAGGAAGAGGAAGAAGAAGAAGAAGAGGAGGAGCAGTCGGTGGAGGAGGAAACGGCGGCAAGGGAGTCGGAGGAAAAGACGGAAAAGACGACGCCGCCATGTGACACGGTGGACAAAATGCTTGCAGGGAACGATGGAAAGGAACAAATAGGACAATGTAATGCAAAAATAAAAGATAAAACCGACAAATATCCAGATTGGAAATGCGGAAATACAACTTTAGTGACCGACACGAAAGTATGTATGCCTCCAAGAAGACAAAAACTATGCTTATATTATATAGGTCATGAGAATGAAACAAAAAAAATACAAAAAGAAGATGATTTAAGAGACGCTTTTATTAAAACTGCAGCAGCAGAAACATTCTTCGCATGGCATTATTATAAAAATAAGAATGGTAATGCACAACAACAGTTAGAAGTAGGAAAAATCCCCCCTGAATTTTTTCGATCCATGATCTATACGTTTGGAGATTACAGAGATATATTTTTTAATACAGATATATCTGCAAAAACTGACAAAAGTCATGTGAAAGGTGCAACAGATTTTATACTTAAATTTTTCTCAAAATATGACGCCGAATCACGTAATGGCCTAACACTCCAAGCATGGCGGAATAAACATGGGAAGGAGATATGGGATGGAATGTTATGCGCTTTAACACATGTTCTCAGTGGAAATGACAAGGAGACAGCACGCACACAACTTACCGAAAAATATGCCTACCACACCATCAAATTCAGCGGAGATAATACCACCACCCTCGAAGAATTCGCCCAAACCCCCCAGTTTTTACGTTGGTTTATTGAATGGAGTGACGATTTTTGTAAAAAACGGAAGGAACAGGTGGAGATTTTAAAAACGGCATGTAAGGACTATGAGTGTAATGAGGAAAATATGGATGAGAAAAAAAAAACATCTGAGGATGCTTGTAAAGCATATCAAAAATGGCTTAAAGATTGGAAAACTCAATATGAAAAACAAAATTCAAAATTCATGACAGATAAACCTAAATATAAAGATGATTCCGACGTGAAGAAGTCTACACATGCCTATCAATATTTGAGCAAAAAATTAAAAAGCATTTGTCAAAATGGAACTACTACTGACAAATGTGATTATAACTGTATGGAAAATGCGTCGAGACAACCACAAACATCTGCTTGCAGCCAAGAGCAACAACAACAAGGAAACACATCATCTACACAAAACCATTTTCCTGAAGCGTTCGATTGTCCTCCTAAAGAAATTGCTGATAAGTGCAATTGTCCTAAACTTCCGGAACCTAAATATTGTGTAGACAAAACTGCATATGATATAAGAAAAGATGCAGAGACAAAAGTTAAAAATATTGATGATAGTATGAAAGGAAAAGGAAATGATTTTAATAGTGAATGCAATAAGGTACAAAAAAATGATGCTGGTACTGGAGAAGAGTCATGCAAATTCGAAAATACATATAAGAATTCACTAAATAAAATAAGTAATAAATGTGAAGGTAAGGGTATGAATCGTCTAAAGATAGATCAAGAATGGAATTCCAAATATATTAAAGATATAGGAAAGCATTTATGTATACCTCCAAGAAGAGAATATATATGTCTACATGACTTAAATACATTAATGGCTTCTACTATTCATGACAGAAACGATTTACTAAAAAAAATACAGGACATAGCAAAAATTGAAGGAGATGATATAATAAAAAAATTATTACCCCAATATCCGTGTAATGAAGATGTAATTTGTAAAGCTATGAAGTACAGTTTTGCTGATTTAGGAGATATTATTAGAGGAAGAGATATGTTGTTAGGAATTAATAGTGTTAATGCATACGAAACAACATTAAAAGTTATTTTTGAAAAAATAAAAACAAAATGGGAAAATGAAAATTATACTAAAAACAAAGGTAAATACCCCGACCTACCATCCTTTCGTTCTGCCTGGTGGGATGCTAATCGAAAAGAAATTTGGAAAGCTATGACTTGTAATGCTCCTGATGAAGCAAAAATTTATATTACAAAAGAAGGTGGATATATATCTCCTTTAACCTGGACAAAAAACAAATGTGGGCATAAGGATGATCCTCCTGATTATGATTATATTCCTCAACCTTTACGCTGGATAAGTGAATGGAGCGAACAGTTTTGTTTGTACCAAAAACATTTATTGGAATCGATGAAAAATTGTGAGAATTGCAAGAAAAAAAACAAAAATGCAGATTGTGAACAGACAAAATATGGATCATGCGTGGACTGTAAAAAAAAATGTGAAAAATATAAGAAATTTGTAGAAAACTGGAAAGCTCAATTTGAAATACAAAAGAAAGCATATAAAGAAATATATAAAAAAGCAACAACATCTAACGGAAGATATTTTAATGGTATTGATGAAAATACTAAAAATTTTGTAAAAGAACTAGATAAAAATTGCAAAACGGACGAAAACAAATCTGTTGATACTGTCGATAAATATCTTGAAGGAGGAAGTGTTTGTCGAAGATTTAAATTTGGAAATACGCAGTCTAATCATCCAAATTATGCTTTTCATAACACGCCACTTAGTTATGTAGATCATTGTGAATGTGCTAAAAAATATGATCCATTGGATGAATGTCCTGTTGACAAGGACGAATGCAAAAAATATGGACCTATTCCATGTAATGTTAAATATTATAATGAAAATGAACATATATGGGATAATAGACTTCTAAAGGATCCTTTAGGCAAGAATTTTGGAGCATTAATTCCTCCTAGAAGAAAAAATTTATGTTTTACAAATATAATTTATAATTGCAGAAAAATAAGAAATGAAACTACTTTTAAGGAGTATATTCTCAAAGCTTCTAAATCTGAAGCTAAAAGGTTGAGTTCATTTTATAAGGATAATAATATTAAAGCACTCCAATCCATTAAATACAGTTTTGCAGATATCGGAAATATTATTAAAGGTGATGATATAGTAAACGATACCCTTGCAGAAAGGATGAACTATATATTAAATAAAATAAACATTATAAAAAATGATGATTTTCAGAATATTCAACGTTCTAATTGGTGGAATAAAAATAAAAGTCATATATGGCACGTGATGTTATGTGGATATAAAGAAGCAAATGCTTCCGTTCAAATATCAGATGAAAATTGTTCAGTACCTACTATTGAAACAGATCCTCAATTTCTTAGATGGATGACTGAATGGGCCGAATATTTCTGTAAAGAAAAAAAAAAAAAAAACGTTA
>NS_L1_84_Contig9223
AGAATTGTTTTTATTTTCTCATTAATTTTGGTAATATTATTGTCACCACTATCCTTTAACATCTCAATCACAGTCTTGTTCCCCACACATATATCTCTATAATCACCAAATGTATAAAACATTTGTCTTTTAAACTCGTCATCTATTTCTCCACCTTCTAATTTCTTTTGGGGTTTTTCATCGACGGTTGATATATCTGCAAATAGTCCAGTTTCTTGTTGTTGTTTTTCCTTTTCCTCTTTTTCTTTATCTTTTATTTTTTTGTATCTATCCCATAAGAAAAACGTCTCTATTGCCGCAGACTCGATAAAAGCATTTCGTAGTTTGTCACTAGGATCTTGTGACGCAGGTTTGCCAACACTTGTTGACTCACTTCCACCACCCGTTTGTGTCTGTGCCTTACCTGCCTGTGTGTTACCAGTGGCTCCTGTGTTGTATTTTTCCGCCCACTCGTGTAACTTCTGTGTATATAGTTTTCGCCTCCTGGGTGGCACACAAATGGCACCCTTATCACCACCACTTTTGCCAG
>NS_L8_59_27670
AGGGATATATTAGAGATTGTGATACGCAAAATAAATTCGACACAAATGATAGTAATGACAACAATTACGCGTTTGAACCGTACCCATATGACCATGAGGATAAATGTAATTGTAAGATTGATACACCATCACAGGAAAAACAAAAAGAATATGACGATGTGTGCAACACGGTGAAGGAATATATTAAGGATAATAATAAGGAAAAAAATACACTATGGCGCTGCAATAACAAACGTTATGAAAATTGGCAACGTAGTACAGAACAGATTGATAGGAATCATAAGGGAGCATGTATGCCTCCAAGAAGAAAATCATTATGTATATATAAACTAACAAGAGATAATGACACAAAAACAATTGACCAATTAAAAATGTCATTTATTAAATCTGCAGCACTAGAAACATATCTTGCATGGGAAATATATAAAGAAAATAATAAGGATGCCGTTAAACAGTTAGAAAAAGGAGAAATACCAGAAGGTTTTAAAAGAATAATGTTTTACACATTTGGAGATTTTCGAGATATGTGTTTGGGTACAGATATATCAGCAAAAGTAAATGAAAAACGTGGTGTAGGTAAAGTAGAATATAGTATAAATAAACTTTTTCGAAATGGCCAAAATGCTAATAAAGAAGACCGTAAAACATGGTGGAATTCAATTGAAAAAGAGGTATGGGAAGGGATGTTATGTGGATTATCACATGCTGTCAGTAATAATGACAAAGCGACAGTACAAAAAACACTTACTACCAAGACCATCTACGACTATGACACTGTGACATTTGATGGTACCACCAAATTGGAGGATTTCTCCAAGCGACCCCAATTTTTGAGATGGTTTATTGAATGGGGAGAACATTTCTGTAAGGAACATACAAAGGAGTTGGCCAAATTGGTAACGGCGTGTCCACATGACACGTGCAATAATGGAGAGGAAAGCAGGACAAAATGTAAAAACGCATGTGAAAATTATAAAAAATGGCTTAAAGATTGGAAAAAAAAATATAGAACACAAAGCGAAAAATTTGATAAAGATAAAACAACCAATAAATATAAAGAAGATCCTTCAGCAATAGAGGCACATAATTCATCCAGCGCTCGCGCTTATTTAGGAAAAGAATTACAAAAACTTTGTGATAACGGAGAGTGTAAGTGTATGGAAGAACCTTCCAAAGAACCAAAAAAAACAGATAATATTACTGACATGCCCGCATCCTTAGATGATGAGCCCAAAGAAGTAAGAGGAAAATGCACGTGTCCAAGAAAACCAGCAAAAAAACCCGGCGATGGTGGTGTCGCTCGTATTCTAAGCACTCCACGTAATGGCACCATTGAGGAAGTCGACTCCGATGAAGATGAAGACCCCTCCGAATCCGAAGAAGAAGACGACTCAGAAGACTCCGACTCCTCAGAAGACGACGACGAAGAGGAAGAGGAAGGTGAAGGTGACGTCGACGAAGATCACGCCCCCGACGAGGAGGAAACGGTCGCAGAGGTAACAGAGACAACCGCCGAGGAGGACGAGGACACCAAGGTGGTAGACCAGGTGGACGTCCAGGAAGAGGAAGCGGCGAAGAGACCACCTCCCCCACCAGCACCCGCTGCAGAAAGTCTCGCTCGTTCTTTACAACCAATCGCACGTGAAGATACCCTACCACCTGCCGACCCCGGCCGTTCCGCCGTCCCCTCACGCGACAGCCCATTGCCACCCGCTGGAGAAGGCCTCGGTCGCTCTCTAGGCCGACGTTCTAAGGAAGAGGAAGAAGAAGAGGAGGAAGAAGAGGAGGAGGAGGACAAGGTGGAGGAAAAGGCAACACCAGTACCAGAACTACCAGGACCACCAGTACCAACACCAACAGTAGACGTTTGCAGCATAGTGGACAAAGCACTTAAGGTCGAAAATCTCACTGAAGCTTGCAAACAAAAATACGACGGAAACAACTCACGTTTAGGTTGGAGGTGTGTCACACCAAGTGGTGACAATACTACCACACGTGAGGGTGCTGAAGCCAAAGGTCGTCACAGACGTGCAGCCGGTGATTCCACTGGCAAAAGTGATGGTAGTATTTGTATCCCACCCAGGAGACGACGATTATACATACAAAAACTACACGAGTGGGCGGAAACAGTGGGTGACAAAGGCGAGTCGAAGTCACAAGAGGGAGTGTTACAGACAAAGGCAGTTGTTGATGGTAAAGCCAATGCGGAAGGTGGTGGCCAAAAGGGTGCCAGAGGTCCTAATGGTGGTACCGAAGGTTCTAGTAGTGGTCCATCCACGTCAGAAAGTGGTGACAACAAAACACCAAGTGACAACAAACTGCGTGATGCATTTGTTGAGTCCGCCGCGGTTGAGACGTTTTTTTTATGGCATAGATATAAAAAGGAGTGGGAACAAAGGAAGAAGAAGGATACACTAGACGCTGGGTTGTCACCACTACTAAAACCCCTCGATGGTTACGTCCCTAGTGGTGATGAACAAACCCCAGAAAACCAATTAGCTAGTGGTAATATTCCCCCCGATTTTTTGAGACAAATGTTCTATACGTTTGGAGATTATAGAGATATATTATTTAGTGGTGGTACAAGTGACAGTGGTAGTGGTAGTGAAAAGGATAGTAGTAGTAATGAAAAAAATTTAGTAGTTCTTCTTAGTGAAAACCAGGATGAAAAACAGAAAATGGAGAATATAAAAAAAGCTATAGAAAAAATTCTCCCAAAAAATGGTGGCACACCTCCTAGTAGCAAAGACCCTAAATCCTGGTGGGAAGAAAATGGTCCTCATATCTGGAATGCTATGGTATGTGCACTAACATATAAAGAAGAAAAAGACGAGACAAGTGGTAGTGGTAGTGACGGCAAAACCACATATAAAATAGTAAAGGATACAACAGCGAAGTACGACGAACTTATTGACAAAGACACCGGCAAACCCAAAGGCAAATACAGCGACTACGAAAAAGTGACACTCGAAAATAGTGGTACCCAACCCAAATCCAACGACGACCCCCTCAACAACCCCAAATTAAAAGATTTCGTGGAAATACCTACGTTTTTTCGTTACCTGCACGAATGGGGTCAAAATTTTTGTAAAAAACGAACAGAGATGTTGGGGAAGATAAAGGAAGATTGTAAGGTGGATAATGCTGATTACAAATGTAGTGGTTTTGGGGAGGATTGTAAAAATAATCTTCTTAATAAGCCTTATGATACTGTTCCGTTTTTAGTTCACAGTTGTGCCAAATCTTGTAGATGGTATAAAAAATGGATAGAAAAAAAAAAAGAAGAGTTTGTTAAACAAAAAGAGGCATATGGTGAACAACAAAAAAAATGCCAAACGGAAAATAATGGTGCTGGAACTAAATCTGATAAAACATCTGATAACGAATTTCTTGAAAAGCTTAAACAATATACGTCTATTGATTTATTTTTACAAAAGTTAGAACCATGTAAAAATGAGAATGGAAATGATGAAATAAAATTTGATGAAAAACATAAAACATTTAAACAAACTGAATATTGTGATCCATGTCCTCAATTTAAAATAGATTGTCAAAAAGGTAATTGCGATAATTCTAAACGAAGCGATTGCCTAAATAAAAATAGTATTTCTGCAGAAAATATTGAAACAATGGGAACACCTACTTATGATGTAAGTATGCTTGTGAGTGATAAGAGTGGAAATGAACTTAAAAATGGTTTAAACGTTTGTATAGATGCAGGTATATTTAAAGGTTTTAGAAAAGATGAATGGAAATGTGGTAACGTATGTGGTTATAATGTATGTAAACCGAAAAAAGTCAATGGGAAAGCAAATGGTGAAAAACATATTATAACAATTAGAGCATTGGTTACACATTGGGTACATAATTTTTTGGAAGATTATAATAAAATAAAAAAAAAATTAAATCCATGTATGAATAGTAGTGATGGATCCAAATGTGAAAATAAATGTGATAAAAAATGTAATTGTGTGAAAGAATGGATAGGAAAGAAAAGAGCAGAATGGGAGACTATACGAGGTCGTTTCAATGAGCAATATAAAGATCAAACTGCTTACAATGTCAAAAGTGTTTTGGAGACGTTGCAACCCCAAACTGAAGTTCTGAAAGCTATAAAACCTTGTGGTAGTTTAGATGATTTTCAAGATTCAAAGGAATGTGCTGTAGATGCGAGCTCAGAAAATGGAAAACCTCAAAAAAAAGATATCATAGAATGTTTGCTTGATAAGCTTGAAAAGAAAACAAAAAAGTGTAAAGATGACCACTCCCAAACTGGTGACAAAACATGTAACGATACATTACTACAAACCCTTGACCTTGACGATCAAATAGATGAAGACCCAGAAAACAAAGTGGCATACCCCAAAATTTGTGGAGATGTGATACCAAAAGAGGAAGCGAAAGAAGAAGGCGATTGTGATAAAGCAGTTACTCCTGAT
>S_L8_56_Contig6301
CAAAAACTAGAATTTGATAAACAAAAAAAAAAATATAATAAAGAAATAAACAAAACTCATGTTAAAACAATAACAATTGGAAAAACAACTATTAATAATTTGTATGTAGGTGATTTTTATAAAAAACTGAAACAAGCTCAGTATAAAGATGTCGAAACGTTTTTAGGAAAATTAAGTGAAGAACAAATATGCAAAAATCAACCGTACAATGATGAAAGTACAATTGATATTAATTTCAAAGATAATCAACCTGACGACATATTTTCTCATACGGAATATTGTCAAGCATGTCCGTGGTGCGGGGCAGAACGAAAAAGTGATGGTAAGGGGTGGAAAGCTAAAGATCATAAAAAATGTGATCCAGGTAAAGGATACGATGATTATGTAGAAACCGAGATACCAATACTTACCGGTGATAAAACAAAAGGTGATATGATAAAAAAATATAGTAAGTTTTGTAAAAATGGTGCAACTGGTGCAACTGGTACTGCCCCTGCTACTGCAAATGTTGGTGGAAAAGGTGAAAACGGTACCACTGGTTATTGTGGTGGTACTAATAATAATGATAAAGGTCCTTCTTTGTGTGAACCATGGAAATGTTATTATTATAAAAAAATTGGAAAGGATGGTGTCAAGAAGGACATTAATTTTTGTGTACTGCAAGATGGAAAACAGTATACGGAGGATCGAAAGGATAAGTCCTATTATTCATTTTTTTATGATTCATTTACTGAAATGTTAAAAGATTCTATAGAGTGGAGAGAAGGACTTAAAAAATGTTTACAAAATGATAAGAAAGTTTGTATAAGCACATGTAATAGTAATTGTGATTGTTATAAACGATGGGTTGAAAAAAAACAAACCGAATGGGGGAAAATAAAAGAACAATTTGGCAAGCAAGGAGATTTGCAAAAAGATATGAAAGGAGAATTTTTTCAGGATACAGATCCTGGCAAAATTCTTGAACTTTATTTGAAAAGTACTTTTTTACAAGATATGATAGATGCCAAGGGCGATACAAAAGTAATAGAAAAATTTGAAGAAATTTTGGGAAAGGAAAATCAGGACGGCCTGCCCAATTTTTCAAATGAGAAAAGAATAATTGAAGAATTT
>S_L8_56_Contig6303
CTTTTCCTCTTACAATATCACCTATATCTGCAAAACTTCGTGCAAGAGCAGAACATATTGCAGAATTATATGTACCTGGAAAGTATTTTTCCATATAAGTTGATAATGAATTTCCTTCATATTTTGCTGTAACTAACACATTTCCCAATAAATCATGAGTATTTTTGGTATTACTTTCATTTAGTGCTTCCAAGTTTTTATCACATATATGTCTTCTTCTAGGTGGGGCACAGGCTGTGCCAGCATCTGTTTCATTATAATCACGTATATTAGGTCCACATTCAGATTTTTGTTCTTCATCAAAACGATCTTTATATCTACCATGGCAAGGATCTCTCTCATTCACATTAGCATTCTCTAAATTAGTATGTTTGTTATGATCTAAATTACATGGATTTGGATAATAATATTTCTCTTCACCTGTTGTCTTAGAAGGACTACCAGGGAAATTTGCTTCTTTCAATTCTCCTTTCAACAAATTCTTATATTTTCTTGCTTCATATTCTGCCTGATTCTTTATACTTTCGGCAAAACCTTCCAAAATATTTCTTGCACTGCTCTGACCTTCATTTGGAACAACGCTTTTAGCTTCTTCTTTTGAAA
>S_L8_56_Contig6306
ATGTATAAATGGATGTGAACAAAAATGTGAATGTGTGAAAAAATGGGTAGAAATAAAAACAAAAGAATGGAACACAATACGAGATCGTTTCAATGAGCAATATAATGTTACTGCTTCACAAAAATCTTACCAAGTCAAAAGTTTTTTGGAGGACTTGCAATCTCAAATGGATGTTACAATTAAGAAAGCTATAAAACCTTGTCCACGTTTAGATGAGCTTCAAAAGTCAAGATATTGTAATGCAACTGCGAATACAGAAAATGATATACAAAAGGATGTTGTTCTATGTTTGCTTGATAAACTAAAAAAAGATGCAGAAAATTGTCAAAACCAACCTAGTGGCACACCATGTACCCAAACCACATCACAACAAACCCTTGAGGAAGAGGACTTACTCCTTGATGAAACAGAAAACCAAGTGAAAGCACCAAAAATTTGTGATGATGTGTTAAAAACACAACAACAGGAGGCGGAACCGGAAGGCAAGTGTGAAGAAGACGACAAAAGCGTGGATGGAGAAAAAGATGAAAAATCGGAATCAGAAGAAGGAAAAGACACATCGACATCATCAGGAGGAGGACAAGATGGTTCCCCAGCTCCACCAGGACCGGACCAAGGCGACCAAGTAGAAGACAAAAAAGCGGAAGAGAAAAGCGAAGCCCCCGAAGTTCCTCCAACAAAGGCCCCTGAGGCGCCTACATCTTTACCTCCTGC
>S_L8_56_Contig6307
GGAAAAAATGGGAAAAACGTCGAAGACGTCTACTGACACATTGTTGGCAGAGGTGTGTATGGCAGCATACTATGAAGGGGACTTAATAAAAACACATTATACAGAACATCAAGTAACTAATCGTGATACTAAATCTCAATTATGTACAGTATTGGCACGAAGCTTTGCAGATATAGGAGATATCGTACGCGGTAAAGATCTGTATCTGGGTTATGACGATGAAGAAAAAAAACGAAGAGAAAAATTAGAAAATAATTTGAAAACAATTTTCGGGAAAATACATGATGACGTGACGAAGGAGAAAAGATCTCGCTACGATGGTGATACTGAAAATTATTATAAATTACGAGAAGATTGGTGGACGGCGAATAGGCACACCGTGTGGGAAGCTATCACGTGCGACGAAGACAAGAAGCTAAAAGATGCTTCATATTTTCGGACAACATGTAGTGATGAACAAGGTGGAGCCCAAGCTAATAACAAATGCCGATGTGTAAAAAATGATGTTCCTACATATTTTGACTATGTGCCTCAATATTTGAGATGGTTCGAGGAATGGGCAGAAGATTTCTGTCGTAAAAAAAAAAAAAAACTAGAAAATTTGGACACACAA
>S_L8_56_Contig6309
AAGTAGTTATTGCGGATATAGTGATCATACACCATTGGATGATTATATCCCACAAAAATTAAGATGGATGACCGAATGGGCAGAATGGTACTGCAAGGTGCAGAAAAAGGAGTATGATAAGTTGAAGGAGAAGTGTAAGGAGTGTAAGGATAAGGATAATGGTCAAGGCTGTACGAAAGAGAGTGGTACAGGTTGTACGAAGTGCACAGAAGCTTGTAATGAATATAATGATATAATAGGATTATGGAAAGAACAATGGAATATAATATCAGATAAATACAAAGAATTACATGAACAAGCACAAATGTCTGTTAGTAATAGTGGTATTGAAGCTTCCAGTACTGCCAAAAATCATATAGACAGGAATGTTATTGAATTTTTGTCGGAATTATACCAACAAAATGGTGGCAAAAGTAATAAAAGTGGTACTAGTGATGAAAGTGCTGTCATTGGTACTAAAACCACATACGATAATGCTGGAGCATATCTCCATGATACAGGAAATTTTGATGATTGTCAGTCACAAAATGAGTTTTGTGATGAAAAAAGTGATGGTAAGGATAACGAAAAATATGCCTTTAGAGATAAACCACAGGACCATGATGGTGCGTGTGGTTGTAAAAGTGGATCGAAACCGACAAGGGTACAGATAAAAACGAAAAAAAAAGCGGAAGAAAAGGATACGGAATGTAAAACAGTGAATGATATACTTAAAGAAAACGATGGAAAGAAACAAGTAGAAGATTGTCATCCAAAAAAGAATAGTAATGGATATCCCGATTGGCAATGCGGAAATATAAATTTAGTGGAAGACCCTCGTGTGTGTATGCCCCCTAGAAGACAAAAGTTATGCGTACATTTTTTGGCAAATGATAATGAAATAAAAAAATTACAATCACAAGTTAATTTAAAAGAAGCTTTCA
>NS_L6_24_33801
AAAAAAAAAAATTCTGCTGCACAATTTTTGAAAGCATTGAAACATTGCAAAGATGATCAAGGTAATAGTGATCAAAATAATATAATAGATTTTGAGAAACCTGAAACCACATTTGGCCCTTTAGAATATTGTAAAACGTGTCCTCCCAATAAGGTTTCTTGTAATGTTATACGTGGTAGAAGTAATGGATGTAATGTTAACGATAATGAAGAGAAATGGAAAGAGGTTTTTGCTAAAATACCTAAACACAAAGAAAACAGTACTGCAAATATTACTGTAGATATGATGGATCGTAGGTGGCCGTTTATTGAAAAGTATTTAAAAAATTCAAATAATTCATTTAAAATATCACGTTTATTTAAAGGTATAAGGAAAGAACAATGGGAATGTAAAGTTACTAATGATGATATGCATATATGTAAACTAGATAACTTTAGTGACAAAGTAGACCTTAATAAATATACTACATTTAAAGTATTTCTAGTATATTGGTTAGATGATTTTATAGAAAGTTATTATTTATTGAAAAAAAGAAAAATATTCGAACAATGTAAAGAAAATGGAGGAAAGACATGTGATGCAAATTCTAAAAACAATTGTGCATGTGTGAAAACATGGGTAGATAAAAAGAAAAAGGAGTGGGGAAATATAAAACAACATTATAATATACGAGAACAACAAGAGGGTGATGGCAATGACATGAAATCATCGGTTAGACAGCTTTTGGAGCAATTGCAATCTTTAACTGAACTTGACAAAGCTATAAAACCTTGTAAAACTTTTGACGATTTCAAGAGGTCTTGTGGTCTTAATGGCGATGAGAGCTCAGAAAAAAAAGAAAGTGAAGAGAACGATCTTGTTCTATGTATGATTACAAAGCTTGAAAAAAAAATTAGTGAGTGTAAATCCCAAGATAGTGGAAAACCAGAAGCAAATTGTGTTGACCCCACCCAACCTGATGATGAGGACTTACTCCTTGTAGAAGACGACAAAATAATCAAACAACCGGGATTTTGTCCACCCCCAGAAAAACCAACGGAAGAGAAAACAGATGACAAGTGTCAAGCAGCATCCCCTGTTGTACCCGAACAAGCTGCAAAAAAAGATGTTGGCCCAGCACCAAAAGAAACGGCATCACCACCATCTAGTGAGGAAACCGAACAATCCGACGGACCCCCCGCACAGGCACCAAGACCAGAACCAAGACCTCGACCACAACCTCAACCCCCTCAACCCGACTTATCCCCCCTTAAAACCGCCCTGGTGACCTCCACCCTCGCCTGGAGCGTTGGCATCGGTTTTGC
>NS_L7_35_Contig3177
CATATTGTATTTTCTTATTTGCGATAAAATTTCTATATTTTTCACAGGCGTTTTTAAAGGCATCTGGATAAATTCTTCCATCTAGACATTCAGCATTTTCACTTTGTGCTTCTAATTCTTTGTACAATTCATTTTTTCTAGAACAAAACGCTTCCGTCCATTCCTGAAACCAACGAAGAAATTGAGGAGTTCCTTCTTCTTTTGGTAATGAACAGTCATCTATCGTAACTCTTCCTCCAGCATTTTTATATCCACATAACATAGCATGCCATATATGACTTCTATTATTTTTCCACCATGAAGTAGCATGCCTACGAACATTATTTGAGACATTAAGTAATTCTAATAATCTCTTATTTATCTTTTTTGATGTTGTAGTGTCCAACATATCAGTACCTTTTATTATATCTGCATAATCGGCAAAACTATATTTCATAGCTTCCATTACATCATTAGAATTTTTGTTATATTTATCCCACAATAATTTACCTTCAGTATAGACAGCATTTAGAAATACCTTTTTGAAGTCATTTTTGTGTACCATACTAGGCAAATTTATAATTGTATTATAGAGACATAAATGTCTTCTTCTTGGTGGAACTAACACACCTTCATTTCGTCCTTTAGAATCTTCAACACTAAAACTATTCCAATTATGAAGTTTATTATTAAAAATTTGACTCTTGCATGTATTAATAGGTTGCAAGTTGTTACATACGTCATTATTGGTATCGTCTGGACATTTATCCACTGGGTGATGTGTAATTTCACATGTACATTGACGTTCGTATTTTAATGGTTTATCTTTGAATGCATATTCATCCTTTTTATCATCCATATCAGAAAACTTAAAGCTTTCGCAATGACTTGTGTTAAGAAGATATTTATCAACTGTTTCAACTGAACACATATATTTATCCTTTACTTTTTTAAAAAATTCAATAACATTTTCATCATCGACATAACTTTTCCTACCTCCTTTACGTTTTCTTCCATGTTCATATGTTGATATTGTTGTGCCTATTTGTGAAAATCTACTAGGCCGAGGAGGTATTGCTTTTATATATAATTCTTGATATTTTTGTTTTTGTATATTAAACTGTGCTTTCAAATTTTGTACAAGTTCACCATATTCTTTACATTTTTCTTGACATCTCTTACAGTTTGTTCCATTATGATTATCTTCACATTTTAAATCAGTTAACTTACAATCGTCACATTCCGTTTTCATTTCATCGACTTTTTTGTTTATTATTTTACAATAATGTTCCGACCATTCAGTGATCCATCTTAATCGTTGAGGTATATAATCATCATAAGGAGGATCTTCG
>S_L3_13_39356
ATATATATATATATATATATATATATAATACCTTTAGAAAAAAATAAGTGAATGTAGCAAACGCGATTCCTACACTTAACGGGAAGGCGGAAGCGGACATAACATCGCGCCAATCAGAGAGGGTGTATTGGGGTGTTGGTCCCACTGGTTTGGGGGGTTTTTCATCCTTTTTTTCTGGTACTGGTGCAGGTTGTGGTTGTGGGGTTTCGGGGTTGGGTTTTTGCTCACCATCTGCTTGTGGTACCGGTTCTTCTGCTGTTTTTGCTGGGACACAACCGCCTTTTTCCTCTGTTTCTTCTGTTGGTCCCATATCTCCACAAATTTTGGGTATCATATTCTTTGCATCCTCTGGGGTTTGGTCTTCCTCTTCAAGGGGTTCATCGTCTTCGTCTTCAACGGAGGGGGATTCTTGACACTGTGCTGGGTTTTGGTTTTCGCCACTATCTTGGTCAGCACAAGTTTTTGCTTTTTCGCCAAGCTTTTGAAACAAACATTCTACGATATCCTTTTTGTTAGTAACTCCATTTTCTGAGCTCGCAGCTTCATTACATTGTTTTGACTCGAAATCACTTATTTTTTTACAAGGTTTTATAGCTTTCAGAACTTCATTGTAAAAGTGACCCTGTTTTAAAAAATTATTTAAAGTATTAGTAGCATCATCTTCACTTTTATATTGTTTCAGGTAACGTTTTTTTATTTTTCCCCATTCCTGCGTTTTCTTAGTTATCCACTGTTCTACACATTCATATTTTTTTTCACATTTGGATCCATTTTCATTATTTATACATGGCTTTAATTTTTTTTTAATTCTATTATAATCTTCTAAAAAATTATCTACCCATCGTTTAAGCAGTGCTCTAATTTGTATAATTTGGTTTTCATTTGCTTCCCCATTAACATTTTCCGCTTTACATACATCATAACCACATACATTACCACATGTCCATACATCTTCTCTAATACCTTCAAAGATATTTGCATCTTTACAAACATCGTTTAAATCATCAAATTTATTTCCATTTGTATTGTTATCACTGACACGCATAACAACTTCCTCAGTACAATGTATCTTATCCTTAAAATTTTGTGCAGTAATTTTTCCTCCATTACATTTAAATCCATTTAAAGAACATGGATCACAATATTCTGTATGTTTAAATGTTTTACCTGCTTCCTTAAAATCTGTTTTATCCTTTTCATTGTCAGTTTTACATGATCCGTTTTTTAACCTTTCTAAAAAGGCTCCAGCTTCTTTGTACTTTTCTAGTGTTTTATGAAATTCTTTATAATCATCCTTTTTACTTTCAGCACCATTTTTTTGTTGTTCATATGCATTTGATTGTTTATGAAATTCGATTTTTTTTCTTTCTATCCATTTTCTATAAGAACTACAAGGTTTGCTACATTTTGGACCTTCTAAATCCGGAACAGTTCCATCGTTTTTTCGAAGAATTTCAGTACAATCTTCCCCATCCCCACTATACTTTTGTGAATCACCATCCATACACTCATGTTTTATTTGTGCCAATCGTTTTGCTCTCTCAAAACAAAAACTGTTTCCCCACTCATGTAACCAACGAAAATAAGGGGGTATTTCCACAAAATCTTTTAACGTGGGGTTGTTGATGGGGTCACCACTAGGAACACTACTAATTGTGACACTATTGTAGTCGTGATTTTTGGGTTTGTTGTTGTTGGTATACAAAAGTGCATCTTTCAAATCCTTATTCTGTTCTATTTTGGCATTTTCGCCTTTTTCCTCTTTATATGTTAAAGCACAAATCATTCCATTCCATATATGTTCACCGTTTGCTTTCCACCACTTAACACGTGGGTTTTCTCCACTATTTTGGGGTAGGACACGAGTTTCTTGGTTGTTGCCACTTTGGTTGTTTAAAATGTCCGTAATTTTCGCTTGTATTTGTTTCATTTTCTCCTTCTCACTACTACTTAGTGCCTTAAGGACTATATCCGTGTTACTAAATAATATATCTTTGTAGTCTGCTAATGTATAAAACATTTGACGCAAGAAGGGTAGGGGTATGGTACCACGTTTTAACTCGTCTTCCGGTTTGGGGTCCTTGTCATCACTACTGAGACCGTTGAAGGGGACGAGTAGTAATCCATTTTGTTGTTTTCTTTTTTCCTCTATTTCCTTTTCTTTTATTTTCTTATATCTATGCCACAAGAAAAAAGTTTCAACAGCAGCGGACTCCACGAAGGCTTTAAGCAAGTCGACGTCGGCGCGTGGGTTGGACGACGTCGGCAAAGTTCCCGCCTGAGTGGAGTCTTGTGGTACCTTACTCTCTTGTGTGTTACCACTACTGTTTGCCCAATCGTGTAGTTTTTGTATGTATAGTCGTCGTCTCCTGGGTGGGATACAAATACTACCACTATCACTAGATTTAGTGGTTGTATCG
>S_L3_13_39354
CTTAAAAGCTTCTTGGTTGCGAAAATGTATTTTGATATTTTTCCATTCTTCTTTTTTTTTTTCAACCCATTTTTGAAAACATTCACAATCTGTTTTACATTTATTTTTTTTATTACATCTGGTGCCATTATTATTTTCTAAACATTTCTTAATTTTTTCTGTTCTCCAGTATATGGAATCTTTTAACATATGTACCACCCAATAGTAAAAAAAAGGATTGAATGTCTTTTGCTTTTTCCCATTTTCTTCGCCGTTCGTCTTTTCCAATATACATAATCCGCCTCCAGTTTTTACATCGTTGTCATAGACTGGGTCATCCACACCATTTTCTTTAATTTCTTTCTCCAGCTGTTTAACGTGATAACATTTCCATGGTTCACACAAAGAAGAATTACTATTAGTACCACCACAATAACCACTACCACCACCACTAGAACCACTTGTTTGATCGCAAAATTTCTTTAATTTTTCTTTTATTTCTGTTTCTCCTTCACCACTCTTAAGGATTGTAACATCAGTAGGGTTTACGTTATCTTTAGGCTTATAAAGGTTTATACGTGGACAATCATTCCTATTATCTTTCCTTTTCCATTTTTCTTTCTCCCATGTTACTCCACACCACGGACATGCTTGACAATATTCCGTATGAGAAAATATGTCATCAATTTTCTTTCTAGTGAAATCAACATGATCTGCTGTTTCCTTTCCTACTTTAGGTGGATCTTTACATATTTGTTCTTTACTTAATAAATCCAAAAATTCATTAACGCCCCCCTTAGTTTTAAGTTCTTCATAAAATTGTTTTTCATATCCTTCATAATTAGTTGTACCACCTGCATCCCGTTTTTGCCTCCCATTACCACTACCAGCAGCACCACTACCACCACCACGTGTTATTTCTTCATCATATTTGTTTCGTTGTTTGTGAAATTGTTCTTTTTGGTTATCTATCCATGTTCTAAAATGAGAGCAAGAACGGAAGCAGCCTGTACATTTGTGATCCCAACGATACATGTTTATTCCTCTAAAAGTTCCTTTACAATCATATCCATTAAGATCACAATATCGGTCCTTACCGGTTCCATCTTCTCCACGACATTTTTTTATAGCATTTTCTAATTTATGTTTTCGTTTTCGACAAAAGTCTTCCGCCCATTCCTCGAACCAGCGAAGATACTGCGGCACATAGTCAAAATAGGTTGGGGGATCGATATTTGCCTTGTCGTCACCTGGTTTGTCGTCGCCACACCGGCAGTAGTTATTAGCTTGGGCTCCACTTCCATTCATACTGCAGGTTGGTCGAAAATATGTATTACCTTCCGCCTTACATGTGATAGCTTTCCATACTTTTTCTCTATTAAGTGTCCACCAATCTTCTCGTAATTGATAATAATTATTGTTTTTATCACTTCCGTAGCGCCTTTCTATCTCCTCCATCTTCCTATTCTTTTGGTTTTCCTTCAATAATTTCTCATATATATTCTTAAAAATCGTTTTTAAATTCTCATCTAATTGTTCTCTTCGTTTTTTTTCTTTTTGATTATAACCTATAAAAAGATCTCTTCCACGAATAATATCACCTATATCTGCGAAACTTCGTGCTAATACGGTACATAATTGGGAAGCAGTACCCTCATTAGTGTGTTGATATGGTGTATAACGTGTTTTTATTAAGTCCCCTTCATAGTATGCTGCCATACACACTTCTGCCAACAAATTATGTCTAGCATTACCACTATTATAATTATTTGTGTCCATGTTTTCCATATTTTTGTTGCATACATGTAATCGTCTATATGGAGCACATGCTCCTTCATTTTTACCATTACTACCATAACTACATTTCATTTTTTTGTTATCATATTCTGCTTGTTGTTTAACCGAAAAACGTTTATCACTTGCACTTCCATTTCCGCAAGGATACCTGTTACGGTTACCCTTAATAAGTTCATTATATTTACTTTGAAGTTCGCACGGATCAAGGGTTTTAGCTCTTACCCCACCAAAAATTGTTGTACTACTTAAGAATCCTTTCAATTCACCAATATAATTTTCAGCTTCAGTTTTCACTTTGTCGTGCACTTTTTTCCCTATGCTATCCAATAAATTTTTGGCACTTGTTTTATCAATACCATCCTCACCACCCGGACGACCTCCTTGCGCCGACATTTTCGTTATTGGTGCACTACATTATGTCATGCATACGTGGTTTATATCGTGGCATACATGGTTTGGTGGTGTTTTGGTACGTACGTGGGGGTATGTATGTATGTATGTATATATGTATGTATATATGTATGTTATGGGAGTATTGTAATATGGTAGAATAATGATATTACAATACTCCCATAACATACATATATACATACATATATACATACATACATACATAC
>NS_L7_19_Contig5342
CTCATTTCCTACCTTTATTTTCCCATTTTTACAATCCCATTCGTCTATTTTATCAAAAGGATTTCCATTATTATCACATGTATGGTTTTTCCCAGATTTATCTTTTTTAATTTCACATATTCTTTCATTTTTCCAGTTATCTACATTATTCGTAGTGAATACCTCCTTTTCAGAATTTTCCTTTAGTCTATTGTCAGATTTTTCTACATCCGTTTTTGCTTTTGCATATAATTCAAATGCACTTTTATCTACACAATTTAAAGATGAATTGGGTAATTCCTCTATTGGATCTTTACAATCACATTTTCCTCTGATTTCCTCAGGTTTTTCATCCAATGATTTGGGCATATCAGTATTATCATATGTATTTTTGGATTCTTTGGACTCTTCATTCATACAAGAACAACTATTGTTTTCACAGAAAATTTTTTCTAATTGTTTCTTCAAATATTCACGAGCGGTTTTTGAATATTTTGCATCAGAAATATTGTTGTATGTTTGGCTGTCTTTATCTCTATAGAATTTACTTTTTTGTTTATTATAATTATCTTTCCACTGATTAATAAATTCTTTATATTTAGTACACTGTAAACTACACTTTGTGCACTCTGA
>S_L8_56_Contig2537
AAGAAACGTGTCCCAGTACCGACACTAGAGACCTCGGTCGCTCCGAAAACCAAGAACCATCACCCGCCGGCCCATCATCACCTGGCGCCACTGCCCCCACTGACAACCGTGACTCCGAATCCGAAGAAGACGACGAAGACGACGAGGAGGACACGGAGGACGCCAAGGTGGAGCCGGCGGAAAACCAGGGGGAGGGACCACAAGAACCAACAACAAAAGAGGAAGTAGACCCCAAGGTTTGTGAAACAGTGGCCACAGCACTTACACCAGACAATCTCAAACAGGCTTGCGAACAAAAATACGACGGAAAATATTACGGCTGGAAATGTGTCACACCAAGTGGTGACAAAACAGACACAGATAGTGAAGCCAAAATTCGTACTACACGTGCAGCACCTGGTGCCGAACCCCGCACAACTGGTAAAACCACTACATCTAGTGGCGCCATATGTGTGCCACCACGAAGACGACGATTATATGTGGGGAAATTGGAACAGTGGGCGGAGAAACAGTCGTCGCAACCACAGGAGAGTAATGAGGCCACGAAGGGGTCGACACCACAAGCGGGTGGTCAAGCCACTTTGTCGCCGTCGTCCAACCCACGCGACGACGTCGAATTGCGCAACGCCTTCATCCAATCTGCGGCAATAGAGACTTTTTTCTTGTGGGATAGGTACAAGAAATTGAACGCACCACAAAGTGAGTCACCACTACTACCACCACAACAATCCGTTACAGATAGTGATGAACAAAACCCCGAACAAGAGTTACAAAAAGGTCATATACCCCCCGATTTTTTGAGATTAATGTTTTATACATTAGCAGACTACAAAGATATATTATACAGTGGTAGTAAAGACAAGAAGAG
>S_L8_56_Contig2534
ACCATTACTTATACAACTCTTAAGTCTTTTTGTTCTCCAATGTATGGAATCTTTTAACATATGTGCTACCCAATAGTAAAAAAAATCATTGTATGTCTTTTGGAATTCCTCAGGGTCATTTTCAGACTTTTTTTCTTTTTTCAATATACATAATCCGCCTCCTTCTTTTACATCCTGGTCATAGTAGTAGTCATCCACGTCATCCTCACCCTGACCATCTTTCGTCAGCTGGTTAAATTGATAACATTGCCAATTTTGATACAGTTTCTGACTACCACTAGTGCCACTATCACCACGACCACCACCATCATTTTTTTCAGCACAAAACGCCTCTAATTTTGTTTCAATATCTTTTTCTCCTTCACCACTATATAGGAAATTAATAGGAGTACCGTGTTCGCCCTTTTTAGGCCTATAAAGTTTTATACGGCATTGATCAGTATCTTTCTCTTCCCATTCATTACCATTTTTCTTTTTCACCCCACATAGAGGACATGGTTGGCAATATTTTGAACGATAAAATGTTCCTTTTCTTTTATCATTACTATTATCACCGTGTTCTTGAGCAAAATCAATTGTTCCTCCATCTTTAACTTTTGTGCATACATTTTCTTTACTTAATTTTTCCAAAAAATCATTAACATCACCATATCCATTACTTTGTAGTTTTTCATAAAAAATTTTTTCATATCCATTATCATCACTACCACCACGTGCATCCCGTTTTTGCCTAGGTTTACCTGATATTACGGTTTCACATTGTTTTTTTTGTTTGTCAAATTGTTTTCGTTGGTTATCTATCCACTCAACGTAAGGATTACATGCATACAAACAGCTA
>NS_L7_19_31355
CTTGTAAGAATACAGGTCTTTTGGAAGATACGTGTGTTCAAAAATGGGAATGCCAAAAAAAAAAGAATGGCATACATGAGTGCAAAATAAATGATGTTGTTGAAACTAAATATTTCGAAAATAAAATTTCATTTAAAATATTGTTTCAGAGTTGGTTAATTGATTTCATAGAACATTATAACAAATCAAAAGAAAGAATTACACGATGTACAAATGATGCAAATTCGTGCAAACAAGTATGTGAAGGTAATTGCGACTGTGTTAAAGAATGGTTAAATAAAAAATCTGCAGAATGGAAAACAATAAAAGAATATTATAATCAACATTTCAAAGATAACGATGAACGTATTCCTTCTAGGGTTAAAAGTTTCTTGGAACAGGGACCCTTTGAGAAGGATTATAAGAAAGCCCAAGATGTGGTTGAAGGTGAAGAGGAACAAAAAAAATTATGGGGATGTACTGATCGAGATGATTGCAGTGAGGAAGAAAAAAAGAAGGAGGATGATTTTATAACAATTTTAATTGATAAACTTCAACAAAAAATAGAATCTAGCAAACAGCAACACGAACCTAGTGTCGAAACACAAAAACCTTGTGATACATTCCCCACCCTTGACGAAGAACCTCTCCTTGACGAAGACACAACCGATATCCAAAAACCTTCATTTTGTCCCGATGATACACCCATACCATCTCCACCGACACCATCAGAACCAGCACCACCAAAAGATACAGCAGCAGATAGTGAGCAAAAACCCGAAGAAGAAGCACGGGAATCACAACAACCCAAACTACCACAAAAACCTCGTGGCAGCGAAGAAAAAGCAAAACCAACAAAACCAAAAGTGGTAAAACCAAAAAAAGTGGAACCCCAACCACCCGGCGACGACCCATGGGAACCCCTGAAAAATGCCATGTTATCTTCTACCATCATGTGGAGTATTGGGATCAGTTTTGCTGCATTCACTTATTTTTTTCTAAAGAAAAAAACCAAATCTACTATTGATCTTTTGCGTGTCATTAATATCCCCAAAAGT
>NS_L7_27_Contig4968
AGAAAAATTAATTAAAGCACATATAATAAATACAAAATGTAAAGATATCGTTGAAGGGAGAAAACATAAAAGTATGGTTGATATAACAGATGTAGAATGTAAACGATTATTTATTGATTATGAAGAATGGTTTCGTTACCGATATAATCAATGGAAGGGATTATCTGAAAAATACATTAAGATTAAGAAGAGCAAAAATTCTGGAGTGAATATACCCTCTGAGGAATGTGCTGCATCATACGTAACAAAACATTGCAATGGATGTATTTGTAATTTGAGAGATATGGAGGATATACATAAAAACATTAATAACCAAAATGAATTAATGAAGGAAATGATTAATATAATTAAATTTGATACTGATCAATATAGAACTCAATTACAAAATATATCAAATTCTATGGAAATAAATCCAAAAAGTGTAAAAACAGCAGTAGATACTACGAAAGATATAGTTTCATATGGATTGGCCGGTACTATGGGAGTTGCAGCAATTGGATTACAAGCAGGAGATTTTCTTGGAAAAAAAATTCAAGATTTGTACAATGAATTTATGAAACCTGTTGAAAAAAAATTAGATACATCATCTAAAAATCTTAATATCTACGAAGACCCCAACATTATGGTTCCTGCTGGTATTGGTGTCGCCTTAACTCTAGGATTGTTATTATTTAAGGTAATTATATAAAGATATACATATATGTAAATTAATTAAAAGGAAATGAAATGAAATTATTCACAATATAAATATAAAAAAAAGAAATATATATATATATATATTAATATTTTACACAATATATACGTATAAAT
>S_L7_20_Contig5380
TTTTTTTTTTTTTTTATATTTTCCATAAGTTCTTTCCATTTTGCTTCATTTTTGTCTAGTTTATCCATAACTTTAAAAAAATAACCTTCAAAAAGATTATTAATATTACTATAATATGATTGCTGCATATTCTTTTTTTTTGTGAACAGTTTCTTTATACTATTCCATTCTTCTTCTTTTTGTTTAACCCATCTGTCAAAACATAAGCAATTTCTGTTACATTCATCAATACAATGCGTGGTTGTATTATTTATACAAGTTTTAAGTTTGTCATTCCACTTAATAGTATCCCTTAATAAATATGTAACCCATAATTCAAAAAAATTATGAAATGATATTATCTTAGGATTATCATTATTGATTTCAGTATTTTGTTCCAGTTTACATCTATTTATATTTTCATCCTTATAATAGCATTCCCATTTTTGATTATTTTTATCTTTGTAATTAGTTGAGCTGTTACAAAAATTTTCTAATTTTTGTGTAATATCACCTTGTTCATTACCACTATAAAGGACAGTGATATTAGTAGGCTTCACACCCCATGGAGGTTTATAGTCTTCATTATTTACACGTTCACGATCATTATCTGATTTGTGTGTGTATTTTATACCATCACATTTGACCCCGCAGTCGGGACACACTTGGCAATATTCTGAACGATAAAATATCCCTTTGTCATCAGCACTGTTAGTAAAAGTAATATCCTTTTCTCCTGGTAATCCTCCTTTACAATACTTTCCTTCATTTAGTAAATTTAAAAAAGTGTCATTAGTTGCATATTGCGTTTCCTTAAGTTTTTCATAAAATTGTTTATAATATTCACTATTAATATTATTGACAAATTTGTTATCGTTCGATAAATATGATTGTATTTCTTTTTCATATTTTTCTTTTTGTTTTTTAAATGCTTCTTGTTGATTCCCTAACCAAACTTCAAAAACTTTGCATTTAGTCGAACAGTCAGTACACTTATTATCCAAATGCAAAATACCTTTTTTCCAAATAGTTGTCGTACAATCATATCCATCATGACTACAATATAAACGTTCTTTGTCATTACGACAGGAGTCCTTGACCTTTTTCAATTTAATATTTCTTTTTCGGCAAAACTCTTCTCCCCATTCGTCGAACCAACGTAAATATTGAGGAACATAATCTAAATTGGTAGGAGGATCATCCTTATTATTATGGCCGCATTTAAGATATGAAGGTAATTGTGTATTATTTTCTGATTGCAAGACATATGCAGATTTAGGTAGTGCCCCACAGGTTATGGCTTCCCATACTTTATTTCTATTCACATTCCACCATGCTTCTCTTAATTTATAATAATTTCCAGATCCATCAGGATTGTAATCATTTTTTACTTCATCTTCCATTCCATCATGTATTTTCTTGAAAACCTCTCGGAGACCCTTTTCTACTTTGTCATGGACATTTGGTTTAAACATATCTATTCCTCTTACAATATCACCTATATCTGCAAAACTTCGTGCAAGAGCAGTACAAACGTCTGAAGTTCCTTTATGTGGATGATTATTAACAATTGATTCACCTTCGTATTTTGCTGTAACTAGTACATTTCCCAATAAATCATGAATATTTTGGGTATTTATATAATTTAGAGCTTCCAAGTTTTTATCACACATATGTCGTCTTCTAGGTGGCGCACAGGCTATAGCATCATTTTTTCTTTTATAATTACGTATTTTATTTCCACATTCAGATTCTTCATCTTCATCAAATCGGTTTTGTTCTCTACCATGGCAAGGATGTCTCAAATTCACATCATCATACCGTAAATTAGTATGTTCCTTATGATCTAAATTACATGGATATGAATAATAGTAATTATGCTTATTTACTGGCGTAGAAGGACCACCACGAAATTCTGCTTTCGTTAAATCCCCTTTCAACGAATCCACATGTTTTTTTGCATCTTTTGATGGATGTCTTCTTATATTTTTGGCATAACGTTCCAAAACATTTCTTGCACTGTTCTGACTTTCTATTATACTAGGAATTTTATCCCCCTCTGATGATGATGATTGTTCATTCCCCATTTTTATAATAAAATATTTAAATATTATGTATTAATTCATTGCAATTATTATAATCAATTTATGTCCCCTAAATATATTTTAAATATATTATTATTATATTGCGAAAACAATATAATTTTTCC
>NS_L7_32_Contig14698
GTGTTGGAGCGGGCGAGGTCTCCAGCGGGTGCTCGTTGTGGTACTGGTACTGGTAGTGGGCGTTGGTCACCACGATCCGATCGTCCTCTATGATCATGCCAACCATCCCGTTCAGGTGGAAGTCTCGCTGTTTGAGGTGGAGCTTCGGGTTCTTTGGGTGGAGGGACATGCACTTTACAATTACACTTATATTCATGGTTATATGGATAATCTTTAAAAGGGTATTTGTTGTCCTTGTCATCCTTACTGAAATTGTTTTGTTCCTGACACTCCTCAATATATCCTTCTTTTTCCATATATCCCCCAGCTGTAGAATATATGTCACTATTGTCCTTTTGTCCCTTACGTTTTTTTAAATATTCTAGAAGATGTGTTTCAATTGAATCACTACCGATACCATTTGTTGCTTTTGCGTATAGTGTTTCGTATTTATTTGATTGTGTAATCCATTGACCTTTCCATTGTGTAATAAATTTTTTATATTTTTCACATTGATTTTTACAGTCTTTACATTTTGTCTTACATTCCTCAGTGCTTACACTGCCATTACTACCACATGTTTTACACGTCTGCACCAACTCGTTATACTTCTTTTTCTGTTCTCGGCAAAATTCATCCCCCCATTCTGTCATCCATCTCAAAAACTGCGGGGTTTGGGCG
>NS_L1_84_Contig9871
CACGTAAACATATCCCCCACACATATATATTCACTTTTACCTTCAAAAATAAAAAAGCAATCGAACCTAAAGCCAAAGCAATACCGAAAGGAATGGTTTTTTCCAGAAGGTCACGATTGAATGGTTCGTCCGCAGGGAGGGTTGGGTTTACAGATGGTGGAGGCGGAGGAGGGGGTAGAGGTGCGGATGGTTTTGTGTCACTTTTATCAGATGTATCTGGACCGCATGTTCTTCCTGGATTAAGATCTTTTAATAAACTATGAACTATTGAAATTCCATTCCCGTTTTTATCATATTGTTTTATTAAATCATCAAAGTCACATTTACAATCGTTACATTTTTTATTAACATATTCTTGAGCCTTTTGTGGCATTGAAGTTGAACTAGAATTTTCTTTATAATCTGCTTCATATTTTTTCGATATGTTACTCCATTCGAGCTTTCTATTATACAACCAATGATTATATTTTTCTAACACTTTGTAACATGGGCCATCATTAATATCACGAACACTAGTATATACTTTTAAGGTAAGTTGTTCTTTACATAGATTTATTTCATCTGTAACGTCTTTTTTTTTTTTTTTTTT
>NS_L7_27_Contig4022
GAGGCGCCAGGAGGTCCTCGTGGTGGTGGTCGTGGAGGTCGTCGGAGTGGGAGCGGCCGTCAGGTGGAGATTCGGAAGGTCGTGAAGTCTGTGCGTCGTGGTCGCGGTCGTGGTGGTGGTCGCGGTCGTGGTGGTGGTCGCGGTCATGGTGGTGGTCGCCGTCGTGGTGGGGAAGATATTGATGAACGAAGTGCCAAAGAAGTATTGGATGAATTTGGGCAACAAGTGTACGACGAAGTGAAGAATGGTGATGCTAAAAAATATATTGATGAATTGAAAGGAAATTTGAAGGAAGCAACAAATCGTAGTGTGGAAAGACTTGGAAGCATTGATACATGCGACCTTGTAAATAAATATATTTCTAAAGTTGGTGCTAACAGTGAACGGCATCCGTGCGGAAATGCAACAGGAAAAAAAGATGAGTTAGAACGTTTTTCGGATACACTTGGTGGTCAGTGTACTAACGAAAAAATAGAAGGTAATAAATATAGTACTAAAAGTGCTAAAGATTGTGGAGCATGTGCTCCATACCGACGTCTACATTTATGTCATCATAATTTGGAATCTATAGACACAACGTCGACGACTAGTGACACGTTGTTGGCAGAAGTGTGTTATGCAGCAATACATGAGGGAGAATCATTAGTAAAAAAATATAAAGAATATAAAGAAAAGAATCGTGATTTCAATACCAATTTATGTACGATATTGGCGCGAAGTTTTGCAGATATAGGAGATATTATAAGGGGAAAAGATTTACACCTTCGTCATGAACCAGGAATACAACACTTAGAAAAACGTTTAGAAAGAATGTTTGAGAACATTCAGAATAAAAATGAAAAACTTAAGGATCTTCCACTAGACGAAGTAAGGGAATATTGGTGGGAACTTAATAGAGACCAAGTATGGAAAGCCATCACATGCAATGCTGAAGGTACTGATAAATATTTCAAAAAGTCAAGCGGCGGTGATTACTTATTTTCAGGTGGTAAATGTGGCCGTAATGAAGAAAAGGTCCCAACATATTTAGATTACGTACCTCAATTTTTAAGATGGTTCGAGGAATGGGCCGAAGAGTTTTGCCGAAAACGAAATATTAAATTAAAAATGGCCAAGGAAGCGTGTCATAATCACCCAGCAAAATTATATTGTAGTCATAATGGATATGATTGTACGAAACGTATTGAAAAAGGAAAAAGTTGCTCTTGGAATAGTAAGTGTACTGCCTGTTTGAATAAATGCATTCCTTATGAATATTGGTTAGAGAAACAACAAAATGAATTTAAAATACAAAAAGAAAAATATGAAAATGAAATAAAAACATATGAATCTGACAATGATATATCTAATAGTAATATTAATAACGAATATCATAAAACATTTTATCAAAATTTCGGAAAAAACAACCATAAAACAGCGAATTATTTTTTACAGCTACTAAATAATGGAAGGTATTGCAAAGAAGGAGTAGAAAAAGAAGATTTTATTGATTTTACTATTACTGGTGATAAAGGTGCGTTTGATCGTTCAAAATATTGCCAACCCTGTCCCAATTGTGTAGTTGTTTGTAATGGTAAAACATGTACAGAAGATACGAAGGATAACAATTGCAGGAACAAAATAATCGAAGAAATTTTACGAAGTGAGAAAACTACTGATATTGATGTCCTCTATAGTGGTAAAGGACAAGGTGTTATTACAAAAAAATTACATGATTTTTGTTCGAACCCAAATAATTACAAAGGTGCAAATGTTCAAAAATGGAAATGCTATAATAAAAATAAGGATTATAATAATTGTGAAATGAACATTTCATCATACAAAGATGCAACTGATCCTAACGTTATGTTATCTGTTCAATGTTTTTATTCGTGGGCTCAGAATTTATTAATAGACATCATAAGGTGGGAACACCAACTTAAGGATTGCATAAATAATACTAATGTCACGGATTGTGAAAATGAATGTAACAAAAATTGTAAATGTTATGAAGCATGGATTAAACAAAAAGAAAGTGAGTGGAAACAAGTGAAGAAAGTATTCGAAAAACAGAAAGAAAGTTTGGGCATTTATTATAAAAATCTTAATAATCTTTTTAACAGTAATTTTTTTCAAGTTATGATTGCGCTTGACCAAGACGAAAAAGGAAAATGGGATCAATTTACGGAAGATTTAAAAAAAAAATTTGAATCTCCCAAAAAAAATACAGATGCCGCAGATTCAAAAGATGCAATAGAATTCTTATTAGATCATTTAAATGATAATGCCATAACATGCAAAGACAATAATTCAAAGGAATCATGTGAGTCTTTCAAGGAGTCGAAAAGAAACCCCTGTGGAAGAAACAATAATGGTGGCAAACTTGTGAGAGTGAAAAGACCAGCCGAAACGATGCAACGATACGCGAGGAAACAATTGCTTACTCGTGGTAGTAGAAATGAATTAAAGGCCGATGCATCAGAAGGGCATTATAGTCGTGGAGGTAAAGCCGATGACATAAAAAATGGAGCTATATGTAAAATAACGGCAAAGCATTCCAATGATAGTCGTGGTAATAGTGGTGGACCATGTACAGGCAAAGATAACGGAGGTGAACGATTTAAAATAGGAACGGAATGGAAACATAAGACCGAGATAAATATGAGCGACGAATACGCCTATATGCCTCCTAGACGTCAACACATGTGTACATCGAATTTAGAAAAATTACATGTTGAGAGTGTCACAGATAGTAGTAATGTTAATGGTTCCTTTTTGGGCGATGTGCTTCTATCAGCCAAAATGGATGCACAAGAGATAATAACACGCTATAAAAATCAGAATAACATACAAGACGTAACTGACCCAAAACATCAGGAAACTATATGTAGAGCATTGCGTTATAGTTTTGCCGATATTGGAGATATTATACGAGGAAAAGATCTCTGGGATCATAAGGATCAGACAACTCTACAAAATCATTTAAAAAGTGTATTTAAAAATATTAAAGAAAAAAATCCTAATATCAAAAGCAAATATACGCACAACGATGTCAATCATACAAAATTAAGAGAAGATTGGTGGGAGGCTAATAGACACCAGGTGTGGAGAGCTATGAAATGTGCAATAAAAGAGGCCACCATTGACAAATGTAATGGTATCCCAATAGAAGATTACATACCCCAAAGGCTTCGATGGATGACCGAATGGGCCGAATGGTTCTGCAAAATGCAATCACAGGCGTATGAAGAGTTGGTGAAGGGATGTAAGGGGTGTATGGGTAATGGTCAAGGTTGTACGAAAGATAGTAGTGATGGTGAATGTAAGAAGTGCACACAAGCTTGTAAAGACTATAATAGTAAAATAGAACCATGGAAAAAACAATGGCAACAAATAAAAGATAAATACAAAAAATTATACGAACAAGCAACAAAAAATGGTGAAACTAGTGGTACTGCTAGTGATCGTAAAGACAAAGATGTTGTTGTTTTCTTGAAACAATTACTACCACAAAATAGTGTTGCCGCACGTAATCGTGTTAAACATGCTGCTGGTAGTAGTACCACTAGGGTAACCGCCGCCGCCCCGATCACCCTCTACAGTTCCGCCGCAGGCTATATCCACCAGGAATTGGGGAAGACCGTGGGATGTAACACGCAGAAGGAGTTTTGTTACAGCAAGAACGGTAAATACGCTTTTAAACATCCGCCAAAGGAGTATGAAGATGCGTGTGAGTGTGATAAGAGGACGGCACCGGTACCAGAACCGAAAAAACAAAAAGGTGCGTGCGAAATAGTGGAAGTAATACTTAACGGAAAGAGCGCAACGAGTGCAATAGATGGGTGCAAACGTAAAAAGAATTACAAACCATGGAATTGTACTTCGAGTCAGTTTAAATCAGGTCATACTGGTGCCTGTATGCCTCCAAGGAGACAAAAATTATGCGTAAGTGGTTTAACAAAACAATATAGAATAAAAGCAATAGAACATATAAGAACAGAATTTATTAATTCTGCAGCTATAGAAACCTATTTTGCTTGGGAGAGATATAAAAGGGAAAATAGGGAAGCAGATAAAGAATTACAAGGGGGAAATATTCCTGACGAATTTAAAAGACAAATGTATTATACTTTTGGTGATTATAGAGATATATTTTTTGGAACAGATATTTCTACACATGCCCATATTCCAGATGTCTCAAAGAATGCAAAAAACAAATTGAAAGAAAAATATGATAAACAAAAAAATGATGAAAAACTGCTTCCAGAATGGTGGGATCAACATGGTAAGGAGATATGGGAAGGGATGTTATGCGCCTTAACAAATGGTCTCAATGAAACCGAAAAAAAAAACGAAATAAAAACCAAATACTCATACGACGAACTGAACAAAAAAACAAATGGCACCACACCCCTTGAGGATTTCGCAAAAAAACCTCAATTTTTGAGATGGTTCATTGAATGGGGAGAAGATTTTTGTAAACTACGGCAGTTGAAGGTGAAGGAGTTGGAGAAGGGGTGCAATGATTATAAATGTGAAAATACTGATGAAACTAAGAAAGAAGCGTGTAAAAAGGCGTGTAAAGCATATCAAGAATGGCTTCAAGGTTGGAAAGAGAATTATAAAAAACAAAAACAAAGATATACTGAGGTTAAAGAAGAAACACCATATACCAATGATAACGATGTGAACGACTCTACACATGCCTATGAATATTTGAACAAAAAATTAACAAATATTACATGTACTAGTGGCACTACTAATGTTGATTGCAATTGTATGAAAGAACGTTCCAATGAACCAGAAAAAACACCCGATATTAATGACATGCCTGCATCATTAGATGATGAGCCCAAAGAAGTAAGCGGAAAATGCACGTGTCCAAGAAAACCAGCAATAAAACCCGGCGATGGTGGTGTCGGCCGCACTCTAGGCCCACGTTCTGAGGAAGACGACGACGAAGATGAAGACGACGAAGACGAAGATGATGACGACGAAGACGACGGCGACGAAGACGGCGAGGAGGACAACACGGTGGACGGGGAGGACGGTCCGGAGGAGACGGAGGAAGATGAAGATCACGGCGCCAACGACCAGGACACCGAAGAGGAAGAGGAGGAGGAGGAAGACGAAGACGACGAAGAAGACGACGACGACGAAGACGAAGAAGAAGAAGAACACCCCGACGTCCCCGAGGAAACCGCAGAAGACACCACAGAAGACACAGAACAGGATGGGCCGGCTACCACAGAAGACACTGTGGATGTTTGCAACACAGTGAAAAAAGCACTCGGGGACAACAAATATATACAGGATGCATGTAACCAAAAGTATGGAAGTAAATCACATGTTGGGTGGAAATGTGTTCCTACCACTACATCTAGTGGTGACACCACCGGTGGTAGTATTTGTGTGCCACCCAGGAGGCGAAAACTATATGTCACACCACTAACGAGATTGGCAGGTGATAACACACAGGCGTCAGTGTCACCACAGGCAGTTACTGTGACACCACCAGGTACGCCGCCGTCCAACCCACGCGACGGCTTGCGTGATGCATTTATTGAGTCCGCCGCGGTTGAGACGTTTTTTTTATGGCATAGATATAAAAAGGAGTGGGAACAAAGGAAGAAGAAGGATACACTAGACGCTGGGTTGTCACCACTACTAAAACCCCTCGATGGTTACGTCCCTAGTGGTGATGAACAAACCCCAGAAAACCAATTAGCTAGTGGTAATATTCCCCCCGATTTTTTGAGACAAATGTTCTATACGTTTGGAGATTATAGAGATATATTATTTAGTGGTGATAAAGGCGAGAAGAGTGGTGTGAAGGACATATTTAGTGGTGACAAAGATATGCAGTTTATAAAAGAAAAGATAACGAATTTTTTTCAAAATGGTGACAAAAACCCCGTCCAAACACCACAAAGCTGGTGGGATACGAACGCCCAACCCATTTGGAATGGAATGATATGTGCTCTAACATACAAAGAAAACACAGGTGGCGAAAAAGGCACACCATTAAAACAAGACGATAATTTGAAAAAGGCACTTTGGGACGAAGCCAACAACAAACCCAAAACAAAAACCAACAACGGCCAACAGGACTATACGTATGAAAATGTTAAACTCGAAGATGTTGATATTACTACCACAGGCATAACCAGTGGTGCCCCCCACTCCCCCCAAGCCAACGGAACCCGCCTGGCCGAGTTTGTCACCCGCCCAGCGTACTTCCGATGGCTGGAAGAATGGGGAGAAACATTTTGTCGACAAAGGACACGTATGTTGAAACAAGTGGAAAAAAATTGCACACAACATGGTGAAAAACAATATAGTGGGGATGGGGAAGAGTGTGATCGAAGAGATACATCAAATGGAGTTTTTGATGATTTAGAAAGTTCGAGTTGTCCCAAATCTTGTGGATTATATAAAAGGTGGATAGAAAGAAAGGGAAAAGAATTTGATGAACAACAAAATGCATATGGTGACCAAAAAGAGAAAGCTAAAAATAATAAGGATAAAAAATATGATGACAAATTTGTTGGAAAGCTTGGTAAAGATTATGCGTCTATTAAATTATTTTTACAAAATTTAGGACCTTGTAAAACTAATAATGAAAAGGATAATGGAAAGGATAAATTAGATTTCGATAAAAGAGAGGTAACATTTAAACATGCAACGGATTGTGATCCATGTTCTGAATTTAAGGTTAAATGTAATGGAAATGGAGTTTGTAATGGTGATGGTAAAAAAGTGAAATGCAATGGAGGAAAGATTAATGCAAAAAATATTGGAAATGGAGTGAATTCTACTGTACTAGAAATGCGTGTTAGTGATAACAGTATAACGAAATTTGAAGGTGATTTAAAGGATTGTGAACATGCAGGTATCTTTGAAGGTATTAGAGAAGATGTATGGACATGTGGTACGGTATGTGGTATAGATGTATGTGCTCTGAAAAAAGATAATGGGAGTATAGATGATAAACAAATTATATTAATTAGAGCATTATTTAAACGTTGGGTAGAGAATTTTTTAAAAGATTATAATGAAATTAAACGTAAAATTTCACATTGTATAAATAATAGAAATGGATCTATATGTACAAGTGATTGTGGGAAAAAATGTCATTGTGTGAAAAAATGGGTAGAAGAAAAAGAGAAAGAATGGAAAAAAATAAAAAACCATTACGTTGGCGAAAATAAAAGTGAACATGATGTTTCTGATAATTTAAACTCTTTTTTGGAGACCTGGATACCTAAAATTCCTGTTGCAAACGTTAAAAATGATCAAAAAAAGCTTATAAAATTAAGTGAGTTCGACAATTCTTGTGGATGTAGTGCCAGTGCGAGCGCACAAAAAAACGATGGTCATAAGGATGCTATAGATTGTATGCTTAAAAAACTTAAAGATAAAATTGGCGAGTGCGAAAAGAACCATCCCCAAACTGGTGACCAACCCACCAAAACACCGTGTCATACCCCCTCCCCTAGTGGTGAAAATTCCACCCCCCTTGAAGATGACGATGAACCCATGGAAGGGGAAAACCCAGTGGAAGCACCGAAATTTTGTCCATCTTCAGTGGAAGAAACAAAAAAAGTGGTAGAAGAAGGCGCTTGTAAACGAGCAGAGGCACCACCAAAAGAATCAGCAGAAGCACCAACAGAAGAAAATAGTGGTGACTCCAACCCCGAACAAACCCCCGTTCTCAAACCCGAAGAGGAACCCCAAGAGGATGAAGACAATGATAAAAAAGTCGAAGAGAAAAAATCAGAAGAGAAATCCGTGACCCCTCCATCGATCCCATCGTTACCTCCACCCACCCAACCTAGTGATAATACCAGCGACATCCTGGCAACGACCATTCCTTTTGGAATCGCTTTGGCATTAGGATCGATAGCTTTTTTATTTTTGAAGGTGAGATATATTTATGTGGTATATATTTATGTGGTATATATTTATGTGGTGTTTATGTGTATATCTATGTTATGTGTATATGTTATATATATATTTAATATATGTATTTATATTGA
>NS_L6_21_43831
ATTTGATTGTTGAGTAAATTCGATTTTTTTTCTTTCTATCCATTTTCTATAAGATCTACAATGTCTTCCACAACCAGGACATTTTAAAGATGGAATAGTACTAGGATTGTCTTTAAGCTGATCATCACAATGTTCACCATAACAACTACATTTTGGTTTTTTTTGACCTACACCACGACGACGAGGACCACTATTTGCTTCTACTTTACACTCTTTTTCAATTATATATAACTTATGTTTTTGTTTTCGACAAAACTCTTCACCCCATTCTTCTAACCAACGTATAAATTGAGGTTTTTCGGAAAATTTGGACAAGGTGGTGGCATCAGTGCCACTAGGATCAACACTACTAATTGTGACATTTTCGTATTTGTTGTTATTTTTGATGGCCTCCATAAGTTTTGTGTGCACATCTTCATCCTTAGTTATATTTTCGGTATCATAGCTTAAAGCACATAACATACCTTCCCAAATATCTTTTGCGTTTTCATTCCACCAGTCTTTTGGTGTTTGGACGGGTTTTTTGTCACCATTTTTGAGAATTTCTTCTATTTTATCCGATATATCATTCATAGTGACTTTGCTGCTTGCCTCTTTGTCCTGGTCACTAGCACTCACTTTGTCTATACCATTAGGTGTCTTACGTATGCATATATCTCTGTAATCACCTAATGTATAAAACATTTGTCTTTTAAACTCCTCAGGAATATTTCCCTCATTTAATTGCTTTTGTGGATCCTCCTTGTCGTCTTTTAGTTCATATACTATTCCATCTGCTCTATTTTTTTCCTTTTTCTCTATTTCTTTATCCATTTTATACTTATGCCACAAGAAAAAAGTTTCAACAGCAGCGGACTCAATAAAGGCGTGGAGGAGAGACGACAGAGTCGTCTCTGTCGACACGCCGTTACCTTGTGATGAATCACCCGCCTGTGGTTCTGCCACCTGTTTTTCCGCCCACTTCTGTAAATGACCCACATATAATCGTCGTCTCCTGGGTGGCACACATATGGCGCCCTTATCACCAGTGGCTGTAACGGCACTATCACGTGTGGTTTCGGCACTACGTCGTTGACGTGGGGGACTTTCACTCTTACTACTTGTGGCTGTTTTGTCACCACTTGGTATGCACTTCCATCCTAAACGTGAGTTGTTTCCACTATATTTTTGTTGGCACGCCTTTGTGAGATTGTCGAGCTTAAGTGCGTTTTTCACTGTTTCGCACACATCCAACTTGGTGTCTACTTTCACTTTTGTTGTTGGTGGTACTTCCTCCTCTTTACATTCGCACTGATTTTGATGTTTATGGGGATAATTTCGAAAAGCATAATTATCGCTATTACCACCACTACTTTTTTCGTCGAAATTATTTTGTTTACTTTCCTTACAATCCTCAATGTATCCTTCTTTTTCCAGATACCCCCCAGCACTAGAATATACATCACTATTGCCATTTTGTTCCTTAAGGTTTTTTAAATATTCTAGAAGTTTCTTCTCTGTTTCATGAACACCAGTATCACTAGTTCTATATTGTTTTGCTTGTGTATATAAGTTTTGGTATTTTTCTGATTGTTGTGTCCATTGTTTTTTCCAATTTTCAATAAAACTTTTATATGCTTCACACGCCTTTTTACACGGTTCTTTCTTACCATTTTCATCATTCTTACCATTACACTCATATTCTCTGCACCCTTCCACCAATTTGTTATACTTCTTTTTCTGTTCTCGGCAAAATTCGTCACTCCATTCAATAAACCATCGTAAAAACTGGGGGGTTTGTGCGAATTTCTCCAAAGTGGTGCTTTTGTCACTAAATTTGATTTTGGAGTAGCCGTAGGTGGTAGTAAGTGTTTCTTTGTCGGCACCACTAGCTTTTTCTAGCGCACATAACATTCCTTTCCAAATCTCTGGACCATGTTTTTCCCACCACTGGTCGCGTGATAGGTTACCAGGAGATTTGCCTTTTTCAAAAACTTTACCTATATTATCTTTTGCATTACTCACATCACCATCTTTTTTCGAAATGTCTGAATTTAAACATATATCTCTATAATCTGCATATGTAAAAAACATCGATCGCAAAAATTCAGGAGGAATCTCTCCTTCTTTTAATTTGTTATCGAGATTGCCTTTACTATTATTCTTGCTCTTATAATAATTCCATGAGAGAAGAGTTTCTGCTGCTGCAGTTCTAATAAAAGCGTCTCTCAAACCTTCTTGTGTATTTAAATATTTTTCTTGAGAATGATGTGCTATATAATATAAGCATAGTTTTTGTCTTCTAGGTGGCATACACACAAGAGGGTCATCTACTAATGTTAGATCTCCGCATTTCCATTCAAAATTTCCTGTTTTTGGATGACATTCTCCTACTTTACTGCTTCCATAATCTACTTTAAGTAGTTCTCCCACTATTTCACACGCATCTTTTTTCGGCGGTTTGTCACAACTACATTTGCCATCATGATCATTCGGCTTTCCCCTAAAGACATATTTCTCCTCGTTGCCGTTATTATCACAAAAAAACTCTTGTTTCATACACCCAACGTTTGGTAGTTCCTGATGTATGTACCCTGCTGGGGTGAAGTAGGGAGAGGTGACAGTGGGGTCGTTATTAGTACCATCGGTTGAGCGTTTTGGACGATTCAAAGCACCGTTTTTAATTTCTTTTTGTAACTTTTTGAAGAATTCTACCATTAGTTGATAGTCGGGACTGGCATCACGAAGAACAGTACCAGCACGAACAGTTCGTGCTTGATAGTATAAAAATTGGTATTTAAATGACATTGTTTCCCATTGATCTTTCCATTTTTTTATATTTTCTCCATATTTTTTACATGCTGCTTTGCACTTTTCACAACCATTCTTACCATTCGTACATTGTCCATTCTTTCCC
>S_L7_20_Contig5231
ATCAAGAAGAAGAATTTAAAAAACAGAAAACAAAATATGAAAAGGAAATAAAGGGAAGTAATCCACCAAACAAAGATACCTCTAATACTTTAAATAATGAATATGATAGAAAATTCTATGAAAAACTGAAAGAAAGTGTCTATAAATCCGTTGGTGAATTTTTGGGATTATTAAATAAAGAAAAAGCATGCACAGCTATTACTACAGTAGAAGGAAATATTAATTTCCCCGAAAATGGTCCTACAGAAACCTTTTATCGTTCGGACTATTGTCAAGTGTGTCCCGAATGTGGTGTAGTGTATGATGGTAACAAATGTAGAGAGAGGGAAAAGAACGACCCCGAATGTTTAAAGGCATCCACGTATAATCCTCCACCAGACATAGACCGTACTAAAATTAATGTCCTTTGCAGTGGTGAGGAACATGGAGATATGACAAAAAAATTAGAAGAATTTTGCGGGAAGGTAAACGGCGGAACTTATCCTGAAGATGAAGAGTGGGAATGTTATTATGAGAAATCAGATAATAATATGTGCAAAATGACAAATAATATAAAAGCTACTAAAAAACTACAAAATAGTCACACCC
>S_L7_20_Contig5230
AGTAGTACACCTTCTACCAAAAGTGGTAATACTGCCACTAGTGATGTGTATAGTACAGCTGCAGGGTACATACACCAGGAACTACCGAATGTGGGGTGTATGAAACAAGAGGTTTTTTGTGATAATACGGGCAACAAGGAGAAGTATGCTTTTAAACATCCGCCAAAAGGATATGAAGAGGCGTGTGAGTGTGATAAGAGGAATAAGCCAGAACCGAAAAAACTGGATGTATGTAACACGGTGAAGACACTACTAAATGAGCACGCTGGACAAGATAGAATTGATAGCTGCAATGAAAAAAATGACAGGACCTGGAATTGTAGTGATGATACTTTCAATGAACACAATAAAGGAGCCTGTATGCCTCCTAGAAGGCAATCATTATGTATATATAACTTAGAGTCTATTAATACAAATTCCGAAGATGATTTAAAAAAAGCATTTGTAAAATGTGCTGCAATAGAAACACATTTTTTATGGAAACATTATAAAATTAAAAACCCTAAAGCACATGATGATTTGAAGAAAGGAAAGATTCCTGAGGAATTTAAACGTCAAATGTTCTACACATTTGGAGATTATAGAGAC
>S_L7_20_Contig5237
GGCAGTTTGGTATTGGTATTTCTGGTCTTTGGGTTTGTTGTTGTCCAAAAGTGCATTTTTCACTTCTTCATCCTGTGTTATTTGTTGTGTGCCTTTTTCGCCACTGTTTGTATCATATGTTAGAGCATATATCATTCCATTCCAAATGGGTTGCGCGAATGTTGACCACAAGGTTTCACGTGATTGGATGGGGGGTTGAGGTTTGAGGACACTAGGAGGTTGTTTGAGACTCTTTATATATTCATCTATAGCTTTTTGTATTTTCTTCATTTCATCCTGTTTGTCACCACTTGCTTCAATCACAATATTGTTGTTGTTACTACCATTTGTGTTACCACTGTCACTTGTGTTACCACTGTCACTTGTGTTACCACTGTCATTTGTGTTGTTACCACCACCACGTACTAAAATATCCCTATAATCACCTAAAGTATAAAACATTAATCTCAAAAAATCGGGGGGTATATTACCACGTTGTAGGTTGGCCGGGTTGGAGGGGTCACTATCATCACTGACTGAACGGGGTACTGTTGGTAGTGCTGCTGCACCTACCAATCCACTTTGTTCTTGTTCCGCCGCTTTTTGTGCCAACCACTCTTTTTT
>S_L7_20_Contig5236
AGCGCAAAATTCTTTCAATTTTTTTTCTATTTCTTCTTTTCCTTCACCACTTTTAAGGATTTCAATAAGAGTACCACCTTTTTCATTTCTAGGCCTATAAAGTTTTATACGGCATTTATCAGTTTCACTTTTATCTTTCCATTTATCACCTTCACGTTTGACCCCACAATGAGGACAGGGTTTACAATATTGCGAATGATAAAATGTTCCTTCATCATTCTTATTTTTATCAAAAACATTATCAACTGTTTTAAAATCAATTTTTTCTTTTTCATCCGTAATTTTTGTGCATACTCCTTCTTTATTTAATAATCCCAAAAATTTAGTAACGTCATTATATGTAATTCTAAATATTTCATAGAATTGTTTTTCATATCCATCATAATTAGTAGTAGTTACACTTCGTTTTCGCCTACCACCAGTACTACGTGATTCTCCATTTGTATATTTTTGCATTTCGCTTGTGTATTTTTCTTTTTGTTTTAGAAATTCTTTTTTTTGGTTATCTATCCATTTTTCATACAGACGACACCAAAAAGAACATTTAGTGCATTCACTACCTATAACATGGTGCCCTATTGCTCTAATAGTTTTTGTGCA
>NS_L1_84_Contig9256
TATGGTAAAAATGGACACAAATAATAATGATGGTAAAGCTAAGCATGATTTATTGTTGGATGTGTGTATGGCAGCATACTATGAAGGGGACTTAATAAAAGACCATTATACAGGACATCAACTAACAAATAATGATTCTGCTTCCCAATTATGTACTGTATTGGCACGAAGTTTTGCAGATATAGGTGATATTATTCGTGGAAGAGATTTATATCTTGGCAAAAGGAAAAAAAAAAATAAAACAGAAAGAGAAAAATTAGAAGAGAATTTACAAAAAATTTTCGGGAAAATATATGACAATTTGATGAAGGATTTGAAAAATGATACGAAGAAGGTGGAAGCAGAAAAACGCTACAAAGATACTAAAGGAGATTTTTTTCAATTACGAGAAGATTGGTGGACGGCGAATCGCGCCACAATCTGGGAAGCATTAACATGTGACGACGACGACAAGCTATCAAAAGCTAAATATTTTCGACAAACATGTGGTAGTGGAAAAACTGCAACTGAGGATATTCACAAATGCCGGTGTGGCGACGGCAAGGCAAATACCGATCCCCCAACCTATTTCGATTATGTGCCGCAGTATCTTCGCT
>S_L3_13_Contig3921
TCTTTTTCCTCCTCTTTTTCTTCTTCTTCCTCTTTAACGTCTGGTTGTGCTGCTGTTTCCTGTTGAGGACAAATGTTCGGTGCCTTCACATCCTCTGTTTCTTCAAGGGTTAAGTCTTCATCATCAAGGGTGGTGTCTGATGTGGGGGCTGTGTTACAGTCACTGCCACTAGATTGGGATTTACATTTTTTTGCTTTATCTTCAAGCTTTTTAAGCAAACATTCTACGATATCCTTTTTTTCAGGTTTTCCATTTCCTGAATTCTCAGTGCCATTACATTCCTTTGAATTCTCGTATTCCTCTAATTTTTGAGAAGAACCTATAGCTTTTTTAACTTCATTTTGAGATAACAATTCCTCCAAGAAAGTTCTAACGTTATAATATATGGGTGATGTTTCGCTTTCATATGGTTTTAAGTAACGATCTCGTATTGTTTTCCATTCATCTTTTTTCTTTTCTGTCCATTTTTCTACACAATTACATTTATTTTGAAATGTGGATCCTTTATCATCATTCATACATGGCATTATTTTTTTTCTAATTCTATTATAATCTTCAAAAAAATATTCTAACCATCGTTTAAACAATGCACTAATTAATATAATTTGGTTTTCATTTTTTTTACCATTAACATTTTCCGGTTTACATATATCTACACCACATACATAACCACATTTCCATTTATTTTCTTTAATACCTTCAAAGATACCTGCCTTTTCACAAACCTGTAAATCATCAAATTTATTTCCATTTGTATTGTCATCACTGACACGCATAACAACATATTCAGTAGGTGTTCCCATTCTATCCAAATTTGCTGCAGTAATCGTTCCTCCATTGCAGTTCCCTTTTGTTACACCACCATTACAAACACCTCTATCACAGTTAACTTTAAATTGAGAACATGGAGCACAATTTGCTGCAGGTACAAATGTTTCATTTGTATTACTAAATTTTATGTCACTGCCTCCATTATCATTATCACTTTTACATGGTCGGATTTTTAACTCTTCTAAAAAGTCTGCAGCTTTAGAGCACCTTTCTAGTGTTACACAAAATCCATTATCATTGTTAATACTTTTAGCACCCTTATTACCTTCAGCAAACTTTTTTTGTTGAACATATATTCCTTTTTGTTCACCATATATTTTTTCTTGTTCCTCATATTCGGTTCTTTTTGTTTTTATCCATTTTCTATAAAATCTACAATATTTGGCACAACTCGAACAATCGAAAGCCTTAAAATTTTTATCCTTATTTGGACCATTTTTAGTGCATTCAAAACCATCCCCACTACAACGTCCATCGTCACCTTTATCCACCTTACATTCTTTTTTAATTATATATAACTTATGTTTTTGTTTACGACAAAACTCTTCACCCCATTCTTCTAACCAGCGCAAAAATGTGGGTCTTTCCACAAAATTTTCCAATTTGGTATCGTCGTTGGTTGTACGACCGTCACCACTTGTATCATCTAGTTTGACGGTGTTGTATTCGTATTTGTCTTCTTTGGGTTTGTTGTTGTTGTCGTCCCAAAGTTTATCTTTCAGATCATTATTCTGTTCTATTTTGGCACTTTCGCCCGTGTCTTTTTTCTCTGTATAGGTTAAGGCACAAATCATTCCATTCCATATATGTTTTGCATTTTTATCCCACCACTCACTAGGTTTATCACCACTATTTTGGGTGGAGGTGTCACTATGTGGACCACTAGATGTGTCATTTTTTGGGAGAATTTTTTCTATAGCTTTTTTTATATTCTCCGATATTTCTTTCACAGTTATTTTGGTAGTTGAGTCTTTTTCCTTTTGGTCACTTGTAATCACCGCGTCTATACCATCTGGTGTCTTACCTATGCATATATCTCTATAGTCTCCCAGCGTATAAAACATTTGTCTTTTAAACTCATCAGGTATTTCACCACCTTCTAATTGTTTTTGTTCTGGGTCGTCGCTTGTTTTACGTACAACTAGATGATTTTGTGCTGCCTCTTTTTCTTTTTTCTCCTTCTCTTTTATTTTCTTGTATCTATGCCATAAAAAAAAAGTTTCAACAGCGGCACTTTTCACAAACCACTCGAGTAACTGTTCGTGTGACGGCGCTTTGTCGACCTCTACGCCTAGTGTGTCTATATCGTGTAGGTATAATCGTCGCCTCCTGGGTGGTACACAAATACTACCACTACTAGATGTGGTGGTTTTCTCGCTAGTGGCTTCACCTGGTTTTCCACTTGGTGTGACACACTTCCACCCCCAATGTCGTTGTGGGTAACCATATTTTTGGTTACATGCGACATCTTTAAATTGTTTGGGGTTACTAAATAGTGTTTTTACTATTTGACAGGGATCCACGTCCTTTGTTGGTACCGTCTTTTCTGTGGTTGACGACTCCTTCGCCTCCGTGTCCTTCACCTCCTCCGTCTCCTGGTCGCCGTCGACTTCCTCGACTTCGTCGTCATCTTCTTCATCTTCGTCATCCTCAATGGGGCCCTGAACTGGTTGTAGAATACGACCGAGGCCTTCTCCAGTGCGTTTTGGTTTTGGTTGTGGTTGTGGTCCGCCAGGTGGTGGAGGGGGTAGAGGAGGAGGAGGTCGCGCTGGGCGTTGGCCTTCACCAGGTTCATTTCGTCCTCTATCGTCATTCCCACTTTTCCCTGGAGGTCCCGATGGAGGTCTCGGTGGTTGAGGTGGAGGAGGAGGGGGAGATTCGGCTTTGCATTCACATCTGTCTTTATATGTACTAGGTGTCTCATCCAATGATGCGGGCATATTATTGTTATTTTGTGACGAGGGGTATTTCATACACTTATACTCACAATTTGCACTAGTATTTCCACTTGGACAAATTTTTTCTAATTTTTTGTTCAAATATTGATAGGCTTGTGGTGATTGTTTTGTATCTGGATCATTCGTATATGAATCCTTATAGTCTTTATATTTTATTTTTTGTTTTTCATAATGTTCTTTCCACGTTTGAAGCCATTCTTTATATGCTTTGCACGCATCTGAACATTCTTTTTTCTTACCTTCATTGGTACACGTTTCTGCTGGACACTTTCCGTTCAAAATATCCAATTGTTTCTTTTGTTCACGACAGAAATCTTCCCCCCATTCCGTGAACCATCTTAAAAATTGGGGTCGTTGTGCGAATTCCTCCAAAGTGGGGGCGTTCTTGTCGTCACTGAATTTAACGTTGTTGTATTCGTATTTACTGTTGTTTTTGATAGTGTCTTTTCCCCAACATTTTTCCAGTGCACATAACATTCCTTTCCAAATAGCTTCTTTATGTTCATCCCACCATTCTTGGCGTGATAGGTTACCAGGAGATTTGGCGTCACTATTTGAGAAAACACCCTTTATATAATTTTCTACATCACTCACATCATTACCTATATTTTTATCCAAACATAAATC
>NS_L7_32_Contig13947
ATTCTCCCTTTTTCTGTTGTACCCATTGTTCTACACAATCTTTTATACATGGGGATCCATCTTCCTTTTTCGTACATAGCTTTATTTTTTTTCTAATTCTATTATAATCTTCAAAAAAGTTTTCTAACCATCGTTTAAGGAATTCTTTCATTATGATAGGTTTTTCATCACTTTCTTTCCCATTCGTATCTTTTTTTTTCAGAGTACATACATGTACACCACAGAATTCACCACATTTCCATACATCTTTTCTAATACCTGTAAATATACCTGAAGTTTTACAAGCCTCCTCCAAATCAGCTGCAAATTCCGTTGTACTGTTATCACTCACAAGCATATGTAGTACAGTAGAATCGCCTTCATGTTTAATATCATTTGCACTAATCTTATTATCTTTGCACTTCACATTTGTACCACCACCATTACAAACATGTCCATTACATTTAACTGTAAATTCAGAACATGTACCACAATATTCTGTATTTTCAAATGTATTGCCTTCCTTAAATTCTATTTTATTAAACACTCCGTTTTCATTTTTAGTACATGGTTCACCTTTTAAGTTTTCTAAAAATAATTTAATAGAAGTATAATCAGTACCAAGCTTTTCAAGAAATTGTTTATCATAAACGTCTGTATTACTTTGAGCATCAGTTTTTTGTTTACTGTATTCTTCTTTTTGTTTATTAAATTCGTCCTTTTTTCTCTCTATCCATTTTTTATAAGATCTACAATGTCTGGCACACGTCGAACAATCGAAATACTTAAAAATATCTTTCTTATCTGGAACTTTTTCGTCACAACGCAAGCCATCACCACTACATGTTTTATCAACACCATTTTTCCCACGACATTCATTTTCAATTATATCTAACTTATGTTTTTTTTTACGACAAAATTCTTCTCCCCACTCCTCTAACCAACGAAAAAATGTGGGTCTTTTTACAAATTCTTCCAATTTCGTAGTACCACCATTGAAACCACCTTTAAATGAGACGTTGTCATACTTGTATTCTCCATCGTCTTCTTTTTTGAGTTTGTCCAAAAGTTTACTGTTCGCAGTTTTAACCTTTTCTATTGTTTTGCCCTCTCCGCCACTGTTTGTATCATATGTTAGAGCACATAACATCCCTTCCCAAATATGTTGTGCGTTTTCATCCCACCAGGTTTTACGTGGGTTTTCGACACTATCGGTTTTGGGGGGGCCAGTTGTGCCAGTTTGTTGGGAAACACTGTTTATATGTTTTTTAATTTTCGCTTCTATTTCATGAATGTTCGTGTCTTTCTCACCACTAGCTTTTAACGCCTTAATCATGGTGTCATCACCTATGCATATATCTCTATAATCTCCCAAGGTATAAAACATTTGTCTTTTAAACTCGTCATCTATTTTTCCTTCTTCTAAATCCTTTTGAAGATTATTTCCAACATTTGATGTATCTATAACTTTTTCATTTTCTCCTTGTCGTTTTTCTATATCCTCTTTTATTTTATCTTGTTTATACTTATGCCATAAAAAAAACGTCTCAACCGCGGCGGACTCAATAAACGCAGTACGTAGTTTGTCACTTTCTGACTGCGACGGCGCCGGAGCTGCTTCACTTGACGCCTCCGTGGCCTCCTCCGCCCACTTCTTTATTTTATCGATATATAGTTTTCGCCTCCTGGGTGGGATACATATGGCGCCGTCATTACCACTACCAGTGGTGGCACCACTACCACGAGTGGTTGTAACGACACCTTCGGTGTCACGTCGTTGACGTTTGGGTTCACTCTCACTACCACGTGTGTTGTCACCACTTGGTGTGACACATTTCCAACCGTAATATTTTCCGTCGTATTTTTGTTTGCAGGCGGCTTTAATATTGTCGTTGTTTGTAAGTGCATTACCCACGATTTTGCAAACCTTCTCTGTCGTATCCTCTTTTTTTGGTGACGCCTCTGGTTGTGCCTCCGCCTCTTTTGGTACCGGTACCACCTGTCCCGTGTCTTCCACGGCGTCCTTGTCCTCCGTCTTTTCCTTCGCGCCGACGTTTTCCTCCACCTCTTTTGGTGCCACCTCCCCGTTCGCCGCCTCTTCTGTGTCTTCTGTGGTGTCTTCTGCGGTTTCCTCGGGCTCCTTCTGGTTGTCCTCCTCCTGGTTGACGTTTTCCGCCTCTTCGTCCTTGTCGTCTTCGTCTTCGTCGTCTTCATCTTCGAATTCTTCGTCATGGTTGGGAGGGATGATGTTGTCGTGACCGCCGGCACCAGCATCAGGGGTTCCAGGTGATGATGGTAAAGAACGGGCGCCATCAGGACCTTCGGCGGGTTTTGGTGTCCTGCAAGCACACGCATTATCATGATCTTTAGGTGTATTTTTAAACGCATACTTCTCACCACTACAGAATTGTGTTTGTTCCTGGCACCCCGCATTTCCTATTTCCTGATGTATGTACCCTGCGGCAGTTTCATAGGGGGTGCTCGTATCACGAGGGAGAGAACGTTTCTGACGTTTGGAAGCACTGCTTTTAATTGTTTCTTTTAATTTTTTGAAGAAAGCTACCACTTGTTGATAGTCGGGACGGCCATCATTAAAAACAGTACCAGGAGA
>NS_L6_18_146811
AGAGGAGACATTGTGTGATCGTAGCAAACAAACAAATTGTAGTGATTTTAAAACACATTTTAGTCCTAGTACATGTGAATCTAAAAAAAATTTAATTGGTTTGGGAGCACATTTTTATAAGGGAGGCGTGGATTACCCGAATGTTTATATTTCTCCTAGAGTACAACAATTATGTCTGGAACCATTAAAGTTTCTAGAGGATAATAATACAAACCAAAATAAATTTATTGAAGCATTAAAAAAATGTGCATATAATGAAGGAAGAGAACTTTATCAGTACTATAAAAATAATAAAGATACGATTGGAAAGAATGGTTCTAAATTATCAGATCAGGAAATTAAAACATATACGTTGGAAGCAATGAAAAGAAGTTATGCGGATTATGGTAACATTGTTAAAGGAGATATTTGGTGGAATTATGATAATAATTACCATATAAATGAAATAATATTAAACATTGCAAACGAATACATTAAATCAGAAAACATATCTCCAATTAAGGAGGATGAAAAACGTCGAAAATTATGGGAATCAATACGAACTGATATTTGGAAAGCGATGTTATGTGGATACGAAAAATCTGGAGGAAATATGGAAAAATTACCAAATGGTGCTGAATTTTGTAAATTGCCTAATACTGATACAGAAAGTTTATTTTCTCGATGGTTTATCGAATGGGGGGAAAATTTTTGTATTCGACGTGAACAAGAATTAAAACAGTTGAAGGAAATATGTGAAAAGGGGATATGTAATGGTACAGATGAAACTAAGAAAAAGGAATGTAAAATGTTATGTGAAAGCTACAAACAATTTCTAAGTAATTCCAAAACTCAATATGAAAATCAAAAAAAAGAATACGAAGATTTAAAGTACACAATTC
>NS_L7_32_Contig13950
AAAATTTTGGTGAAGGAATTAGTCCTTATAATGTCCTTGAATGGAATTTGCAAGAATATTATTTTCCAAGTATTAAAGAGGCTTATCCAGGAGTAAAATTCGTAGAAGAAATTGAACAAATAATTGATGAAAATAAGAACAATTTCCATGTTAAAGGACATGATAATTCAATAACCAAGTTATTAAAGAAAGAAAAAGGAATTGCCACTGAATGCAAAAACTGCACACCACCAAAACCCGCCGGAGGTGGTGACGTCGGCTCCGCCACCGACCCATCACCTGGCACCCACGTTGAGACCAAAGAGCACGATTTAGGTGACGATGATGATGATGACGACGAAGTCGAATCCGACGAGGAAACCGTCGAGGAGAAAGAGGAAAACGAAGTCGAGGAGCAGCCGGCGGAGGAGGAGGAAGGCACTGGACAGGGGGAGGAGAAGGGACCAAAAGTAGAAGACATTTGCAAAATCGTGGGAGATGCACTTAAGGTCGAAAATCTCACAAAGGCGTGCCAACAAAAATATAGTGGAAACAACTCACGTTTGGGATGGAAGTGCATACCAAGTGGTGATGAAAAAGCCACAAGTGGTGGTGACAAAGCAGCCACAGATAGTAAAAGTGCCGGTCCCCCACGTCAACGACGTGAAGCATCTGGTGAAGCCCCTGGCAAGAGTGATGGTAGTGATGCCACCACTGGTAGTGGTAAAGACGGAGCCACTGGTGGTGATAAGAGTTCCATATGTGTGCCACCGCGACGAAGGAGGTTATACGTGGGTCATTTAGAGAAGTGGGCAACTAACATGGAGGCGACACAAACAAGTGGTAGTGAGGCACAACCACCACAAGGTGGAACGTCGTCACAAATTGATGGCAAAACTGCGTCAGACAGTAGTGCTCAAACTGCGTCAGAAAATGATGGCAAAACTGCGTCACAAGATCCTAGTGACAAACTACGTACCGCTTTTATTCAATATGCTGCAATAGAGACTTTTTTTTTGTGGGATAGATATAAAAAACAAAAGGAGAAACCACAAGGTGTTGGAGCGGGACCACTCGGCCTCAGTAGCCTTGAACTCGGAGACAGTGTTGAACAAACCCCAGAACAACAGTTAAAACTAGGAAGAATACCTGATGGTTTCTTGCGTCAGATGTTTTACACTTTAGGTGATTATAGAGATATATGCATAGGTGATGAAAACGTCATTAACACGTTAAAAGCTAGTGGTGACAAAGATATGTTGCAAAGAGAACAGAACATAAAAGAAGCTATAGATAAAATTTTAAATAGTGGTAACAAAGAACATAGTGACGAAAAACGTAAAAAATGGTGGGATAGAATCGCCGAACCCATCTGGAATGGAATGATATGTGCATTGACCTATAAAGATAATGAGGCAAAAGAACAACTACCAATAGTGGATCCGCAAGTGAAAGAGGCACTTTTCGGGAAAGACGACAACCCTGGCACATACGAAAACAACTACCACTACAGCAAAGTGACACTTAAAGAAGAAAATAGTGGTACAGGAGCTCTACCTACCGACGCCCGTCCTAATGCCCCCCTCTCCACAGCCAACGGAAGCACCACCCTGGCCTCGTTCGTCACTCGGCCAGTGTACTTCCGTTACCTTGAAGAATGGGGTCAAAATTTTTGTAAAGAGAGGAAAAAGAGGTTAGACCAAATTTATAGAGAGTGTAAGGTAGGTGATGATGAATATAAATGTAGTGGTTATGGTGAGGATTGCAAAAATAATCTTAATAAACCTCCTAGTACTCTTTCGGATTTAGAATGTCCAGACTGTGCCAGACATTGTAGTTTTTATAAAAAGTGGATAAACACAAAAAGGGACGAATTTAATAAACAATCAAATGCATATTCTGAACAACAAAATAAATGCCAATCGAAAAGTGGGGGTGGTGTTAATGGAGTTTGCGGAACAGTAACAACGTCCACTACAGCTGGAGACTTTTTAAAAACCTTAGGACCATGTAAATCTAATAATGGAGGCAGTACAATAGAATTTAAGTATACAGATAAAACCTTTGGACATGACAATTATTGTGATCCATGTCCTAAATTTAACGTAAATTGTAAAAATTGTAATAGTATTGGTGCTGATACAAAAGTGAACTGTACTGGAGGAACGATTACTGCAGAACGTATTAAAGATAATACTGAAAATATAGGTATGCTTGTGAGTGATAACAGTATAACGAAATTTGAAGGTGATTTACAGAATGATTGTCAATATGCAGGTATATTTAAAGGTATTAGAAAAGAACAATGGGAATGTGGTAATTTCTGTGGTTATGAGGTATGTATACCGGAAAAAAGGAATAGGGAAAAAGAAAATGCTAAAAACACAATTATAACAATTAGAGCTTTGGTTACACATTGGGTACAAAATTTTTTAGAAGATTATAATAAAATTAGACATAAAATTTCACATTGTAAGGAAAATAGTGAACAAACCATATGTAAAAAAGATTGTAAAGATAAATGTAAATGTGTAGATGAATGGATAAATAAGAAAAGGACAGAATGGCAAAAAATACGATATCGTTTCAAAGAGCAATATAAAGATGATACTGATTACAATGTCAAAACTATTTTGCAGGAATTGATACCTAAAATTGCTCCTGCAAATGATAAAAAAAAGATTAAGGATTTACCTGCGTTCCTGAAGTTATATGGATGTAATTGCGCTGATAACTCAAAAACAAAAGGTGATGACGAAAGAGATCTTGTTCTATGTTTAATTGAAAAGCTTGGCGAAAAAGCAAAAACTTGTGCTGACCAAGCTAGTTGCGAAGAACAAAAACCTTGTGATGTATCCACCCCCCTCGTTGAAGACGATGACGAACCCCTTGAAGAAGAAGAAGAAAACCAAGTGGTGCAACCGAACATTTGTCCGAAAGTGCAAGAAAAAAAAGAAACAGTGGATGAACACGCTTGTAAACCAGCAGAGGCACCATCAGAAGAAACAGCGGATGTAGTAGCAGATAATGGTAGTGGAAACGATGAAGTACAAGAGGAAGAAGAATCCGAAGAAAAAAATAAAGGAGATGCTGCCCCATTACCGGGACCATCAACATCTAATGAAGGCGAAGACACCAAAGTCAACAAAGAGGAAACCAAAAAGGACCTGCCACCACCACAACCCCCAGCACCAGCACCGGCCCCTCCATCAACCCCGGCAACACCAGCAGCAGATCCCCCTCAAGCGGACGAACCATTCAATCGTGACATTCTGGAAA
>NS_L7_32_Contig13951
ATGCAGTGTGAAAACTTCTCATGGGGGAAAAGATGGTACAAAAAATATATTAATTAGAGCATTGTTTAAACGATGGCTAGAAACTTTTTTAGAAGATTATAATAAAATTAATGACAAAATTTCACATTGTATAAATAATAGTGAAAAACGCAAATGTATAGAAGGTTGTAAAGATAAATGTGATTGTGTACATAAATGGATAGAGAAGAAAACGGAAGAATGGGATAATATAAAAAAGCGTTTCTTTAAGCAATATAATGTTGTTGATTCACAAGAAGTTTACACAGTGAAAAGTTTTTTAGAGCAGGGACCATTTTATACAGAAGTTGAAAAAGTTAAAGGACATTTTAAAGATTTAAATGAGTTAGAGGATTCAAGTGAATGTACTATCAGTGACACCTCAAAAAAGGGACCCACTAAAAAGAACGATGTCGTAGAATGTTTGCTTGATAAACTTAAAAAACAAATAGAAACTTGTCAAAATAATCATAAGGAAACTCCTGGCATTAAATGTTCCGATGAATCCCCCCCAGAAGATACACCGGCATATGTTATACCACCAGACGTCCCCCCATCTTTTTGTAATGTGCCAGCAAATCCTTGTGGCGACAAAGATGCGACCAATGTGGTTGGAGTTGAAGTGGTGGCGGAAATATTCCACCAGGAAGCGAAAGACAAAATGGTAGAGAGAAGTGTTAAAAGAGTTCAGGATAAGAGTGAGAGTGTGTTGAAAGGTGATATATCCAAAGCAACATTTAAAAATAAAACTGTTCCGAGTGGGTTGAACCGTGTATGTGATATAAAAAAGGAATATACCAATGATAGTCGTTATGGTCGTAGTGATTTTAAAGGACCATGTACGGGAAAAGATAGAGATAACAATGGTGTGCGCATGAAAATAGGAACACCATGGCAAACTGGGAGAGGCATACAAATAACAGACCCTTACCTATATTTACCACCAAGAAGACAACATATATGTACCTCAAATTTAGAAAAAATAGATGTTAAAAGTGTCACAGGTTATAGTAATGTTAATGACTCTTTTTTGGTCGATGTGCTTCTAGCAGCAAAAATGGATGCAGAAAAAATAAAGGATCTGTATAAAAGTCAAAATGGCAAAACTGGCCTAACTGAGGAAAATGACAAGAGAACGATATGTCGAGCTATACGTTACAGTTTTGCAGATATAGGTGACATTATAAGAGGAAAAGATCTCTGGGAACATAATGATTTTAAAAACCTAGAACGATATTTGGTGACAATATTTGAAAAAATTAAAGCTGAACTTAAAAGCAAACTTAATGGTAAATATAATAGTGACAACGATGGTAACAAATATATAAATTTGCGTAAAGATTGGTGGGAAGCGAACCGTGATCAAATATGGAAAGCAATGAAATGTAAAACAAATGGCGTAGATATCACTTGTGATAGTGATCATACACCATTGGATGATTATGTCCCACAAAGATTAAGATGGATGACAGAATGGGCGGAATGGTATTGTAAAGAACAGGCGAGGTTGTACAAGGAGTTGAAGGGGAAATGTAGTAGTTGTAAGAGTGGGAAATGTGGAAAAGAATGTGAACAATGTAAAGGGAAGTGCAAAGATTATACAAATTTTATTAGAAAATGGAAATATCAATGGGATGAGATGTCAATCAAATATAAGAAATTATACAAACAAGCAGAAAGTAGTAGTGCTACTATTACTCCTAGTGCTTCCAAAGATGAGATAGATGTTGTTCATTTTTTGTCAATATTACACAAACAAAATAGTGGTAACAACATATATGCTACTGCTGAAGGATATATACATCAGGAAATGGCACATATGGAATGCAAGGAACAAAAGATTTTCTGTGATAATACTACTAGTGGTAACAACAAGAATTACGCGTTTGCACTGTACCCACATGACCATGAGGATAAATGTAATTGTAAGATTGATATACCAGCGAAGGAGAAAAAAAAAGAAGATGTGTGCGATATGGCGAAGGAACTTATTCAAAAGTCAAATGGTGGAAAAACAAAAGTAGAAGGATGTGGTCCAAAAACTGTTGGCACCTATCCTGATTGGGATTGTAAAAACAAATATGTGAATAGAAATCATACTGGAGCGTGCATGCCACCAAGAAGACAAAAATTATGCGTAAGTAGTTTAACAAAAAGAGATAATATAAAAAAGGAAGATGATATAAAAAAAATATTTATTAATTGTGCAGCTATGGAAACACATTTTGCTTGGTATAAATATAAAGAGGTTAATGATAAAGCTGAACGTGAATTAAAAAGTGGAATAATTCCTGATGATTTTTTAAGGTCCATGAAATATACTTTTGGTGATTATAGAGATATATTTTTTGGAACAGATATTTCATCGTGTCAAAATATTAAACGTACCTCAAATGAAATAAAATCTAAATTAGGATATAAAACAACAACGAAAGAAGGAGATAAACTCATTGAAGATAATGAAAAACACAAAGAGTGGTGGAAAGAACATGGTCACGAAATATGGGGAGGGATGCTCTGTGCTTTAACACATGAAATAGATGAAGAAGAAAACAAAAAGAAAATAAAAAGAACGTATAATGAACCCCCTGAAGACTTTGCTAAAAACCTACAGTTTTTAAGATGGTTCATTGAATGGGGAGAAGATTTTTGTAAACAACAGAAGGAGAAGTTAGCTACTTTACAAAAGGAGTGTCCAGCAGAAACGTGTACCAATGGAGAGGAAGGTAAGAAAGAAATATGTACAGCTGGGTGCGAAGCATATAAAGAATGGCTTAGTAAATGGAAGGAAAACTATAATAAACAAAGTGAAAAATACTTTAAGGATAAAGCAAAAGATATTTATAAAGGTAATTCTTCTATTGAACTTGACGTAGAGTCTTCATCACATGCTTATGAATATTTAAACAAAGCCTTAACAAAACTTTGTCCAGAAGGATCCTGCAATTGTATGGATCGAACATCAGAACAACATAAAGATGCTACTGACTCATCACCAGTTCACCTTGTTAATATGCCTGCATCGTTGGACGATACCCCTAGTGAATATAAAGATAGGTGCGAGTGTACAAAAAGGCAAGCATCTTCACGGAACTTTAGTGTACGATCGGAAGATGGAGAAAACGGGGCAGCAGGACCACGTTCACCACCTGCACAACAACCACCACAACCAAAACCCACTAGAGAAAGTCTCGCTCGTATTCTACCAGCAGCTAAGGGCCCCTTTGAGGAAGACGAAGACGGCGAAGATGACGAAGACGATGACGACGTCGGCGAAGACGAATCAGGTGATGAAGCTGGTGAAGAAGAAGACGAAGTCGCGGAAGAAGAGGAGGAACTGCCACCGGAAGACCAGGACGGTGGCAATAACGGCGCGGACGAACTGCAGGAGCCGGTGGAAGACCAGGAGGAAGATCACGCCGAAGTCGAGGAGTCGGAGGAGGAGACGGAGGAGGAAGATGAAGAACACGTCCCCGAGGAAACCGCAGAGGACACCGTAGAGGACGGGGAGGAGGCGGAGGCGGTGGTACCACAACCAGCAGCACCAGCACCTCTACCCCCACTCCCAAGTGATAATACCAGCGATATATTAAAA
>NS_L8_65_Contig1846
AGATATATACCTTTTTGGATTCATATAATTATTTTCATTATCAATTATTGTATTTTTATTTTCCTTATATTTTTCATAATATTTCTTTTCAATATCATCAAAAATTGTAAAAATTTACCAAATGATCGTCACATGTTACATTATTTTTTTCGTCCATATATATAACCGTAGATATATATGTTCGTATATTCTTTGTTTGAAAACCATTATTTTTTGTTGTGATATCATTATGTGGGATATTTTTTTGATCTAATATTATCAAGGGAAAATTTTTCATTATTGTCATAACCATACCATATTATTTGCTCCAATCATATTATATGTTTCATCATTAATTTTATGAATATCATCAAGAGTTGATGGGGGTGTATATTCAATATATTTTCATTATGATCCATAGTCCATTCTTCATTCAATTTATTTAACATATGTTCGTTATGGTTCAACTTTTCACACATATCTCTATGTCTATCTAGCCATTTATGAAATAGATTTAGTTGGTTCATTATAGGATCACTATGTGATTGTTTGGAAAAACTATTAAAAGTCGTATTTTTTGTATGATTTGTACCAAATAATTCATTTCTTTTCGTTTCAGAACTTCATCATAAATATCAACATTATGGTTAGTACTTAGTGAATTGTTAATTAAGTCAATTCCGGTATATATATTATTTCAAACATATTTTGGATTTCCCATAATATTAGTAGTACTATTAATATTTTCAGGAACATTCCAATTTATGTCGTAAGTAACCTTGTTTATCTGGTACTGCACGTAATTCTGGTATGCGACATTTCATTGCTTCCCACCAGTTTTGACGTAAATTTGTATATGGGGGATCATCACGGGCATATTTGGCACCAATTGTACCTTTAATTTTACCATATATTATTTTAAAATTTTCTTGTAATCGTTTTGCATCATTGTTTTGATCCCACAAATCTGTTCCTTTAATTATATCGCGAAGATCTGCAAAACTATATTTCATAACAGTACATATTCCTGAAACATCATTACTAAGATTATTTTTTTATGTATTCTCCTTCATATTTTGCTGTCAACAACACATCATCTAATAATAAGTCACTCACATGATTACCGCTAAGTCCCTCGCTATCTACATTTAAATTCTCCATGTTTGATGTACTCATATGACGACGGAGAGGAGGTAATAGGACATTTTGGTGGTTTTGATTTACATCATCCTTCTTCGTTTCCCATGGCGTTCCTATTTGAAATCTTTTTTATTGACCTGTACCTTTTCCAGTACATGGACGATGATATTTATCATCACCCTTACCATATTCACGTTTATCATTCGTATGTTTTTCTTTGTCAATGATGCAAATATTAACTTATAGGTCATTTCCTTGACCCCCTTTGTTGTACTGACATTTGTGAGCTTGAGCCGTCAAACCACTAAATACCATTCGCTTTTTGCTTCTCCTCCTGTTGAAACTGTTCTGCGATTTGCATCACTGTTTTTTGGGTACCAACAGCACTACTTCTCGCCATTTTCTTGTAGTATAACAAAATATAGTAATATATATATGTATATTATTTGTGGCGTTATTTGAAAAAAATAAAAACAATTTTTATAGAATATAAATTTATGATCTCTACGTCTACTCATATAAATATGTATTTATCCACTT
>S_L8_56_Contig7204
GGTGGTATAGGAGCTTGTGCACCATACCGACGTCTACATTTATGTCATCATAATTTGGAAAAAATAACAGATACAAATACAACTACTACTCATAATTTGTTGGCAGAGGTCTGTTATGCAGCAAAAGAGGAAGGCGAATCAATAAGAGGTTATCATGGAATACATCAAGAAACTAATCGTGATTCTCAATTATGTACTGTATTAGCACGAAGTTTTGCAGATATAGGTGATATCGTACGCGGCAAAGATCTATTTCGTGGTAATGATGAAGAAAAAAAACAAAGAAAACAATTAGAAAAGAATTTGAAAAAAATTTTTGGGGACATATATAATGAGGTGATGAGAGGGACGAATGGGCAGACGCTACAAAAACGCTACAAAAAAGATAAACAAACAGGAAATTATTATCAATTAAGGGAAGATTGGTGGACTGCGAATCGAGAAACGGTGTGGGAAGCATTAACATGTGACGCGCGAGATAATGCTGATGATAAATATTTTAGAAAAACATGTTCTAATGACAAAACAGAGACTGATAAAAAATGCCGATGTCCCAATGGTAACAACCAAGTCCCCACCTATTTCGATTATGTGCCGCAGTATCTTCGCTGGTTCGAGGAATGGGCCGAA
>S_L8_56_Contig7202
ACTATGTGCCGCAGTATCTTCGCTGGTTCGAGGAATGGGCAGAAGACTTTTGTAGATTAAGAAAACATAAATTAGAAGATGCTAAAAGCAAATGTCGTGGAAAAGATAAAAGTGGTAACGATAAATATTGTGATCTTAATAGGTATGATTGTACGCAAACAGCTAGCGGAGAAAAGAAATTTGGTCAACGTGATGATTGTATTGGATGTCACTTTTCGTGCTCTCATTTTGTAAAATGGATAGATAACCAAAAGCTGGAATTTCTAAAACAAAAAGAAAAATACGAAAAAGAAATAACAGGTGGTGGTAGGAGTAGGAGTAGGAAAAGGAAAAAACCTGTTGCAGGTAAAAGTAATTATGATAGGTATGAAAGTAAATTTTATAAAAAAATGAAAGAAAAAAATAACTATGAAACCGTTGATAAATTTTTAGAAAAATTAAGTAAACTAGGAATATGTAAATCTGAACTTAAAGTAGGACATGAAACAGCAGAGGCTGCTAATTTCACCGAAAAAAAAATGCTCAAAACATTTTATCGTACAACATATTGCGAAGCATGTCCGTGGTGTGCAAAAAAAGTAAAAGGAGAAGGTGGAAAATGGAAAGCTAAAAATGAAGACTGTGGAAAAAAAAAGGAATACGATAAAGATAATATTACCGAAATACCAGTACTTTACCCTGATAAAGAAAAGTCAGGTGTACTACAAAAATATAAAAATTTTTGTGGAAATGGTGAAAAAAGTGCACCTGGTACTGCACCTGGTAAAAACGGTAATCAAATTAAAAATTGGCAATGTTATTATGATGAAAAAAAGACTAGTAGTGAAAATAATGATAAATGCATACTAGGAGATTG
>NS_L1_88_Contig15739
TTGGACACACAATGTCGTGGAGTAAATTCTATTGGTGAACCAAGGTATTGTAGCCGTAATGGCTACGATTGCGAAAAAACTGTTAGAGCACGAGGTGAGCTCTGTATGGGTAATAGATGTATTAACTGTTTCTATGCATGTCCTCGTTATGAAAAATGGATAGATAACCAAAAACTAGAATTTCTAAAACAAAAAGAAAAATACGCAAAAGAAATATCAAATTCTGTGAGAAAAAAACGAAGTACAAATAATTATAAAGGATATGATAGAAAATTTTATGACGAACTACAAAACGGATATGGGGAGGTTAATAAATTTTTAGATTTATTAAATAAAGAAAAAGAATGCACAAATATTACTGACAAGGACGAAGGAATAATTAATTTTAATGAAGATCATGATAATTATAATAATAGTGATAAAGGAAAAGGAACATTTTATCGTTCAGATTATTGCGAACCGTGTCCTCTATGTGGAGTGAAATGTGAAGGTGGTACATGCACAGAACGTACACGTGAAGAGGGAAATTGTCCGAGCATCTACCAAATATATGAGCCCAAACATGATGATCCATCTACTGAAATTACAATCCTTAGTAGTGGTGAAGGACATGATAATATTAACAAAAAATTAGACGACTTTTGTAAAAAGTCAAATGATAATTCTTATATGAAGAATGGAAATGTTATTATAAGGATTCACGTAATGAAGCGTGTATATTGAATAAGCAAATAGACAATAAAGTTGTGAAAAAACAAAAGTCATACAATAATTTTTTTTACTATTGGGTGGCACATATGTTAAAAGATTCCATACATTGGAGAACAAAAAAAATTAAAGGATGTTTAAAAAATGGTACGAAAACAAAATGTAGAAAAGGATGCAAAGGTGATTGCGATTGTTTCCAAAATTGGATTAAACAAAAAGAAACCGAATGGGAAAATATAAAAATACATTTCAAGAAACAAAACGATATTGGCAATCAACCAAGTTTTATCGCATTTACTCACTATGGAGTTCTTGAACATGTTTTGAAATTAGAATTTTATAAAGAAAAATCCGAAGAAAAATCCGAAGAAAAATCCAAAAATAGTCTGGATGCAGAGGAGGCAGAGGAACTAAAACACCTTCGAGAAATCATTGAAAAAAAAAATCAAGATGAAGACGCTGGTGCCAATGGACAGAAAACTTTAATGGACAAATTGATCGACTACGAAAAAGACGAAGCCAAAAAATGCAAAAAATGCGAAGACACGGCACCAAAACAAGAAGGAGATACAAGTCTCGGCCGCGCCGAAACCGACGACCAAGAACCACGACCTGATGCTGGTGCCGTCACTGCCGAGGAATCCGACGACGACTTCGACGACCAAGATGAAGACGAAGTCGAAGAAGACGATGAAGACGAGGAGCCGGCGGAGGCGAAGACGGAGTCGTCAACCACAGATCGGGAGGGGTCGGAGCCGGAGACGAAGCCGGTGGAGGGGGAAACCGTCGCAGAGGTAACAGAGGTAACAGATCCGTCAGTGGAGGTTTGTGAAACAGTGAAAACCGCACTCACTGGTGACAACACTGCTCTACAGGATGCATGTAACCAAAAGTATGGAAGTAAATCACATGTTGGATGGAAATGTATAAGTGATACAACCACAGGTAGTAGTAGTAGTAGTGAAGGTGTTAGTAGTCATCCACGTTCCAAACGTGACACCGATAGTGTCGTTACAGCCACCACATCTAGTGGTGAAAAAACCACTGGTGGTAGTATTTGTGTGCCACCGCGAAGACGACGATTATACGTGGGGAAATTGGAACAGTGGGCAAACAGTGACAAGACGGAGGTGTCAAGTGAAGCCACTTCGCCGTCGTCGTCCAACCCACGCGACGTCGACTTGCGCAACGCCTTCGTGGAGTCCGCTGCAATAGAGACGTTTTTTTTATGGCATAGATATAAAAAGGAAAACACGAAGACACAAAGTGGGGGGCTACTAGGTGAAGCGGTAGGACTCGGCCCCAGTAGTGATGACGAGGAGGAGCCCCCCGATAAACAGTTACAACAAGGAACAATCCCTGAAGAGTTTAAAAGACAAATGTTCTATACATTAGCAGACTACAAAGATATATTAGACGGGAAAAACTATATCGTGATTGGAAAAACAGGTAGTGATAGTACAAAACATGAAATGGCAAAAAGAGAAGAAGAAATAAAAAATGCTATAGAAAAGTTTTTCCAACAAACTGGTGGCAAACCTGGCCAACAACCTAGTGACAAAGACCCAAAAGACTGGTGGAACAGACACGCCGAATCTATCTGGAATGGAATGATATGTGCACTAACATACAACACAGACACGAAGAGCGGCGAGAAACTAACACAGATTGATGCTGTAAAAAGTGCACTTTTGGATGGAGAAGGCAAAAAACCCAAACCAAAAACTGACAGCACACACGACTATACGTATGACGGTGTCAAACTCGACGAAAATAGTGGTACCAAAACAGACACCATCCAACCCCTCACGTTAAAAAATTTTGTGGAAAGACCCACCTACTTCCGATACCTTGAAGAATGGGGAGAAACATTTTGTAAAGAGAGGAAAAAGAGGTTAGACCAAATTTATAAAGATTGTAAGGTGGGTGAAAATACTGGTGGTCGTGGTCGTGGTGAACTAAAACAAAAGTATAGTGGGGATGGCGAAGATTGTGAAAAGGTGCTTGGTGAGGATGCAAATATTTTTTCAGATTTAAGTTCGAGTTGTGCAACACCTTGTAGAAAATATAGAAAATGGATAAGAAGGAAAAAGGACGAATATCAGAAACAATCAAGTTCATATGATAAACAAAAACAGGATGCTCAAAAGAATAATGGTGATAATGAATTTTCTAGAACACTAGGAACGTGCACTGACGTTGGACACTTTTTAGAAAAGTTAAAATCTGGATCATGTAAAAAGGATAGTGGAAATGAGAATAGAAGGGATAATGAAAAGGATAAATTAGATTTTACGAGACCCGATGAAACATTTGGATTTGCAACAAATTGTAAACCATGTTCTTCATTTAAAATAGATTGTAAAAAAGCTAAATGCAGTGGTGCTAATGGAAATAAGTGCCCTGGAGGAAAGATTTCTCCAAAAAATATTGACGAAAAGACAGATGCTAATGGAAAAATAGAAATGCTTGTGAGTGATGACAGTGAAACGGGATTTAAAGGTAATTTAGAGGCTTGTGGAAGTGCAGGTATCTTTAAAGGTATTAGAAAAGACCAATGGAAATGTCGTAATGTATGTGGTTATGTTGTATGTAAACCGGAAAAGGGAAGTAGGGCAAAAGAAAATGGTGAAAACCACATTATACAAATTACTGCACTGCTTCAACGTTGGGTAGAAAATTTTGTAGAAGATTATATTAAAATTAAACGTAAAATTTCACATTGTATGAAAAATGGTGAAGAATTCACATGTATAAATGGATGTGTAGATAAATGGATAAAAGAAAAAGAGAAAGAATGGAAAACATTAAAAGATCGTTTCATTCAGCAATATAAATATAAAGGAGATGAATATTATTATGTTAGAAGTTTTTTGGAGAGCTTCATACCTCAAATTGGTGCTGCAAACTATCAAAACAAGGTTATAGAATTAAGTAAGTTCGATAATCCTTGTGGATGTAGTGCCAGTGCGCATAAACAAAACGATAGTAATCAGGATGCTATAAATTGTATGCTTGATAGACTTCAAAAAAAAAATGATGAATGCAAACAGAAACGCCAACATAGTGTCGGAAACCTACCTAGTGACGATAACCAACCAAATTGTGATGAAAAATCCACCCCCGACGTTGAAGACGATGATGATCCCCTTGAAGAGGAAAACCCAGTAATACACCCTCAAATTTGTGGAGATATACCAACAACAGAAGAACAAACGAATACAGAAGAAACTTGTACACCAACAGTCGATCCTAGTGGACCCAACGTACATGAAGAAGAAGGTGCCCCAGCAGCAGAACCTGAACCAGAACCTGAACCCCCAGCAGCCCCTGCGGTGCCTCCAAAAAAAGAGGAAAACCTGTCACCCCCCCAAAATTTGTTCAACAACCCCCATGTTAAAACCGCCCTGGTGACCTCCACCCTCGCATGGAGCGTTGGCATCGGTTTTGCTACATTCACTTATTTTTATCTAAAGAAAAAAACTAAACACCCTGT
>NS_L1_88_Contig15734
AAAAAAAAAAAAAAACTAGAAAATGCTAAAAACAAATGTCGTGGAAAAAATGATATTGGTCAACCAAGGTATTGTAGTGGTAATGGATTTGATTGCGAAAAAACCATTAGGAAGATAGAGTTATTGCGTATGGGTAATGGTTGCACTAACTGTTCTGTTTCGTGTCGTCTTTATGAAAAATGGATAGATAACCAAAAACAAGAATTTCTAAAACAAAAAAAACAATGTGAAACCGTAATATCAGGTGGTGGTGGTAGGAAAAAACGAGCTGCACGTAGTAGTGGTAGTAATAGTAATTATGATGGATATGAAAGTAAATTTTATGACATACTTAAAGGTCCCGATGTTGGAGGCCTTGATAAATTTTTACAATTATTAAATGAAGAAAATGAATGTAAACATTTTAGTACAGACGAAGGAAAAATTGATTTTACTAAAAACGTTGAGAATCATAAAAATATTAATAATAAGGGAACGTTTTATCATTCGGAATATTGTAAACCGTGTCCCGAATGTGGAGTGATAAAAGTAGGTAACGATTTTATAGAGAGGAATAAAGAACATGAAGCATGTAAGAAAAACAATGAAGTATATGAAGTCCCGGAAAATGCGAAAACTACTAATATTAATTTCCTATATAGTGGTGATGGAAAACAGGATATTACAGAAAAATTAAAAGACTTTTGTGACACAGAAGATACAACTTATCCCCAAGATGAACAATGGGAATGCTATTATCAGAATGCTTATAATAATAAATGTAAAATGAAAAATAATGTCGCACACGATCAAGAACATAGTAAAATAATGACATTTTATGATTTTTTTGAGTTTTTGGTAGGACATGTATTGAATGATTCTATAGATTGGAGAACACAGCTTACCAAATGTTTAAGTGAAAATAAATTAAAAAAATGTAAAAACGGATGTAAAAATTCATGCGAATGTTTTAAAAAATGGATCAAGAAAAAAGAACAAGAATGGATAGAAGTGAAGGACCAATTCAATGACCAACCAGATTTTCGAGAATGGAAGCCTTATTTTGTTCTTGAAACTACTTTAGAAGATGATTTTTTGGATGATATTACGAAAGCTTATGGGGATGCAGAAGCAATACAAGGAATTAAGAACATGTTGGCAAAGAAAAAACAAGAACGAAATGCGAATACTTCCAACGAGAAAACAATAATTGATTACTTGCTGGACCATGAAAAAGAAGAAGCCGAATCATGCATAGATACTCACGAAAAAGACAAAAAATGTATTCACGATGACGAAGAAGATGAAGAACCACCAACGCCAGATATCGAAAATCCCTGTGCTGAACCTAGTGATGATAGTACTAAACATCCCGCAATCGCACACAACGTAGCATATCATATTCAAAAGGACGCACACGCAGAAGCAGGTAAACGAGGTCTTAGTAAGTTGAAAGGTAATGCCCTCGAAGGAAAATATTTGGGTAGTGGTAAGGAACATAAGTTGAAGAACATATGTGGTATAACGAAGGATCATTCCAATTGTACAAAAAAATTGCACGAACCATGTGATGGCAAAGATCGTATTAATGAGATGTTTAAGTTAGAAAACGGGTGGAAACATGGGAGCAAGATAAATATGACAGACGCTGATGCCTATATGCCTCCAAGACGTGAACATTTTTGTACTTCCAATTTGGAGAATTTGAACACGAAAAGCGAAGGACTTACAGGATCTAATGCTAGCGACTCATTATTAGGAGATGTTCTTCTTGCAGCAAATTACGAAGCAAAAAAAATAAAGGAACTGTATAAACAACATAATGGCCAAAATGATCACATCGGTATGTGCCGTGCTATACGTTACAGTTTTGCAGATCTTGGAGACATTATCCGAGGAAGAGACATGTGGGATCTAGACGAAGGCTCACAAAAAATAGAAAAGAATTTAAAAGATATTTTTGATAAAATTAAAGACAATCTTC
>S_L8_56_Contig5525
GAACATATATATCATTAATATCTATCTCTTCATACTCGCTTTCTGACGAAGATGTAATATCACTAGTATCAGACATAAACGTATATTTGTCTTCGTCTGTATCACCTTCCATATAAATGTATGTTTTGCCTTTATATCGATCAGTACCATAAGGAATATATCTATTGGTTGATTTCAATGTAGGTATTCCATAATCGCCTTTAGGTATATTAATAACACGCAAAAGATCAATAGTAGATTTGGTTTTTTTCTTTAGTACAAAATAACTCAACGCAGCAAAGGCCACGCCAACCGTTAATGGGAAGGCAGAAGCGGAAACTATTTCGGGTAGAGGGGATTTTTCCACTATTTGGGGGGTTCGTGGTGTACGTGGTTTTGATTTTGCTTTTTCTTTGCTATCACGAGGTTCTTCTGGTGCTGGTTTGACTGGGGCTTCTTCTTCGGGTTTGAGGGCGGGGTGTTGGTCCTCTGTGTCACCATGTTCTTCTGATTCCTCTTTTTTTTCATCTTTTTTTTCTTCACCAGGGGGTGCTGGTTCACAACCGCCTTCTTCCGGTTTTGGTGTATCCACTTTCGGACAAAATGATGGTTGTTGTTTTCCAACTGTATTTTCTTCTTCTTCAAGGGGTAAGTCCTCTTCATCGTCGTCTTCAACGGGGGTGCATCCTTCACACGTTTGGGTTTGGTTTTCGTCACTATTTTGGGTGTGGTTCTTATTGCAGTCGTGAATTTTATTTTGAAGCTTATTAAGCATACAATCTATAATATCACTTTTTTCACCCTCTCTATTTGGTGAATTATTAGAGCATTTACATCCAAGTGACTTTTCTAAATCACTTAATTGTGTAACGTTTTCTTTATCATTTGCAGCAGCAATTTGAGTTACCAAGGTCTCCAAAAACGTTTTAACTGTATACTCAATATTATATGTGTCATCATCTTCTTGTTTTCGTTTTTTAAAATGGTTTTTTATATCTCCCCACTCCTTTTTCTTTTGATCTACCCATTTAGATACACATTCACATTTTTTTTGACATGCATTTATACATGGAGATTGTTCATTATTATTGGTACAATGTGAAATTTTATGTTTAATTTTCTTATAATCTTCTAAAAAATATTCTACCCAACGTTTAAGCAA
>NS_L1_88_159649
ACTTGTTGATAGTCGGGATCGGTACCATGAAGAACCATACGATTGGAATAATTTTTTACTTGTAGGTATGATAGTGCGTATTGCATTTGCATTTGTTGCCACTGTTTTTTCCATTTGTTTATTTCCTTTTTATATTTTTCACATGCTGCTTTGCACAGCTCACATTCTGTGCTCTTATTATTACAGTCTGTTCCTTTTGTCTTACAACTACCACACGCCCCCATCAACTCTCCATACGCCTCTTCCTGCGCTTTACAGAACCATTCGGCCCATTCCATCATCCATCTTAACCTTTGAGGGATGTAATCTTCTATTGGGATACCATTACAATTTTGAATGCTGGCCTCTTTTATTGCGCATTTCATTTCTTTCCAGACTTTTATACGATTTGCTGTCCACCAATCTGCTCGTAATTGATAATAATTTTTGTTGGGATCCTCTTTGTAGCGATCTTTTGCTTCCGCCAACTTCTTCCCATTTGTCGTCACGTCACTATGTATTTTCCCGAAAATTGTT
>NS_L8_55_71548
TGCATAAAAAAATGCGAAGAACAAGCAGCTAGAGACCTCGCCCGCTCTTTACCAACACCTGAAGACAGCCCATCACGTGTGCCCACTGTTGACGTCCGCTCCCACTCCGATGACGCCCAAGACTCAGAAGAAGACGAAGACGAAGAGGAGGAGGAGGAGGACGTCGACCTCCAGGAGGAAGAGGAAAAGAAGGAGGCGTCGGAGGAGCCGGAGCCGGCGGTGGTGGTAGACACGGAGACAACACAAGACACTGTGGATGTTTGCGACATCGTAAAAACCGCACTTACTACACCAGACAATCTCACTGATGCATGTAAACAAAAGTACCAATATGGTAAGGAAAAATTCCCCAATTGGAAATGTATAAGTGGCGACAACACACGTGGTAGTGAGAGTGAACGTGCCGGTCACTCACCTTCCAAACGTGGTGCCGAAACCACCCCACCTAGTAATAGTGGTAGTATTTGTGTGCCACCACGAAGACGACGATTATATATAAAAAAATTACACGATTGGGCGAGTGGTAACACACAAGCACGTGATAAAGCCACGGAGGCCCTCCGTGATGCGTTTATTGAGTCCGCTGCTGTGGAAACT
>NS_L1_84_Contig10041
CGTTTATTTCTGTAAGTCAGATGTATGTGGTCTTAAAAAAAATAATAATAATAATAATAATAATAATGATATAGATGATAAACAAATTATATTAATTAGAGCATTGTTTAAACGTTGGGTAGAATATTTTTTTGACGATTATATTAAAATTAAAAACAAAATTTCACATTGTATGAAAAAGGGTGAAGGATGCACATGTATAAAAGATTGCAAAGATAAATATAAATGTGTAGAACAATGGATAACTAAGAAAAGAGCAGAATGGGAAAAAATAAAAAAACGTTTCAATGAGCAATATAAAAAAGAAACAGATGAAGATTTTAACCTTAGAAGTTTTTTGGAGACCTGGATACCTAAAATTCCTGTGGCAAACGCTAAAGGAAATGTTATAAAATTAAGTATGTTCGATGATTCGAAAGGATGTTGTGTCAAGGCGAACGAACAAAACAAAAATGGTTATCAGGATGCTATAGATTGTATGCTTAAAAAGCTTGAAGATAAAGCAAAAAAGTGTGAAAAGGACCCCCCAACTTGTTATACCCTCCCCCAAAGTGGTGAAAATTCCACCCCCCTTGAAGATGACGATGATCCCCTTGAAGAGGAAGACCAAAACCCAGAGGATGCAAAGAAGAAGATGATGCCGACAATTTGTGAAGATATGGTGCCACAAGAACCAAAACCAGAGGAAAAAGACACTTGTGATGATGCAAACCCCCCTAGTACTGAACCCGAAAAAGAAAAAGAAAAAAAACCGACAGAAGGAGAAGCTACTGTCCCAGCGGCACCACCAACAACTAGTGATGAAACCAAACAAACCCTCGTCCCCAAACCCGAAGAAAAAGCGCCGCCACCAGAAGTGTCACCCCCCTCAAATGTGTTCGACCACCCCGCTGTTATACCCGCCCTGGTGACCTCCACCCTCGCCTGGAGCGTTGGCATCGGTTTTGCTGCGTTCACTTATT
>NS_L1_84_Contig10048
ACTTTCTCTTTGTTTCCAGAAGCATGTGATAGAGCACATAGCATTCCCCTCCATATAGATGGACTATATTCATTCCACCATTGTTCACGTTTTTTATCAGCTTTTTCATCAGCTTTTTCATCAGCTTTTTTATTAGCCTTTTCATCAGCTTTTTTATCATTTTCTTTTAGTAAAATTTTATCTATTTTCTGTTTAGCTATATCTACATCGTCATCTTTTTTCGAAATATTTGTACCAAAACATATATCTCTATAATCTCCAAACGTGTACATCATGGATCTTAAAAATTGGGGTGGAATAAGGCCTCTATCTAATATTTTAGCTTCACTATCATTCTTACTCTTATAATATTGCCATAAGAGAAAAGTTTCTTCTGCTGCAGATTTGATAAAAGCGTCTCTTAAATCTTCTTCTTTGGCAGCGTCACTCAATTCTGTTAAATGATATAAACATAGTTTTTGTCTTCTTGGAGGCATACATATGCCATCTTCTGTCACTAATCCAGATGTTTCGTCGCATTTCCATCCAGGATAAGTTTCTTTCGTTTTTGGTTCACAACAACCTGTTATCATTTTCCCATCCATATTGATAAATATTTCATCTACTATATCGCATGGTTCATCTAGTACTTTCACATCCGGATTTCTGCCATCACAAGCACAAGCTTTTTTATGGTCATATGGTTCAGGATGAAACGCATATTTTTCGTTGTTGTCGTTACCTCCTTTTTTTTTTTCACAGAAATCTGTTTGTATCTTGCAATCACTAATTTGTGCTTCTTGATGTATATAACCAGCAGCAGTAGAATATATTTTATGGTCACTATTTTTGTCGTGTAATTGTTTCAAAAAACTAACGACATCCGTCTCATCTTTCGAACCATCACTAGAAGTATTAGTAACACCATCTTGTACTTTTTTGTATAATTGTTCGTATTTTGTTTTTATTTTTGCCCATTGTTTTTCCCATGTTTGAATTTTTGTCCAATATTCATCACATGCCTTTCTGCAATTCTTACAATTCTGATCATCATGCTTACATCCTTTACCCTTACTCCTACACTCCTCACACTTCTTCCTCAAGTCCTTATACGCCTCGTCTTGCATTTTACAATACCACTCGGCCCATTCCATCATCCATCGTAATCTTTGGGGGATATAATCCACAAGAGGAGTGGTGGTAGTATTATCACTACATGGGGGATTACCACGGTATGGGGGTGGTGTTGTTTGACATTTCATTGCGTTCCAGACTTGATATCTATTTGCTGTCCACCAGTCGGAACGTAATTGTGTATGTTTGGAGTCGTTGGTATATTTGTCGTTGTCGTTAAATTTGTCAGGATGTTGCTTTTTAAGTTCATCTTTAATTTTAGGAAAAATTTCTTTTAAACGACTTTCGATGTCTCTTGAGCCCTCATCTTTATCCCACAGATCTGTTCCTTTAATTATATCCCCTAAATCGGCAAAACTATATTTCATCGCTCGGCATTTAGTTGCATCGTCTTTAAAGCCTTCTGAGAGATATCTTTTTTTAATGAAATCTGCCTGTTCTTTTGCAGCAAGAAGTACATCAACTAATAATGAGTCGCTAGTATTGGCATATCCATTGACACTACCAACATCTATTTTTTCTAAATTAGAAGTACAAAAATGTTCTCTTCTTGGGGGCAAGAAAATATCATGTGGGTGTTTTTCACTTACTGTTGACCCATTTTTCCATACTTCTTTTAAGTCAAACATCTTTTTTTTTTCATCTTTGCCATTACAAGGATTATTTGATGGACTATTTGCACTGGAATGCTCCTTCGTTATATCACATACCTTCTTCAACGCACCTACTTTAACCGCCTTATTTTTAAATTTTGCTTTCTCTATATCTCCTTCCAAACTACTCTTAGTCTCACCATTTTTACCACTCCTATCTAACATTTTCGTATGTGCATCTCCTTGCATTTCCTTCGCCACTTCTTCTACTCCGACCACGTTGGTCGCAGTTTCGCCACTGCAGGGATTAGCTGGAACATTACAAAAAGGAGGAGCAACGTCACCATGTGGTATGTCAGGTGTGTCGTGGGTATCACTATCTGTTTGTGGATCGTCTGTAGGTTCGGGTAATGTTTTGCAACTTTCCTTGCCCATACTATCGTCACGTTCATTTTTACAATGACGTATTTCATTTTTAAGTTTATTAAGCAAACATTCTACGACATCCTTTTCTTTACCCTTTTCCTCTCCTGGTGGATCAGTGTACGAACATCCAATTGACTCCTCTAAATCACGTAACTCATTGAAATCTCCTTTAACCTTTTGAATTTCAGTTTGAGCTGGCAAGCTCTCCAAAAAAGTTCTCACTGTAAAAGTTGTGTCTGTATCTTCAATATTATATTGTTTGTAATAACGATCTCGTATTTTTTCCCATTCTCCCTTTTTTTTATTTAACCATATACCTACACAATCACATTTATTATTACATCCACCTGTACATATGTTTCCTTCACCATTATTGAAACAATGTGAAATTTTGTCATTAATTTTATTATACTCTTTTAAAAAATTTTCTACCCAACGTTTAAACAGTACTCTAATGGGTACATATTGTTTATCATCTATATTCCCTTTACCATTTTTTGGTTCACATATATCTAAACCACATACATCACCACATGTCCATTTATTTTCTCTAAGACCTTCAAAGATACTTGAATTTTTACAAACCTTCAAATCATCTGGAAATTCAACTGCACTGTTAACACTGACAAGGATTTGTACGTCATGAGGTTCTTTCATGTTTTCAATATCATCTGTAGCAATCTTTTTATTTTCGCACATCTTTCCTTTAACCTCATTGCAATCAGATTTTATACATTTAACGCCAATTATAGAGCATGGAGAACAATATTGTGCATGTTTAAATGTTTTATTTGTATCCTTAAAATCTATTGTACTGTCTTCATTATTTTTATTAGAACATGATCCTTTTAATGATTCTAAAAAGTCTGTAGCTTTAGTGTACGTTTTTTTTATTGTTGTAGAAAATCCTTTGTGATAATTATTAATATGAACATTGCTAATTTCATTATGGTAATTATTTTGTTGTTTAATAAATTCGTCTTTTTTTCTGTTTATCCACTTTTTATAAGATCTACAAGAAGTCGCACAACTGGGACAATTAAAAGTCGAAAAACTTCCATACTCATTTGGTCCTATTTCATCACAATCGAAACCATCGTCATCGCAATGATTTTTACCATTTTGTGCACGACAATCCACTTTAATTTTAGCCAAATTATGTGTTCGTTTTCGACAAAATTCTTCTCCCCATTCTTCTAACCAACGAAAATATTGGGGTCTAGTAACAAACTCAGTCAATTTTGTACTATCACTATCGAAACCACCTTCAAATGTGACAGTTTCATAGTTGTTGTTGGCGTCCTTTTTGGTAAGTTTTGTGTGCATATCTTTATCAATTTTTATTGTGTTCCCGTTGCTATTATAACTTAAAGCACATATCATTCCATCCCATATATCGTGGGCATTTTGATTCCACCAATTTTCACGGTCCTTACCAGCAGAATTTTTGCCACCATTATCTGAGAAAACAGCACTTATATTCTGATTGATTGTATCCATATTGTTACTTATATCCTTTCCGAATAATATATCTCTATAATCTGCAAGGGTATAGAACATTTGATGTTTAAACTCGTCAGGGATGGTTCCAGAATCTAACAGGGTTTGTGTATCATCTTCTGAGGATATATATAATCCATATGTTGTTTTTTCGTGTTTTTCTTTTTCTTTTTCTTTTTTAAATTCATGCCAAGCAAAAAATGTTTCTACAGCAGCACATTCAATAAAAGCATTTCTCAACTCAATTTGTGACTTCCCATCGAACTCTTGTAATTTTTTTACATATAATCTCTTCCTCCTTGGTGGCATACACGCACCATCCTGGCCATCCTTAAACTTACCTTTACCACAATCCCACCCAACATATCTTGTGGTATACTTGTGTCGGCACCCTTCGGCGTATGAACGTCCACTTCGGTTTCCAAGTATTCCATCCACGATGTCGCAAACGTCTGGTCCCTCTGGTGCTTCCTTTGCCTTTTCCTCTTTCTCCTCGTCCTGGTCGTCATCTTCGTCTTCTTCCTCCTCTTCGTTTTCGTCCGAGGCGGATTCAGTGGAGCCACGTGGGACGGTTTCGGCGGAGCGGGCACCATCTCCGCCGGGTTGTGGTTTTTGTGGGTCTTTGCAGTCTTGTTTGCATTTTTCGGCGTCTGTTAATTCGTGTTGTAGTATTTTATCAATTGAAGTATTCTTATTTTCGCCACCACTACCACCAGCAACAGCGCCTGCTTGTTCCAACATATTCCCAATACGTTTTATGTCCTCTGCATTCGCATGAACATCCTGAATACTTTTCAAAAGTAGTTCTTTGTCCAAAAGAGTTTCAAGAACTCCATCGTTAGTAAATCCGATAAAACCTCCTTCAATGCTAATATTTTCTTGCTTGCCAAAATGTTTTTTTATGTTCGACCATTCGTTTTTTTTTTGTCCAACCCATTTTGCAAAACAAGTACATTCTTTATTACATTTCTCAGGGGTTTTACATGTATTTTCTTTATTTTTATTTATACAACTCCCAAGTTCGTTTCTCCAATCTAAAGAATCGTGTAACATATGATATACCCAATCCCAAAAAAAACCATTATAGGACTTAACGGTTTGTTTACCTTCTGTAAACGTATCCCATGTTCCTTGTACACAATTATCATTATTTTGACCACTTTCCTTACTTTTATCATAATAACATTCCCATTTTTTAATTTGTCCACCACCATTTACAGTACCAGGTGTAGTACTATTTGCAGCACCACCACCACCAGCAATAGCACCAGCACCATCACGACCGCCACCTCCACCATTTGAAGTATCCCTTGCACTAGTACAAAACTTATTATATTTTTGATATATACCGAACTTTTTTTTATCAGGGTAAAGTATTGGTATTTCGGTAATATAATATTTATCGTATTTCTTTTCTTTTCCACAGTTTCCTTGTTTAGCTTTCCATTTTCCATCTTCTTCTTCAGTTCCACACCATGGGCACGGTTCACAAATTTTTGTGCGTGCAAATGTTTTATTATTACCATCATCATTTTTAGCACTACCACTATTAACGTTTTTGAAATCAATTTTTCCTTCTTCATCGTCGACATCCTTCAATTTTTTTTTGCATACTTCTTCTTCATTTAATTTTTCTAAAAAGTTATTGACATTATTATAGCCAGTTTTAAGTATGCCATAAAATTTTTTTTCATACCCATTATCATCACTAGCACGTGCACCACGTTTTTTGCTACCACCACCACGTGTTATTTCTTTTGTGTATTTTTCCATTTCTTTTTTGTATTTTTTTCTTTGTTTTAGAAATTCTAGTTTTTGGTTATCTAACCATTTTACAAAAGGACTACATGCAACCAAACAGTCATGACAATCGCCTACAACAAAGTTTTCATCTCCTCTAACAGTTTCTTTGCAATCAAATCCATTACCACTACAATATTTTTCTTCACCATTTTTTCCGCGACATTTGTCTATAGCATCTTCTAATTTACGTTTCCTTAATCTACAAAAGTCTTCTGCCCATTCCTCAAACCAGCGAAGATACTGCGGCACATAATCAAAATATGTGGGGACAATACTTACGTCGCCGTTGCCACACCGGCATTGTTTTTTAGCTTGAGACTGATTCTTTCCATCACTGCACGTTGGTCGAAAATATGTACCGTATGCTTCACATGTTAATGCTTTCCATACTGTGGCGCGATTCACAGTCCACCAATCTTCTCGTAATTGAAAATAATTTCCAGATTCATCTTTGTAGTGTTTTTGTAGCTCCTCCGCATTCTTCCCATACTTTTGGTTTTCCTTCAATAATTTCTCATATATATTCCCGAAAATTGTTTTCAAATTATCTTCTAATTTTTCTCTTTGTTTACTTTCATATGTATTACCAAGGAAAAGATCTTTTCCTCTTACAATATCTCCTATATCTGCAAAACTTCGTGCCAACACGGTACATAGTTGAGAATCACCATATGTTTCTCGATATGGTGTATAATGTGTTTTTATTAAGCCCCCTTCGTATTTGGCTGCCATACACACCTCTAACAACAACTTATTCGTCGTCGTCGACGTTGTTTCTATAGTTTCCAAATTATGATGACATAAATGTAGACGTCGGTATGGAGCGCAAGCTCCTTTACCACCACTACGCATTTTTTCGTTAGTACACTGGCCACCAATTTTATTAGAAAAACGTGGTTCTACATTTATTCCACTTAACCCTTTGCACGGATCACCGTCAGAATCAAGACGTTTAGTATAATATTGTTTTACAAGGTCGCACGGATCATTGCTGCTAGCTAATTCAACCAAAATTGCTGCTTCCTGCAAATCTCCTTTCAACGCCTTTTTATATTTTTCAGCATCAGCATCATTTTTCACTTGGTCGTGCACGTCTTTCCCAATTATATCGAAAAGATCCTTTACATTTGTGGCATTTTTATACTTCTCCGCACCACTACTACCAGCAGCACCCCCACCACTACCTCCACGACTTGGAGCCATTTTTGGTTAAC
>NS_L8_59_Contig6267
GAAGGGTTACTAATTTTTCCACCATTTTCTTTGTATAATTCAAACAAGAATTCAATCACAGATTTGTCTTCATTATCGTTGATCGCAGTAGAAGTATTAAGACCACCATTAGCAGCAATATCGACTCGTGCGCTTGAGTATAATGTTTCGTATTTTGCTCTTATTTTATCCCATTGAGGTTGCCATGTATCTATAAATTTTTTATATTTTTTACATTGTTCATCGCATTCCGTACATTCTGCACTGTCTTTCCAACAATGTCCACCATTATCCTTTTTTTTACACTCCCCACACTTCTTCTCCAACTCCTCATATGCCTCTTTCTGCATTTTACAATACCATTCTGCCCATTCCATCATCCAACGTAATCTTTGGGGGATGTAATCCACAAGGGGGGTAATACTAGTGTCACCACACATTATATTAAGGGGGCGTTTTGTTGTTGTTGGACACTGCATCGCCTTCCAAACTTGGTCTCGATTTGCTTCCCACCAATCTGATCTCAATTTG
>NS_L8_59_Contig6268
AAATGGGCGGGCGCAGATAGAGGCTCGCTACAAAAAAGATGAAGAAGACGGAAATTATTATCAATTAAGAGAAGATTGGTGGACAGCGAACAGAGATCAAGTATGGAAAGCATTAACATGTTCTGCTCCATATAATGCTCATTATTTCATAAAATCAAGCAAAGATAATCAATCGTTTTCAAATGAACATTGTGGTCATTATAAAAACGGTGATCCACTTACCAATTTAGATTACGTTCCTCAATTTTTAAGATGGTTCGACGAATGGGCAGATGATTTTTGCCGAAAAAGAAATATTAAATTGAAAAATGTGAAGGACGCCTGTCGTGATGAAGCAGCAGGAAAATATTGCGGTCGTAATGGATATGATTGTACACAAATTAATCGAAATGAAAATTTGCCTAGGGGCAGTAAGTGTACTAACTGTTGGTCTAAATGCAATCTTTATGAAATTTGGTTACATAATCAACAAGAAGAATTTAAAAAACAAAAAGAAAAATATGAAAAGGAAATAAATGTACACGATTCGACACACGATAATACAAA
>NS_L8_59_Contig5513
TATTGATATTAGCACAATTAACGAGAAAATAAAAAAAACTTTAAACAGTGACAACAAAGAAACTGGTGACACACCTCACCCCAAAACTAGTGTCACAACACCAACAGAATGGTGGGATGATAATGCAAAAGATATCTGGAAAGGTATGATATGTGCCTTAACCTATAAAGAAAATGAGGAAAAAACAAACGACACACAAAAAATAAAAAAGGATGAACAAGTGTACAACAAATTTTTCGGAGAAAACAACACCGGCAAACCTGGACCCCCTGGCACAGCCGCAACCCAAAACGGTACATTCGAAAGCAAATACCAATACACAAATGTCACATTTGATGGTGGTTTCAATAGTGATGAAAGTACAAAAACCACTACTACTACTAAATTGGACAACTTTGTTAAAAGACCCACATTTTTTCGTTGGTTAGAAGAGTGGGGGGAAGAATTTTGCCGTAAACGAACACATAAGTTATATATAATTAAAAAAGATTGTAAGGTGGATGGTAGTGGTAATAGAGGTTGTAGTGGGGATGGTTTGAACTGTGATGAACCAGTTCCAAAAAACAAAGAAATTTTTGGCGATTTCCTTTGTTCCAAGTGTGCAAAACCTTGTAGATTTTATAAAAAGTGGATAAGCGCAAAAAAAAACGAATTTGAAAAACAAGAA
>NS_L7_29_Contig2930
TTTCCTCTTATAATATCTCCTATATCTGCAAAACTTCGTGCTAACATAGTACATGTTGTAAAACTAGAACCAGAACCAGAAGAATATTCTGCATCATATTGTTCACGATATGTTTTTAATGACTCTGCCTCAAATTTTGCTGCATAACACACATCCGCCAACAAATCATGCTTAGCTTTACCATCATTATTATTTGGGATCATATTTACCATATTTTTGTTACATAGAGATAACCGTCTATATGGAGCACATGCTCCTTCACTATTTTCTTTACTACCTTTATTACCTTTTATTTTCTTATCATCACATTCACCGCCACTTTCTTTAGAAAAACGTTTTACATCGTTTCCGTCTTTTTCACATGGCTCCGTATTACCATTAGCACTAGTAGTATGTTTAGTATATTCAAATGTGCACGTATCTCTGAAGGTAATTCTTTCCGAATTAGTACTTACTTGTGACAGCTGTCCTTTTAATTCATCTTTATATTTTTTAGCATCAGCACCATCCTTTTTCACTATTTCGTCGTGCACTTGTTGCCCAATTTTATCCAAAAAATCCTTGGCATCATCATCCTGCGTACCAGTACTACCTGGCGCCATTTTCGTTATTGGTGCACTACATTATGTCATACATATATTTGTGGGTTTGCATGGTTCGTGTGGGCGGTGGAGTGGTAGGTGTTTGGTA
>NS_L7_29_Contig2932
GTTATATATTGATTATAATAATTGTAATGTATTAGTATAAATTATTTAAATACTTTGTTATAAAAATGGGGAATGCATCATCATCAGAGGGGGAGGCTAAAACCCCTAGTTTAACAGAAAGTCACAACAGTGCCAGAAATGTTTTGGAAAAAATTGGAAGACATATAAAAGATGAGATTCATAAAAAGAGTCATCATACATATAAATTGAAAGGCACGTTATCAAGTGCACGATTTCTTGATGGCTTGTATAGGTCAATTCGTTGGGGGGTAAGAACTGGTCCTGGAGATTCGTGTGAGCTTAGTCACTTATTTCATACTAATATAACAAATCAACATGAAAGGAATCCTTGCCATAATAGAAATCAAAAGCGTTTTGACGAAAATGCCGAAGCGTATTGTAACAATGATAAAATAAGAGATAATGGGGAAAGAAGTGCTGGTGGAGCATGTGCACCATTCCGAAGGCAAAATTTGTGTGATAAAAATTTAGAATATTTAGATAACACTAATACTGATGATACTGATGATTTATTGGGAAATGTGTTAGTTACAGCAAAATACGAAGGTGATTACATTGTTAAAAATCATCCACAGAAAGGAACTTCAGAGGTATGTACTTCTCTTGCACGAAGTTTTGCAGATATAGGTGATATTGTAAGAGGAAGAGATATGTTTAAACGTACTGACAAAGACGCAGTGCAGAAAGGTCTAAGGGCGGTTTTTAAGAAAATAAATGACAACTTGA
>NS_L1_84_31566
GCAATAGCTATTCCAAAGGGGATGGTAGATGATAATATGTCACTTATAGAGTTTGTTGGTTCGTCGGACAGGGGTGGGGATGAACGTGAAGTTTCCTCTTTATTTGGTGGTCCTGGTACTGGTACTGGAGCTGGAGCTGGGGTACTATCTGCTGTTGGTTCTTTTGGTGCTGGTGATGCCGTTTCGTTTGGTGCTGTTTGTGCTGCTTCACACTTTTCTACTTCTTCCTCTTTTGGTTCCTCTATTTCACAAAAGTTCGGCGGATCCACTTTTTTATCATTTTCATATTCATACTCTTCCTCCTCATCATCAGGGGGGGTGTATTCTTTACATTGTGCTAGGTTTTCGACACTATCTTGGTGTTTCTCTTTACACTTTTCTGCTTTTTCGCCAAGCTTTTGAAACAAACATTCTACGATATCCTTTTGTGTATCCTCTTTACAACATTCTTTTTCTGAATTCTCAGGACAATTACATCCAAGTGACTTTTCTAAATCACTTAATTGTGTAACGTTTCCTTTATCTTTTTTGATAGCGCTATCAAAGAGTCCCTGTTCAAAAAAACTGTTAATCCTAGAATAAATAGACTCACCGTCCGTTTTTAAATTGTCATTATAATATTTTTTTATGATTTTCCATTCTTCTTCCTTTTTATTTAACCGTTGTTTCACAGAGTCACACTTATTTTCTCCCTTTTGTGTACATCGTGTAATTCTTTCTTTTGCTTTATTATAATATTGTATGAAATCAATTATCCAACTCTGAAACAATATTTTAAATGAAATTTTATTTTCAAAATATTTAGAGTCAAAAGATTTATCAGTATTAGCAGCTCCATTTAATTTACATTCATGTACTCCATTCTTTTTTTGGCATTCCCATTTTTGAACACACGTATCTTCCAAAAGACCTGTATTCTTACAAGCATTATTAAGATTATTATCATTATCCTTAACTTCTCCTTTCCGACCTAACACGAGTACTTCAATATCCGTAGGATCCTTATCGTTTTCCTTTTTCTCACTACTTTTTGTTTCCTTATATGGACTTTCATGAATGGCGGTATATGTTCCCCCATTATACTTAACTCCATATATAGGACATGCTTTACAATACGTTGAACGAGAAAATGTCTGAGGAATGTCCTCAAAATTTATTTCATTATTTTTTTCCTCTTTTTCATTACCGTTATTCTCACTATTTTGACCATTTTTGCAATGTTTCAATGCTGCCAAAAATTGCGCAGCAGTAGTATGTTGTTGTATTTTTTTACAAAATTCTTTATTATCACAATTATGATTAGCTTTTAATTTATCATGTTCCCCTTTATATTTATCTTTTTGTTTTTGATATTCTACGAATTTTATATCTATCCATTTTCTATATTTTCTACATTGTTTATAACAACCTGGACAATCTAATTCTGCAGACATATTATTATGTTTAAGGTCTGATGTTTTACAATCATGTCCATCACCTCCACAATATGTGTAACCACCATTATGCTTTTCTCTACATTCTTTTCTCACCTCTTCCAATCTTTTTTTCCTCTCTTTACAAAATGTTTCACCCCATTCTTCAAGGTAACGGAAATAAGGGGGTCGTTTGATGAAGTCGGTGAGGAGGGTTGTTTTTTCACCACTGGTTGAGGTGCTTTGGGGGTTGGGGACGCCAGTACCACTATTTTCATCTTTTAGTACTACATTTTTGTAATGGTATTTGCCTTCCTCTTCGCCGGTTTCTTCGCCGGTTTTTGTGTCAGCTTTTTTGAGTTTTTTCATAAGTGCCTCTTTCACAGTGGTATCCACTTGTTGTGGTTTTTCCGTTTTATGTGTTAGAGCACATATCATCCCTTCCCAAATATATTTTGCATTTTCATTCCACCAGTCTTTTGGGTCTTTGACACTAGGAGGTGTGCCACCATTTGGGGGGCTACTTTGTTTTTTTAACATTTCTTTTATTTTCTCCGATATATCTTTTATATTTTTGTCGCCACTTTTGTTATCACCACTAGCTTCTAGCGTCTTAATCACGTTTTCATCACCGATACATATATCCCTATAATCACCTAAAGTATAGAACATTTGCCTTTTAAATTCTTCGGGGATTTCTCCTTGTTCTAATTTCTTTTGGGGGTCACTATCATCACTATTTGAACCGGGTGCTGTTGGTAGTGGTAGTAGTGGTGATACTAGTCCTGTTGTCGCTTGTGGTTTCTTCTTCTCTTGTTTATACTTATGCCACAAAAAAAAAGTCTCAACCGCGGCGGACTTCACAAACCAATCACGTAACGCGTCGTGTGTGATCGGTGTGGTGGTTTCTCCATCTCTTGACACGGTGGTGTCAAACTGCCTGCCGTCTGGTAGTTTGTGTAGGTATAGTTTTCGCCTCCTGGGTGGCACACAAACACTACCACCAGTGGCTCCGTCTTTTCCACCAGGGGTGGCACCACTAGATGTAGTGGTTGTATCACGAGCTTCACCGGTATGACGTGGGACACGTGTGGGACTACCCTTACCTTCACTACCTTCACTATCATTTTGTTTAGTGGTACTACCCGTGTCACTACCACTTGGTGTGACACACCTCCAGCCGTAGTGTTTTCCCTTGTTATATTTGAGGTCGCAGGCGGCATTCAAGTCGCCTTTAAGTGCATCTCCCACCGTTTTGCACACATTTACTTCGTCTTTTGGTGCCACCGCCTCTTTTGGTCCCACCTCCTGATCTGTTGCCGTCTCCTTTGGCGTTTCCTCGTCGGATTCTTCACCATTGGAGTCCTCCTTCCCGTCCACCTCTTCTTCCGCTTGTGGTTCGTCCGCGCCGAGGTCTTCCTCTTCGTCTTCTTCTTCCTCTTCTTCTTCCTCCTCGTGGGAGGTGTCATCAACAGTGGGGGTTCCAGGTGGTGATGATGGGTCAGTGGCGGCGGAGCGGCCGAGGTCTGAAGCGGGTTTTGGTGGTTTTGGTGGTTTGGGGCAGTCCTTATATGGATTATTTGATACGCAGTTTTGGGCTTCTTGTTCTTCGTACTCTAAGAACTTGGTTATCGAATTATTATGTTTTTTAACACTTACTATAATTTCTTGATTTTTTTCAATTATTTCTTCCATTTTTTGTACGGATTCTTCTTTTGGATAATCCTTTTGAATCATTTCCAAATAAATGTTTTTCAAATACATTTCAAGAATCCCATAAGGAGTAAATTTTATGCCAACATCTTCACTAAAATTTTCTTTTTCATAGTGTTTTTCTAATTGTTTCCATTCTTCTTTTTTTTGATCTACCCATTTTTTAAAACATTCACAGTTTTTTTTACAGCCATGTATACAATTATTTGTTTTTTTATTATTTATGCACTTATCAAGTTCTTTCCTCCATACTATAGAATCTTTTAACATTTCATCTATCCAATTTAGAAATAAAACATAATAGGGCATAATTGTTTGTTCATTTCTCTTGGTTTTTCCATCTTGTAGTATACAATAATCCTTATCACCACCACCACTATTTTCCTCCCTACTTTTATCATAATAACATTTCCATGTTTTCTTTTTAATATTATTTTTATTACCACCATTACCACACAAACTTCCTAGTTTCTGCAAAATAGTTGTTCCATCTTTATCCTTGTCAAGCAAATCAATATCAGTACTTTCTTTATTATCATGGGTTGTGATTTCTTTATTTGGGCAACCACTTTTATGCTCTTCATGTGTCCATTTTCCTTCTTTTTTTACTTTGATTGCACACCACGGACAGGTTTCGCAATATTCCGTATGAGAAAATGTTTTTTCAGTACCTTCATTGAAATTAATACAACGTTCTCCTCCATCATCGTAAGGTTGTTTTTCGCATGTTGTTTCTTTATTTAACAATCCCAAAAATGTTTGGACACTTCCATAGGTTTGTTGCAGTTTTTTATAAAAATCACCTACATACAAATTATTAATAGTTGTATTTTCCTTTTCCGTTTTTATTGTTATGGTTGTTTGATGCTCTTTTTTAATTTCTTCATTGTATTTTTCTTTTTGTTTTTCAAATTCCAGTTTTTTGTTATCTATCCAGTCCACAAAATTAGTACATGCAACAGAGCATTTATGACATTCATCACTTTTAACAAGTTTGTCTATTCCTCTAATAGTTTGCGTGCAATCGTAGCCATTACGGCTACAATATTTTTCATTCTTATCACCACGACATTTTTTTATAGCGTCTTTTAATTTATGTTTTCGTTTACGACAAAAATCTTCTGCCCATTCCTCGAACCAGCGAAGATAC
>NS_L8_55_Contig5221
AAAAGAAGGAATAATTAATTTTAAACAAGTTAATACTGGTAGTACTGCTGGTACTAGTGGTGGCGATAGTGGTGGTGCTAGTGGTGATAGTGGTACTAATAATGAAAATGAAGGAACATTTTATCGTTCGGAATATTGCCAACCATGTCCTTATTGTGGGGTCAAACGTAATGTTAATGAATGGGAAAAAAAAAAAGATGATAAATGCAAGAATATAAAACTTTATAAGCCTAGAAATGAAAAAGGTGGTACTACTATTACAATCCTTAAAAGTGGTGAAGGAGAAAAAGAAATAAAAGAAAAATTAGAGCAGTTTTGCAATCAAATAAATCGTGGTACAACAAATAATGGTGGTAATGGTACCGGTGGTGGCGCTGGTGGAAGTGGTGGTAACAGTGATAGTCAGGATTTGTATCAAAAATGGAAATGTTATCAAATTGGTGAGCTGACGAAAGAGGGTCAGGATGGTGTGGAGGACGTGGATGACCTGGAATATGACGAACTGGTAAAGAATTCAGGTGGATTATGTATATTGCCAAACCCCAAAAAAAACGAAAAAGAAAAAGAAAAAAAGTCTGAACCCGAACCTAACGATATCCAAAAGACATTCCATGATTTTTTTTACTATTGGGTTGCACATATGTTAAAAGATTCCATACATTGGAGAACAAAAAAAATTAAAGGATGTTTAGAAAAAAAGAATGGCAACACATGTAAAAAAAATAAATGTAATGATAAATGTAAATGTTATGAAAGCTGGGTTCAACAAAAAAAAACCGAATGGACACAAATAAAAGAACAATTTCGCAAGCAAGAAGGTATTGTCAAAGAAGTAGGTCCTTTCAAATTTACTCACGATGATGTTCTTGAAGGTGTTTTGCAAATAGAATTTTTGAAAGGCGAATCCACAGATGATTCCGAAGAAAAATCCGAAAATAGTCTGAATGCAGAGGAACTAAAACACCTAAAACAAATTAAGAAAATATTGAAAGACGAAGAAAATCAAGAACCAGCTGTTGCCTCCGACGGTAAAAAGAAAACTATAATGGACAAATTGATCGAACATGAAGATAAAGATGCCAAAGAATGCATAAAAAAATGCGAAGAACAAGCAGCTAGAGACCTCGCCCGCTCTTTACCAACACCTGAAGACAGCCCATCACGTGTGCCCACTGTTGACGTCCGCTCCCACTCCGATGACGCCCAAGACTCAGAAGAAGACGAAGACGAAGAGGAGGAGGAGGAGGACGTCGACCTCCAGGAGGAAGAGGAAAAGAAGGAGGCGTCGGAGGAGCCGGAGCCGGCGGTGGTGGTAGACACGGAGACAACACAAGACACTGTGGATGTTTGCGACATCGTAAAAACCGCACTTACTACACCAGACAATCTCACTGATGCATGTAAACAAAAGTACCAATATGGTAAGGAAAAATTCCCCAATTGGAAATGTATAAGTGGCGACAACACACGTGGTAGTGAGAGTGAACGTGCCGGTCACTCACCTTCCAAACGTGGTGCCGAAACCACCCCACCTAGTAATAGTGGTAGTATTTGTGTGCCACCACGAAGACGACGATTATATGTGGGGAAATTGAAAGAATGGGCGGAAAAACAGGTGGGTAACACACAGTCGTCACAATCACAGGAGAGTGGTGAGGCCACTCCGGCGACCGCGTCGCAGGCACCTAATGGTGACCCGCTCCTTACCGCCTTCGTGGAATCGGCCGCGGTTGAGACGTTTTTTTTGTGGCATAGATATAAAGAAGAGAAAAAACCACCAGCACAAGAAGGAGCGCGACTTGCATTACTCCAGGAGGTAACACCGCAAGAACCAGATCCCCAAAAGAAACTAGAAAAAGGAGAAATCCCTGAAGAATTTAAACGTCAAATGTTTTATACATTAGGGGATTATAGAGATATATTTTTCGGGAAGAATATAGTGTTGGACTTGTTAAGTGGTAACAATATAAATGGTAGTGATAAAGAAATGTCCCAAAGAGAAAGGAAAATAAAAGATGCTATAAATAACTATTTTAATAGTGGTAACGTCCAAGCTGCTGCCGAGAAAAAATCTCCTGATGGCCAAACACCAAAAGACTGGTGGCAAAAAAATGGTGAACATATATGGAAAGGTATGGTATGTGCACTAACATATAAAGATAGTGGAGGAAAAGGCACAAGCAATGCACCACAAAAGATTCCGCAAGTGGAAAAATCATTTTTTGGTGACAAAGACAACCCTGGCACAACCGGCAACACAGAAGGCACATACGAAAAAGACTACAAATACGAAAAAGTGGTACTTAAAGATGATGAAGGTGGCCCCAAAACCCCCTCATCCAGTGGTGATAACACCCCCCTCACCCAATTTGTGGAAAGACCCACCTACTTCCGTTACCTTGAAGAATGGGGTCAAAATTTTTGTAAAGAAAGGAAAAAGAGGTTGGAAGAGGTGGAGAAGGGGTGTAAAGTAGAAGCAAATGGTCGTGGTAATGGAAAGGTTTGTAGTGGTTTTGGGGAACATTGTAACGATAATCTTAGTAAAAAATATGATATTCTTCCGTCTTTAGAATGTCCAGATTGTGGAAAATATTGTACATCTTATAAAAAATGGATAGAAAGAAAGGGAAAAGAATATGAGAAACAATCAAATGCATATACTGAACAAAAAAAAAACTGCGGAAAGGAAAGTAATAAGCATGATAAAGAATTTTGTGAAACACTAACAACGTCCACTACAGCTGCAAAATTTTTAGAAAATTTAGGATCATGTAAAAATAATAATGAGAATGAGAATGGAGTTGGTAAAACAGTTTTTGAGAATGAAGGTGAAGCATTTAGACCTGCAGAATATTGTAAACCTTGTTCTAAATTTAGTGTTAATTGTAAGCAAAAACTTTGCAATAATAATGCAGGAATCAGTTGCGAAAGTAAAGATAGTATTACTGCAAATGATATTGGAGATGGAGGGAATTCTACTGAAGAACTTGATATGCTTGTGAGTGATGACAGTACAAAGAAATTTGATAGTGATTTAGGCATTTGTCAGGGTGCAGGTATATTTAAAGGTATTAAAAAAGATGTATGGGAATGTGGGACGGTATGTGGTTATAATGTATGTAAACCGAAGAGCGATAATGGGGAAAATGGTAATGGGAATCAAATAATAATAATTAGAGCGTTGTTTAAAATATGGTTAGAATATTTTTTAGACGATTATAATAAAATTAGAACAAAATTAAAGTCATGTACGAAAAGTAGTGATGCAACTCCATGTATAAAAGGTTGTGCATTAGAATGGTTAAAGAAGAAAAAGGAAGAATGGAAAAAAATAAGAAACCATTACAAAACACACAATCAAGACGATCACATTAAAACTTCGGTTTCAAATTTTTTGGAGGAATTGCAACCCCAAACTGATGTTGACAAAGCTATAAAACCTTGTAACGGTTTAGAACAGTTCGAAAAGTCGTGTGGTCTTAATGACGCTGATAACTCAAAAAAGAGTAAAAATGGTAATGATAACGATCTTGTTGTATGTTTGCTTGACAAGCTTGGCGAAAAAGCAAACAAGTGTAAAGAGGACCACAAACCTAGTGGCCAAAACCTAGCACAAACGTGTCAAGAACCCCTCCTCGTTGAAGATGAAGACGAACACTTCCTTGAAGAGGAAGAAAACCCAGAAAATATGCGACCGGGATTTTGTCCGCAAAACGATACAACAGAACAACAAGAGGAAACAGATGGTAATTGTGAAGAAGCACCACCACAAACAGCACCAACAAAAGATAGTGTTGACTTAAACTCCCCAGAAAACACCAATGACAACCCTGAACAAACCCCTACATCACCACCATCAATACCCCAACCACAACCCCCCCAAATAGTGGATAAAACCCCCGCCCTGGTGACCTCCACCCTCGCCTGGAGCGTTGGCATCGGTTTTGCTACATTCACTTATTTTTATCTAAAG
>S_L7_20_Contig6577
GGATATTAATGACACGCAAAAGATCAATAGTAGATTTGGTTTTTTTCTTCAAAAATAAAAAAGCAATGGATCCTAATGCTAAGGCAACTCCAAAAGGAATAGTTGTTTGCAAGATAGTTGGGTCGAAAGGTTCGCGCGCAGGGGTGGGTAAAGGTGGTGATGTAGGCGTGGGTGGAGATGCTGGTACCGGTGCTTCTTCTTCGGGTTTTTCGACTTTGTCCTCACTAGATGATGGTGTTGCTGCCGGTTTACAATCGTCTTCTTTCTCTGGTTCTGGTTCTGGTTCTGGTGGTTTTGGACAAATTTCTGGCGCTTTCACTTGGTTTTCTTCTGTTTCCTCAAGGGTTAAGTCCTCTTCATCGTCAAGGGTTTCTGGTGGTGCAGGGGGACATGTTTCGCCACTATGTTTCGTTTTACACTTTTTTGCTTCTTTTTCAAGTTTATCCAGCAAACATTCGACAACATCCTTTTTTGCATCCTTTTCCTTTTCTGAGCTCGCAGCTCCATTACAATGACATGAGCTCTCGAAGTCACGTATTTTTTTATGTCCTGTAGCTTTTTTAACATGAGTTTCAGGTATCAAAATCTCCAAAAAATTAGTTAAATTATTACCATCATGATTTAGTTTTGTATATTGTTCAAGGTAAGTTTTTTTTATTTTTTGCCATTCTTCCTTTTTCTCATCTATCCATTTAGATGCACAATTACATTTATCATTACATTTATTTTGACATGTGCATTCTTTATCATTTTCTATATATGGTTTTAATTTTTTTTGAATTCTATTATAATCTTCAAAAAAATATTCTAACCATCTTTTAACCAATTCTTTGACTATGATATGTTCATCAGTTTTCCCATTATTATTTGTTTTTTTCAGAGTGCATATATCTACACCGCATACATTACCACATTTCCATTCATCTTTTCTAATACCCTTAAAAATATCTGTACCGTTACAATCTTTTAAATCACCTTCAAATCCCATTGTACTGTTATCACTCACAAGCATATTTATATCAGTAGAATTTACCATTTTCCCAATAGCATCTGAAGTAATCGTTCCTCCATTGCACTCACCTTTTGTAGGACCACCATTACAAACTCCATTATTACAATTTACTTTAAATTCAGAACATGTACCACAAAGTTTTGTATGTTGAAATGTGTCATCGCTTTCACCAAAAGTTATGTCACTGCCTCCATTAAACTTTTTAGAACATGGTCCTAACGTTTTTAAAAATTCTGCAGCGTCAGGGAGATTTTGTAATCTTGTATAAAATCCATTATCACTTTTAGTACTCTTACGTTCCGTTTGATATCTATCTTTCTGTTTCTCATATTCTGTTCTTTTTTTTTCTATCCATTTTCTATATTTTCTACAAGGTTTTGCACACTTGGAACAATGGAAATCCTCGTAAATCTTTTCCTTATCTGGAACTGTTTCGTTACAGTTCAAACCATCTCCACTACAATCTTTTTTACCATCTTTGTAACATTCTTTTTCAATTATTTTTAACTTATGTGTTTGTTTACGACAAAACTCATCTGCCCATTCCTCTAACCAACGAACAAAAGGGGGCCTTTTGACAAAATCCTTTAATTTAGTAGTGGTTGTGGCAGAGTCGGTGGTATTCTTGGCGGCAGAGGTATCAGTATCATCAAAACCACCTTTAAATGTCACTTTATCATACGTGTATTCGCCGTTGTCCTTGTCGAGTTTTTTCATAAGTGCCCCTTTAACAGTGTCATCCAATTTTTGTGGGTTCTCCGTTTTATGTGTTAGAGCACATAACATCCCTTCCCAAATAGCTTCTGCATTTGCTTCCCACCAGGATTCTGGTGTTGTGTTGCCAGTTTGTGTGGGGAAACCAGCAGCTTCTTTGTTGCCATTTTGAAAAAAATTCGTTATCTTTTCTTTTATTGTCTTTTCTCTTTCCTGAATGTCTTTATCACCACTAAATATGTCGTTGACACTATTCTTCGAGTCATTACTACCACTGTATAGTATATCTCTATAATCACCTAATGTATAAAACATCTGTCTTTTAAATTCTTCCGGTATTTCACCTTCTTCTAATTTCTTTTGCTCTGGGTCTTCCGTTGGTGTACCTGGAACTATTCCACGTGCTGCCTCTTTTTCCTGTTTTTCTTTTTCTTTCTCCTTTTTGTATCTATGCCATAAAAAAAAAATTTCTACAGCAGCACTCTGCACAAACCAATCACGTAATGACTCGGTGGTGGTGTCGACGCCTTCTATTTTGTGTAGATATAGTTTTCGCCTCCTGGGTGGGATACAAATACTACCAGTGGGTTCACCACTATTACTAGGTGGGGTGGATTCACGAGGTGCTGCACGTCGTTTACGTGTGGCGTCACTAGGTTTTCCACTTGGTATACATTTCCAACTTGTGGGTGCGGTTTTGCCGTATTTGGTTGGACAGGCATTTTCAAGATTGTCTTTTGTAAGTATTTTGTCTACTGTGGTGCAAACGTCTACTGATACTGCTGGTGGTGCCGGCTTCGCCCCGGGTGTTGCTGTTGCTGGTGGTTCTTGTGTTTTTTTCTCCTCCTGGACTTCCACCGCCGGCTCCACCTCCTTTTCCTCTTCTTCTTCCTCCTCGACTTCGTCGCCATCTTCGTCGTCTGAGTCGGTGTCGACGTCGTCAACAGGTGGTGGTGGTCCGTCAGCTCGTGGTTCGTTGTGGTTTTCGGAGCGGCCGGGGGGTCCAACGGGTTGTTGTGGTTGTTCACAGTTTTTGCATTTGGTGGCTTCGTCTTTTTCGTACTCGATCAATTTGTCCATTATATTTTTTTGTTCAGTGGCACTACCGGTACCACTAACACCATCTGCTTCTTGAGTATTTTTTTCTTCCTCATCCAATATTTTCTGAAGGTGTTGTATTTCCTTTGCCTCCTCTGCACTCACATTAT
>NS_L8_54_Contig10426
CGAACATGAAGAAGGAGAGGCCCAAAAATGCAAACAAAAACAGGATCAATGCAAACAACAAGAACAAGATACAAGTGCCGGCCGCTCCGGCCCCCACGACCCACAACTACGTGTCGACCAAGAGGACTCCGAAGAAGAAGAAGAAGAGGAAGAGGAAGTCGAGGCGGACTCCACGAAGGCGGTGGTAGACACACAAGACACAGAAGGGGATGGGTCGACAACAAAAGATGAGGTGGAGGGACCAACAAAGGACGTGGATCCCTGTCAAATAGTAAAAGAACTATTTAAAAACACAAACAAATTTAAAGATGTCGCCTGTACCCTCAAATATGTTACTGGTAAAAACTACGGCTGGAAATGTGTCACACCAAGTGGTGATCAAAAAGCCACAATTAGTGAGGGTAGTGGTGGTGGTGCCGAACCCCCCACAACTGGTAAAACCACTAAATCTAGTGATAGTGGTAGTATTTGTGTGCCACCCAGGAGGCGACGATTATATGTGGGAGAGTTAACGAAGTGGGCAGACAAACAGGTGGGTGACAAAGGCGAGTCACAGACACAACCACAAACAAGTGAGCCATCACAGGCAGTTAGTAGTGACACCACTTTGTCGCCGTCCCACTCACGCGCCGACGGCTTGCGTGATGCGTTCATCCAATCTGCAGCGGTAGAAACCTTCTTCCTATGGGATAGATATAAAAAAATAAAAGACAAAGAGAAAAAAGAAAAAGAGGAACAAGCACGACAACAAGAAAATGAATTACTACTCGGCCTCTCCAGTAACGGCGACGGTGGTGAACAAACTCCCGAACAACAATTACTAGAAGGAAAAATCCCTGAAGAGTTTAAAAGACAAATGTTTTATACTTTAGGGGATTATAGGGATATAGTAGTACGTGGTGATAAAGACAAGAAGAATGGTTACAGCGACATAATACTTAATGCGAGTGGTAACAAGGAGGATATGGAGAAAATACAAGCGAAAATAGAAAGTGTTTTAAAAGAAAGTGACAACACCAAACAAGTCAAAGATGTCAAAACTGACGAAAATAGTGATAATGCACGTGTTAAGTGGTGGGAAGCAAACGGTGAACATATATGGAAAGGTATGATATGTGCTTTAACCTATACAGATAGTGGCGACAAAGGCGGAAAACCACAAAAAGTTGAAGCTGCGAACGGCAACGGCGAAGATCTTTTCCAACAACTCAAAACCCAATACCAATACGACAAAGTAAAACTCGACGAACATAGCGGTGCCAAAAGCAACGACGATACCAAATTGGAAAATTTTGTGTTACGCCCCCCCTACTTCCGATACCTTGAAGAATGGGGTGAAACATTTTGTGGTACGCGGAAGAGGATGTTAAAAGACATAATATATGAATGTCGTGGAGAATTTAAAGGGCAAAAATATTGTGGTGGTGATGGTCATATTTGTGAAAAAACAGATACATCACGTAATAATACTTTTATAGATTTACATTGTCCAGGATGTCTTAAAGAATGTATAAAATATAAAAGATGGATAGAAAAAAAGGAAAAAGAATTCAATGAACAAAAAAGTATATATCAAGAGGAAAAGCAAAAATTAAATGGTAATTCTAATGGTGATAAGAAATTTTGTGAAGAAATAAAAAAACATACTAATGCAGAAGAATTTTTGAAAACATTGAGACATTGCAAAGATGATCAAACTGGTGGGGAAAAAGATGAGGATTATGACAAAAATAAAATAGATTTTTCGAATCCTCAAAAAATGTTTAATCCTTCAACGTATTGTAAAGCATGTCCTGTTTATGGAGTTAAGTACAATAGAAGAAGTGGGAAATATGAAGATAATAAAAAAATAGAATCAAATTCAAGAAATGATAATAATCCTACGGAAATTGAAGTACTTGTGTCAGATCGCAAAAGTGAAGATAACAAAAATGATCCTATTAATGATTGTAAGAATGCCGGTCTTTTTGAAAATTCGAGTTTTCAAAAATGGAAATGCCAAAAAAAGAATGGAGTAGATCAGTGTTATCTAGCAAATTTTTCGGGTGACATAGATGATGACACAGAAATGGAATTTAATGTTTTTTTTCAGCGTTGGTTAAGAAATTTTGTACAAGATTATAATAAATTGAAACAGAAAATTCATTCATGTATAAAAAATGAAAATGAAAAGGACAAATCACATAAATGTATTCAAGGATGTGATGATAAATGTAAATGTGTAGAAGAATGGTTAGATAAAAAGGAGGTAGAATGGAAAAAAATAAAAGAACATTATGATCAACAAAAAACTCATTATGGTTATAGCATCCCCCATTGGGTTATGACTTATTTTGAACAGCAACCCTTTGACAGCTATGCTGAGGAAGCCAAAAAAGTGGTTCAAACTCCATGTGAAAAACAACAATTATGGGGATGTACTGGTGAAAATATTGAAGATGGTAAGGAAAAGGATTGTCAGAAAGGTGATTTTATAACAAACTTAATTAAAGAGCTACAAAAAAAAATTGGTGATTGTAAATCTCAACATAGTGGTAAACCAGAAGAACAGTGTAAAGAATACACCCCCCCTGATGATGAGGACTTACTCCTTGAAGAAGAAAACACAGTGGAAGCGCCGAAAATTTGTCCGCCAACACCAGAACCAGAACCAGAACCAGTGGTAGAAGACGGTTGTAAAGCAGCACCCCCTGTTGTACCCGAACAAGCTGCAAAAGAACCAGCAGCAGAACCCAAACCAGCACCTGCACCGGCCCCTGCGGCGCCTCCAAAAGAAGACGAAAAAGTGTCACCCCCCCCAAATCCGTTCGAACACCCCCTCCTTAAAACCGCCCTCATGTCTTCTACCATCATGTGGAGTATTGGTATTGGTTTTGCTGCATTCACTTATTTTTTTCTAAAGAAAAAAACCAAATCATCTGTTGGAAATT
>NS_L7_29_Contig6107
CGAATGAAAATAGGAAATGGTTGGACACATGTGGAAGAAAACCAAAAGTTATACAAAGACTTCTATTTACCTCCCCGACGTCAACATATGTGTACCTCAAACTTAGAACATTTGGACATTCGTAGCAAAGGACTTACAGGAACTAATGCTGGCCACTCATTATTGGGTGATGTGCTTTTAGCAGCAAAAATGGATGCAGAAAAGATAATACAACTGTATAAAGAACATAAAAAAAAAGATGAACTAACTTACTCAAAACACCTGGAAACTATGTGTCGTGCTATACGTTATAGTTTTGCCGATTTAGGGGATATAATACGAGGTAGAGACCTGTGGGAAAAAGATAGTGGCGCACAAGACATGGAACGTAATTTAAAAAAAATATTTGGAAATATTAAAGAGAAAAATGCTGACATCAAAAAAAATGAAAAATATCATAAGGACCCCGAACATAAATTATTGAGAGAAGACTGGTGGACTGCTAATAGACGTCAAGTTTGGAAAGCAATGAAATGCGCCCTAAAAGGTGATAATATCCAATGTAGAATGACACCTGATGATTACATCCCCCAAAGGCTTCGATGGATGACCGAATGGGCCGAATGGTTTTGCAAAATGCAATCACAGGCGTATGAGACATTACAGAAGCAGTGTGGTAGGTGTACAGGGACTAATAAGGATAATTGTACGAGAGATACTGAAGGTTGTAAAACGTGCACGGCAGCTTGTGAAGAATATAAAAATAAAATAAAATCATGGGCAGATCAATGGAACAATATGCTAGTACAATACCTAATGTTAGACTATGGAGCAAAAACTACTGCTCCTTATGGTATTCATTCTTATGTTGGTGCTGTAGGTGATAAAGACAAACCTGTGGTAGAATTCTTCAAAGAATTACAAAAAGAAATTAAAAACAGTGATTCGAAACGTCCAAAACGCTCAACCGATGGTACTAATACCGACCCCACTCTCACCTCTCCCTATAAAACCGCCGCCGGCTACATCCACCAGGAAATAGGATATGCGGGGTGCCAGGAACAAAAACAATTTTGTGAATACGAAAATGGCGTCACCCCAACTAGTAGTGAAAAAAAAGTCTACAACGAGAAATATGTCTTTAGGGAAAATCCTAAGGATCATGATGATGCGTGTAAGTGTGATAAGAGGAATAAGCCAGAACCGAAAAAACAAAAAGATGCGTGTGAAATAGTGGAGACACTATTAAACGGTAAGAAAACACTTGATACAATTGATAATTGTAATAAAAAAAATGATAAAACTTGGGATTGTAAGGATGATACCTTCAACCAACACAATAAAGGTGCTTGTATGCCTCCAAGAAGACAAGCATTATGTATATATAACTTAGAGTCTATTAATACAAATTCCGAAGATGATTTAAAAAAAGCATTTGTAAAATGTGCTGCAATAGAAACACATTTTTTATGGAAATATTATACCGAACAAAATAGATCAACAAAAAATGAATTAAACAAAGAAACAATTCGAAAGAATTTTATAAGATGGATGGAATATACATATGGTGATTATAGAGATATTTTTTTCGGAAAAGATATTTCAAATGATACAAAAATTAAAACTATATCAGATAATGTGAATAAAATTTTAAAAATAGAAAAAAAAACAGAAGAAAAAGACAGTAAAAAGGAACAATGGTGGAAGAAAAACGGTACTGAGATATGGGAAGGAATGTTATGCGCCCTACCATATAGTGAAAACTTCAAAAACAAAAACGAGTACGGAAAAACCCCTGAGGACTTTGCTAAAAAACCTCAATTTCTACGTTGGATGATCGAATGGGGAGAAGAGTTTTGTAGAGAACGTGAGAAGTTGGAAAATAACATAAAGAATACATGCAGTGCACAAAATTCTGGAGATGCTTGTAATAATACGAAACATCCTTGTAATAAAGCATGTAGAGCATATCAAGAATATGTTGAAAATAAAAGAAATGAATTTGATAAACAAAATAATAAATTTGTTAGAGATGCAAACTTGAAAAATGCAGATCAAGAATATAGTGGATATGAACATAAAGAGGGTGAAGAAACTAAACAGGGAAATGTGTATTTATTGAAAAACTGTGATAATAATAAATGTGATTGTATGCAAGGAAATGTAGGAAGCTTTTTAACAGATGTAAAACCGTTTGGAATATATTCTCATGAATATAAGAATAAATGTGATTGTACTGGTGGAAAATACTCACCTGCAGCAACAGAATCGGGACGTCCACCTCCCCCCCCACCTGCACAACCACCACAGGGACCACCACCACAAGACACTGTGGATGTTTGCAACATAGTGGAAACACTATTTACTACCACGAACGCTCTCAAAGAGGCATGTGGTCTAAAATACGGCCCCGGCGGAAGAGAAAAATTCCCCAATTGGAAGTGCATACCAAGTGGTCCCACTAGTGGTGGTAGTGAAACCACTGGCAAAAGTGATGGTAGTATTTGTGTGCCACCCAGGAGG
>NS_L7_29_Contig6100
TAATGTTATAGTATAGATATTTTATATATTGTGTTATAAAAATGGGGTCACAAACATCAAAATTTTCTAAAACTGTTGTTGGAAATGAAACACACAACAGTGCCCGAAATGTTTTGGAACGTTATGCCGAAAGTATAAAGCAACAGGCAGCTGCTGATGCAGAAAAATGTGAGAAATCGTTGAAAGGAAATTTGTCAAAAGCAAAATTTTATCAGCCATTATTAATGAAGGCGGGGGTTTATAATGGTGCCCCTAGTAATCCATGTGAACTTGATTATGTATTTCATACTAATGTATGGAATGATCGTGCAAATGATAGAGATCCTTGTCTTTTAAGAGACAAAAAACGATTTTCAAATGAAGGTGAATCCGAATGTAATAATAGTAAAATTAGAGGGAATATCAGTAATGCTGGAGCATGTGCTCCATATAGGAGAAGACATATGTGTGATTACAATTTAGAATTTATTAATGAACAAAATGTATTAACTACTCATGATTTATTGGGAAATGTGTTAGTTACAGCAAAATATGAAGGTGAATCTATTGTTAAAAATCATCCAAATAGAGGATCTTCAGAAGTATGTACTGCCCTTGCACGAAGTTTTGCAGATATAG
>S_L7_42_Contig5362
TACGAGGAAAAGATCTGTATCTCGGTGGTAGAGGAAGAGATCAATTAGAAAATAAGTTGAAAACAATTTTCGGGATAATATATAACAATTTGATGCAGGATTTGAAAAAGGAACCGACGAAGGAGTTGAAAGGAAAAGATCGCTACAAAGATACTACAAATTTTTATGAATTAAGAGAAGATTGGTGGAATGCTAATAGACAACAAGTATGGTACGCGATAACATGCGGCGCTGCGGGTGGTACATATTTTCATGCAACATGTGGTAGTGATGAAAAAAATGCAACTCAGGCTAAAGACAAATGCCGATGTACCACAAATTATGTTCCCACATATTTTGATTATGTTCCTCAATATTTGAGATGGTTCGAGGAATGGGCAGAAGATTTTTGCCGTAAACGAAAAAAACAATTAACAGATGCTATAAAAAATTGTCGTGAGGGAAAAGATCAAAGTGGTAAGAAACGATATTGTAGTGGTAATGGCTACAATTGTAAAGAAACAATTAGAGCACAGGAGAAACTTGTTGAAGGTGACAATTGTCATAAATGTTCTGTTGCATGTAAGCCTTTTGTAGAATGGTTAGATAATCAAAAACTAGAATTTGAAAAACAAAAAAAAAAAATATGATAAAGAAATGCAAAAATATACAAACGGAGCATCAAAAGGAACAACAACAACAACAACAACTGGAAATGGAAAAACTATTAATAATTTGTATGTAAGTGATTTTTATAAAAACCTGCATGAAAATTATCCAGAAGTCGAAGACTTTTTAGAAAAATTAAGTAAAGAACAAATATGTGAAGGTCACCCTGAAGTGGAAGTAAAAGAGAGAAAAGCAGATCATGTTGATTTCAAAAATCATGAAGATAACGAAACATTTTGTCGTACAGAATATTGCAAACCTTGTCCTTTGTGTGGAGTTGATTGCAGCAGTGATAACTGTAGAAAAAATCCAGATAAATCATGCAACGAAAAAATTCGACAGAAAGATTACAATGATACAAATACTACCAAAATACCAAAACTACCCACCGATAAAGGAAAGACAGGTATACTACAAAAATATAAAAGTTTTTGTCAAAATCTTGATAAAAAGGATAAAAAAATTGAAACATGGAAGTGTCATTATGAACAAACGGATAAAAGTAATATTTGTGTACTACAAAAGGAAAAAGAGGATACGGAGGAACAAAAGGTTACGTCCTATTATTCATTTTTTTATGGTTCGATTATTGAAATGTTAAATGATTCTATAGAATGGAGAGAAAAACTTAATAGTTGTATAAATAAGAAAACGGGAATATGTAGAATATTATGTAAAAATCCATGTGAATGTTATAAACGGTGGATTGAAAAAAAAAAAAAAGAATTGGATGGAATCAAAGACCATTTTCGCAAGCAAAAAGATATTGGAGATGCAGCACAACGTGAAATGACCCTTAATTTTACTTTAAATACTAATTTTTTGAATGATATTAAAGAAGCTTATCCAGTTAAACAACAGCGGGAGAAAATTGAAGAACGTTTGGAAAATAAAATGGACGAAGTATTTAAGGCTGAGAGAACGAAAACATCAATTGATAAATTTCTCCAAGAGGAAGAACAATTTGCCAAAGAATGCCTACAAAAACACAAGTGCCCAGACCCACCACCTGTAATCCCCGCCGAAGAAGGCGGTGCAAGATCTGGACAACCACCTGCCGGCCCTGTTGACCCCGAGCACGATGACGACGAAGACGACGACGACCCCAACAAGATCCCTAGTATCAAATTCGAAGACGAAAAAGACAAAGTTCCCGTCTTCAAAGCCGAAGTCCAGGAGTCGTCAACCACAGAAAACACGGAGGTCGCGGAAGAACCACAAGAACCGGAACCAACAGACGATGTAAATGTGTGCAACACAGTGAAAAACGCACTTACTACACAAGAAAATCTCACTGATGCATGTAAACAAAAGTACCAATATGGTAAGGAAAAATACACAAATTGGAAGTGCATACCAAGTGGTGACAACAGTACCACAAGTAGTGGTAACGGTGATCGTTCCCATCGTGCCAAACGTCATACCAGTGATGCTAGTGGTGAAAAAAGTGGTGATAAGGGTTCCATATGTGTGCCACCCAGGAGACGAAAACTATACGTGGGGAAATTGACACAATGGGCAACTAACACGGTGGAGACACTAACAAGTGTTAATGGAGATGGTAATGGGTCACAGGAAGTAGTTAGTGTTAATGGAGCTAGTGAGAGTGGTGGTAGTGGTAGTCAAGTCACAGTACAGAGTCAAGGCGCAGATGGCAAACAGGCACAACAAACAAGTGGTAGTGAGGCACAGACAACACAAGGTGACGCCGCGTCGAAAAACCCCAAAGTGGAACTACGCGACGCGTTCATCCAATCTGCTGCAATAGAAACTTTTTTCTTATGGCATAGATACAAAAAAGAGTGGGATCACAGGAATAAGAAGGATAAGAAGACACAAGGTTTACTTCCATTCCTTCAATTCATGAACGAAGACGACGACGACGATGATACACTACACGAAGAAAATCCAGAAACCCTTTTAAATGCTGGACATATACCTAATGATTTTAAACGTCAAATGTTTTATACGTTTGGAGACTATAGAGATATATGTTTAGGAAAAAATATAGGTAACGATATGGAAACAATAAAAAATAATATAGATAAAGTTTTTGAAAATACTGACAAAGGTGTTGGAAAAACATCCATGCCAATTACAGCTGATAAATGGTGGGATTCAAATGGACAATCTATTTGGGATGCGATGATATGTGCTCTAAGTTATGATACCGAAACAAAAGAAATGTATCCACAACTCCGTCAGAAACTTACCACCGAAAACCAAAACAGTTACGACACTGTGACAATTAATGGTGGTCCTAGCAGTGGTATCCCTTTGTCTGATTTTGCAAAAATACCTCAATTTATACGTTGGTTTGAAGAATGGGCAGAAGAGTTCTGTCGTAAACGAGAATATAAGTTGAAAAAGGCTAAAAAAGAATGTCGTGGAAAAGAGGAAGGTGACAAATATTGTGATGGCGAAGGTCATGATTGTACACTACCAGATGAATCACGTAATAATTCTTTTTTATATTTACAATGTCCAGGGTGCCAGAAAGAATGTATAACATATAAAAAATGGATAGTAAACAAAAGAAATGAATTTAATAAGCAAAAGAAAAAATTTGAAAACGAAATTAACAATGTCGATAGTAAGAATCAGAATAAATATGATGAAGGAGTTTATAAAAATCCAAAAACAATGTACCCTACATTCAAAGATTTTGTACAAAGATTAAATGAATGTCCCTATTGTATTAACAGTAAGGTAGGAGGTCAAATAGATTTTAATAGAAATGGGCAAACGTTTAGTATTTCACAATATTGTAAAGCATGTCCTGTTTATGGAGTTAATTGTAAGAATAAAAGAGGGAAATGTGAATCTATTAGTGAAGATGCATATAAGAGCACAAAAGGTATTAGGGAGGAATTGGAAAAAGATAGTCATCCTACAAAAATTGATGTACTCGTGTTAGATCGCAAAGGATATCATAATAATAATGATTTTATTAATGATTGTAAGAATGCGGGTTTTTTTGAAGATGCGAGTTTTCAAAAATGGGAATGCCAAAAGAAGAATGGTGTAGATCAGTGTACACTTAAACAATTTGACGATGATGTAGATGATGATCAAAATATGGAATTTAATGTTTTTTTTCAGCAATGGTTAAGATATTTTGTGCAACATTATAATAAATTGAAAGACAAAATTAAACCATGTATAAAAACTAAAGATGAAAAATCCAATAAATGTATTAATGGATGTAAAGGAAAATTGGAATGTGTAGAAAAATGGTTAAATAAAAAATCTACAGAATGGGGGGAAATAAAACAGCATTATAAAAAAAATCCAAAATTTGTTAATGACAGTATTCCTTATTTGGTCAAAAGTTATTTTGGTCAGATATACTTTGACAAGGATTCCACTAAAGCCCAAGATGTGGTTGAAGGTGAAGAGGAACAAAAAAAATTATGGGGATGTACTGGTCGAGATGGTTGCGATAGTGAAGATGAAAGAAGAAAACATGGCGATTTTATAACAAATTTAATTGATAGACTTAAAGAAAAAATTGATGAATGCAAAAAAAAACATGACGAAACACCTCCAAATACTTGTGATGACTTCCCCCCCCAATCGTACATCGAACCCCTTGACCCCGACGACCACGACCACATGCACCACATACAACAGCCCAAAATTTGTCCACCGCCAATGACGTGTGTTGAGAAAGTAGCTAAGGAATTAAGAGAAGAGGCAGAAGGGAAGGTGAGTAGTATTGATCAGAATTTGAAAGGAAGTGGAACAAAATTTAATGGTGAATGTAATAAGGTAAAAAAAAATAATGATGCTCCTAATGGAGATGATTGTGAATTCAAAAATACATATGAGACTTCCGTTAAATCTTTAAAGGAAACATGTAAAAGTAAGGGAAAGGAACGTTTTAATATAGATCAACAATGGAAATGTGTAAAAATATACAAAATAGGAAAGGATTTATGTATACCTCCAAGAAGAGAACATATGTGCCTAGATGATTTAAGTATGTTAGGGCGTTTAACTATTAATGATAGCAGTGCTTTACTGAAAAAGGTTCAAGAAGCAGCAAAGAGTGAAGGAGATTATATAATAAAAAAATTATTACCTGAAAATACTTGTAATGAACACGTAATTTGTGATGCGATGAAATATAGTTTTGCAGATTTAGGTGATATTATAAGAGGAAGAGATTTATGGAATACAAATAGAAAAGAACAAGGATTGCAAAAAAGATTAGAGTATGCGTTTATAAATATATATAATAAATTGGAAAGGGATAAGAATAAATATGAGAAAGATAGACCAAAATATTTGAAATTACGTTCTGATTGGTGGGATACTAATAGAAAAGAAATTTGGAAAGCGATGACATGTAATGCTCCTGATGATGCAAAACTTTTAAAAAAAAATGAAATTGGTAATAATACAACATCGTCACCAGTTAAGTGTGGTCACAAATCAGAACCTCCTGATTATGATTATATTGCTCAACCTTTCCGTTGGATGCAAGAATGGAGTGAAAATTTTTGCAAATTATTAAATAAAGAAATGGAACAATTTGAAAAAACATGTGGAGAATGTAAAAATAATGGCTTCTCATGTAAAAATGACATCAATGGAAATAAATGTAAAAAATGTAAAGAACAATGTAAAAACTATCAAGAACTTATTGATAAATGGAAATTAGAATTTGATAAATATAACGATATATATAAAGAAATATTTAATAATAATAAAGCTAAAATTAGATCAGAAGAATATTTTAAAAATTTTTTAGAAAAGATGAAAACTCAATGCAATGAACCAAACAGTGCTGATAAATATCTTGACGAAGCAAGTCATTGCACAAAATACAAATTTACTAATAGAGACAATAACAATAATGATAATTATGCTTTCAAAAATCCTCCAAAAGACTTTGAACAAGCATGTAAATGTGAAGTTCCTGATCCATTAGATAATTGTCCTAAAGATAGTGCCACATATGAAAAGGCGTGTAACACTTTGCTTCCTACAAGATCATGTGAAAGTAAAACTTTTAATAATGATGATGATAGTTGGACTAGTGTCGACGTGAAAGATTCAAAAGGAAAGAATCATGGTGTGCTTGTTCCTCCTAGAAGGAGACAATTGTGTCTTAGGAATATAAATTGGCATTTGAATAATATAAACAATAAAGCTGATTTCAGAAATAAATTTCTTCAATATGTCTACACTGAAGGAAAATTTGTGGGTGAAAAATATAAAAATGATAATAAAAACGCCCTGGATGCAATGCGTTATAGTTTTTATGATTATGGAGATATAGTTAAAGGAACTGATCTGATAAGTACCACACTCATGGATAAATTGAAAACAAAATTAGATGACCTTCTTAAAGAAAATGATGCTAATAAAATATCTGATGATCGTAAAAAATGGTGGTTTCAAAATAGAAAACATGTTTGGCATGCTATGTTATGTGGATATAAGGCTGCAGGAGGGAAAATTGAAGAAGGAGATTGTACATTACCTGATGATAATACTCATCAGTTTCTTCGATGGTTTCGTGAATGGAGCGAACATTTTTGTGCTAGACAACAAAAATTATATGACGAGGTACAAAATAAATGTGAATCTGCCGAATGTGATACTGAAAATGGAAAGATTGACAAGGTAGATTGTGAAGAGGCGTGTACTCAATATAGGGATTATATTATAAGAAAGAGAGAAGAGTATCGGTCACTACTCCATCAATATAACACGAATTTTAATAAAAAACAAAAGGCAGAAGGTAAAAATGCCCCAGAGTACTTCAATGATAAATGTAATAGTAAATGTAATTGTCTCTCAAAATACATTGATATAGAAAAACAATGGAAAAACATCTATGACTCATTGGGAAATAAAGATCTGAAAAATAAATGTGATTGTAGGCAAATTAAACCCAAACGTCCTCCAAAAAAAGTAAAACCTGAGGAAGAACATACTCCTTCTGAACAGGATACCCCTCCACCCGTACAACCCCCCCAAGCGGATGAACCTTTCGACTCTACCATCCTACAAACAACCATTCCTTTTGGAGTGGCGTTGGCATTAGGATCCATTGCTTTTTTATTTTTGAAGGTAATACATATAGTG
>NS_L6_18_Contig11352
ATGTTCTATACATTTGGAGATTATAGAGATTTCTGTTTGGCTTCAGATATATCAAAAAAGAATGGTGAAGAAATAAACATAAAAAAAAAAATAGATTCTCTTTTTCCAAGCACTGATGGCGACAATCATCCTCCTGAACTCACAAGCAAAGGGTGGTGGGATGAATATGCTGCAGATATCTGGGAAGGGATGTTATGTACTCTATCATATGCTTCTGATAACAAAGACAAAGTGAAAAAAATACTTACTGAATACTACCGCTACAAAATTGTGACATTTAGTGATGATCCCAGTGGCCCAAATCTGGAGACATTTTCTTCTAAGCCTAATTTTTTACGATCCTTCACGGAATGGGGAGAAGATTTTTGCAAACAACAAAAAAAGGAGTATAAGGTGTTGTTGGCAAAATGTAAGGATTGTGATGTTGATGGTGATGGTAAATGTAATGGAAAATGTGTTGCGTGCAAAAAACAATGTACAAAATATAAAGAATGGCTTCGAATGTGGAAAGAAAATTATAAAAAACAAAAAGAAAGATATACTCAGGTTAAAGAAATACCTCTGTATAAAGATGATAAAGACCTACAAGCATCAGATGATGCTCGCGATTATTTAGATAAACAATTAAAAAATATGATATGTACAAATGCAACTAGTGAGAAATGTAATTATAATTGTATGAATGAAACTTCATCCACAAATACTGGTAATATGCCAAAATCAATGGACGATGAACCGGAAGATGTCAAAGGGAAGTGTAATTGTGTACCTAATGAATGCAATGCATTGAGTGTAAGTGGTAGCGGTTTTCCTGATGGTCAAGCATTTGGAGGTGGTGTATTAGCAGGAAAATGTACAGGATTAGGAGAGCCCAAAAAAAAAATCGAACCCCCACAGTATGATCCTACAAATGATATACTGAAAACTACTATTCCTGT
>NS_L6_20_Contig17296
TAGTATAAGGTATATATCTATTGGGTGAAAGTTTTGTCGGTATATCATAATCACCTTTGGGTATATTAATAACACTGAAAAGGTCGAGAGGAGCATGTGTTTTTTTCTTCATAAAAAAAAAAGCAATGGATCCTAATGCCAGCGCAATACCTAAAGGAATGGTCTTTTCCAGAAGGTCACGATTGAATGGTTCGTCGGCTTGAGGGGGATCTACTGCTGGAGGCAGAGGTGGGGGTAAGGGTGGTTTTATGTCATTTTTATGAGATGTATCTGGACCGCATGTTCTTCCTGGATTAAGATCTTTTAATAAACTATGAACTATTGAAATTCCATTCCCACTTTTATCGTATTTTTTTATTATTTCATCAAAATTACATTTACAATCGTTACATTTTTTATTAACATATTCATCAGCATTTTCTGGCATTGGAGTTGAACTAGAATTTTCTTTATAATCTGCTTCATATTTTTTTTCTAGGTTTTTCCATTCATTATTTCTATTATGCAACCAATGATTATATTTTTCTAACACTTTGTAACATGTGCCATCATTAATATCACGAACACTAGTATATTGTTTTATGGTAAGTTTTTTTTTACATAGATCTATTTCATCTGTAACGTCTTTTTTTTTTTTTTTTTT
>NS_L6_20_Contig17295
TAAGTGAACGCAGCAAAACCGATGCCAATACTCCACATGATGGTAGAAGACATGAGGGCGGGTATAACAGCGGGGTGGTCCACTATTTGGGGTGTTCGTCGTGGCCTACGTGGTCGTTGTGGTTTTGGGGGGTCTGGGGCTGGTTTGGGTGAGCGTTCTTCCTTTGTGTCTTCGGGTTGTGCTGCTGGGTCAGCATCTTCTCCTTTAGGTTTTTCGTCTCTACTAGAATCGACTGGTGCATCACAAGTACCATCTTCTTTCTCTTCCGCTGTCTCTTTTATCACATCTTTACAAATTTCTGGCGCTTTCACATGGTTTTCGTCTTCAACGGGTTCGGGTTCTTCAACGTGGGTGGAGTCAACACATGCAGTTTGGGTATGGTCACTAGCTGGGGTGGGACAAGATGTTGCTTCTTTTTCAAGCTTTTCAATCAAACATAGAACACCATCCTTTTTTTTAGCGTCACCTTCGTTTTTTTCTGGCTTCGCAGATCCATTACAATGACTTGACCTCTCGAAATTATCGAATTTTGTACAAGGTTTTATAGCTTTTTGAACTTCATTGTAAAAGGGTGTCTGCTCTAAAAAATTAGTTAAATTATTACCATGAGGATTTTTTTCTGTATATTGTTTTAGGTAATTA
>NS_L6_21_Contig9803
TTGATTGTTTTCTTTATCCTTTTTAAACTTTCCTCTTTGTCTTCCATATTGAGGTTTCCATTGTTCAATAAATTCTTGATATTCTTTACAAGCTTTTTCACATTGTTGTTTTGTACTATCGAGGCTACAAGTATAATCTGGACATTCCTTCTCCAATTTTTTCAACTGTTCCTTCCTCTGAATACAAAAATCTTCTCCCCATTCAATAAACCATCTCAAAAATTGGGGGGTTTGTGCGAATTTTTCCAACGTGGGGGAATTGTTGCCACCACTAAATGTGACAGTTTTGTATTGGTATTTGCTGTTGAGGCCGGTAAGTGCTTTTTGTACATCTGGATCCATTCCTTTTTTTTCGGTATTATAACTTAAAGCACATAACATCCCTTTCCAAATATCTGGACCATAATCATTCCACCAATTTTCATCTGTAATTGGTGAGCCACCATTTTTGACATTATTTGGGAAAACACCTTTTATATTCTCCTCTACTTCACCTACATCACTACCTATATTTTTATCCAAACATAAATCTCTATAATCTCCAAACGTATAGATCATGGATCGCAAAAATTCAGGAGGAATTGTTCCTTTTTTTAATTGTTCATCCAGGTCCTTTACATTACCATTCTTATTTTTATAATAACTCCATGAAAGAAAAGTTTCTGCTGCAGAACATTGGATGAATGCCTCCCTCAATTTTTCGTCCGTTTGATCTTTCAATTCTTTTAAAAAGTGTACGCATAACTTTTGTCTCCTTGGCGGCATACAAGCTCCCTTTTCTTCTTTTTTTATTAATGAACCGTTTTCATCGCAATTCCATGGTTTGTAATTCTCTTTACGTTTGCACTCACCAACATCGTTGTTTCCATCATTAGTCCCTATAAGTGACTTCACCATTTCGCACGCATCTTGTGGTCTAGGTGGCACAGGTGGCACTTCTGGGGTTGTTGATGCCGGTTTACAATCGTCTTCTACCACTGTTGGTTTTGGTTCTGGTATTTCACAAAATTTTGGTGCAGTATTTGTCGTATTTTCGTCTTCTATTTGATGGGTTTCGTCATTTTGGGGGAGGGATTTTTCAACACTAGCGGAGGAGGTTTCAACACAAGAT
>S_L7_42_28562
GACAAACTTTCATTATCATCACCACATGTTGGTCGAAAATATGAAGCATTTGATAGCTTGTTGTCGTCGTCACATGTTAATGCTTCCCAGATTGTGGCGCGATTAGCGTTCCACCAATCTTCTCGTAATTTATAATAATTTCCTGTTTTTTTATCTTTTTTGTAGTGTTCTTTTGCTTCCGCCCCATTCTTCAATCCTTCATGTATTTTCTCGAAAATTTTTTTCAACTTATCATCTAATTTTTTTCTTTGATCTTTTTCTTTATCATTACCGAGGAAAAGATCTTTGCCGCGTACGATATCTCCTATATCTGCAAAACTGCGTGCAAACATAGTACACATTGTAGAACCAGAATATATTTCTTGATATTTTGGATTAAAACGTGTTAAAGATTCTCCTTCATATTTGGCTGCCATACACACTTCTGCCAACAATGTGTCAGTAGACGTCTTCGACGTTGTATTGTTTATGGTTTCCAAATTATGATGACATAAATGTAGACGTCGGTATGGTGCGCAGGCGCCAACATCCTTACCACTAATATATTTATTACCTTCTATTTTTTCGTTAGTACACTGACCACCAAGTGTATCCGAAAAACGGTTTTCACCCATTTTTCCATTTAACTCTTTGCACGGATACCTTTCACCTTTACGACCACCATTAGGATGCTTATAATATTCTTTTACAAGGTCGCATGTTTTATTGCTGCTAGCTCTTTCCCCACCAAAAATTGATGCGCTTGCCAAATCTCCTTTCAATTCATCTTTAAAACCATTTGATTCACTTTTCACTTGGTCATGCACGTCTTTTCCAATCATATCCAACAGATGCTTGGCATCCGTGGCACTACTATAGTCAGGTGCAGACGCAGGCACAGGCGGCTGGGGCCCCATTTTTGTTAACTCCACCACTACATGATGTCATGTCATACATATATTTGTGGGGTTTTGCATGGTTCGTGTGGGCGGTGGTGGTGGCGTATTGCGTATGTTATGGGAGTATTGTGA
>NS_L7_32_40916
TAATGACACGCAAAAGATCAATAGTAGATTTGGTTTTTTTCTTTAGATAAAAATAAGTGAACGCAGCAAAACCAATACCAATACTCCACATGATGGTAGAAGACATGAGGGCGGGTTTTAAAAGGGGGTGGTCCAAGAGTTGTGATGGGGGTTGTGGTTTTGGGGGTGAAGGGGTTCTTGGTACCGGTGCTTTTTCCTCTGTATCGTCTTCGGGTTGTGCTGCTGGTACACCATCTTCTTTTGCAGGTACTTCTGATTCCTCTTTTTTTTCATCTGTTTTTTCTCCACTAGGAGTAACTGTTTTTTCACAAGTTTCTTTTTCTACCACTGTTTCTGTTTTTGGTAACACATCATCACAAATTGTTGGCACCATGTTCTTCGCCTCCTCTGTTTGTATGTCATCATCCAAAGTTTCGTCTTCAAGCATTTGTGGTAGTGCTTTTTCGGAACAGTCGGTACCATTATGTTTCGATTGACACTGACCAATTTTTTCTGTAAGCTTTTCAATTAAGTTTGTTATAAAATCGTCCTTACAGTTTTTTTCATTACCATCTAAATTAGCACCAGTACATCCCCATAATTTGTTTTGTTCCTCTTCACTTTCAACTACGTTTTGTGCTTTTTTATAATCATTGTCAAAGAGTCCCTGCTCTAAAAAACTTTTCACAGTAAACGATTTTTGTGACTGAACATTATATTGTTTAAAGAAACGATCTCGTATTTTTGGCCATTCTTCCTTTTTCGTATTTATCCATGTATCTACACATTTTTTGCAATTTTGTTCACATTTATTTTCACATTTGGATCCTTCACCATTTTTCGTACAATGTGAAATTTTATGCTTAATTTTATTATAATCTTGTAGAAAATATTCTAACCATCGTTTAAACAATGCTCTAATTTGTATAATTTGTTCATCATCTGTACCCCCATTAACGTTTTCCAGTTTACATACATCTACACCACAGAATTCACCACATTTCCATTCATCTTTTCTAATACCTTTAAAAATATTTGCATTTTTACAAGCCTCATCTAAACCATTAAATCCCTTTGCATCGTTATCACTCACAAGCATAACAACTTCTTGAATAGAAGGTTCCTTATTTTTAATAATGTCTTCTGCATTAAACGTTTTCCTATTGCACTTATCATTTGTACCACCCTTGCAATTAGCATTTCCTTTACATTTAACTTTAAATTCAGAACATGATTTACAATTTTTTGCAGATCCAAATGTTTTATCTTTTTGATCAAAATCTATATTATCCTCTCCAATCTCATTATAAGTTTTAGAACATGATCCTAACGTTTTTAAAAATGCTGCAGCATTAGGCCACCTTTGTACTGTTCCACAAAATCCATTACCATCCTTATTACTTTCATTTTTGCATTTGTCTTTTTGTCCAGTATATGCATTTTCTTGTTCCTCAAATTCTGTTCTTTTTGTTTTTATCCAATTTTTATATTTTCTACATTCTCTTCCACAACCTGGACAATTAAAATCCCGAACAGTACTAT
>S_L8_56_Contig4747
TAAAAAACATTTCGACAAACAAACAGATATTACGCTATTTACTCCTTATGAAACTCTAGAACAAGTATTAGAAATTGAATTCTTATCAGATATTTCAGAGGCGTATGGCGATCTAAAATCAGTAGATGAAATGAAAAAAATAATTGAACAGAATCGTAAAAAAAAAACAGATGGCAAAAAACATGATGATGCACTTGATTTCTTGCTCGACCACGAAAAAGACGACGCCGAATTATGCATAGATAATCACCCAGATGACGAAAAATGTTCCGACTCCGACGATGATGACCACGAAGAATTACCTATTATGAGATCCAATCCGTGTGCTACTCCTAGTGGTAGTTATCCTTCGCTTGCGAACGAAGCAGCACACCAAATGCATGAATTAGCGAAACTACAATTGACTAGTCGTGCTGGTAGAAGTGCGTTGAAGGGTGATGCAAAACAAGGAAAGTACACCAAAGGGGGTATCGGAAAAAATTTAGATGCCACATTTTGTAACATAGATAAAACATATTCGAATTCTACAGATAAGTCGAAAGAACCATGTCAAGACAAAGATAAAGAACAAAATAGGTTTAAAGTAGGAACGGAATGGAAACATAAGAACGAGATAAATATGAACGACGAATACGCCTATATGCCTCCCCGACGTGAACATTTTTGTACTTCCAATTTGGAACATTTGAATACTAATGTCAGCGGACTTACAGGACCTAATGCTATCCACTCATTATTGGGGGATGTATTGCTTTCAGCAAAGTTTGAAGCAGATTTCATAAAAAAAAAGTATAAGGGGCAACCTGGATATGGCGACAACGAAACTATGTGTCGTTCTATACGTTATAGTTTTGCCGATTTAGGAGATATAATTAAAGGAACCGATTTGTGGGATGCAAATGAAGGCGAGAAAACAACACAAGGTCATTTGAAGGAATTTTTTGATATTATCTATAAGAAAAATCCTGACATTGAAAAAAAATATAAGAAAATTGATGATGACAAACATACTAAATTACGTTCAGACTGGTGGGAAGCTAATAGATATCAAGTCTGGAAAGCCATGAAATGTTCACTAAAAGATATGTCATGTGATGTTCGTGGCGTCCCACTTGATGATTACATCCCCCAAAGATTACGTTGGATGACCGAATGGGCAGAATGGTATTGCAAAATGCAATCAGTGGAGTATGAGAAGTTGCTGACGAAATGTGGGGCATGTATGCGTAGGGATGGGGGGCAGTGTACGAAAAACACTTTAGAATGTAATAAATGTGAAAATGAATGTAAAGAATATGGAAAAAATATAAAAAAATGGGAAAAACAATGGCAGAATATGCAAGTACCATACCTAATATTATACAAACAAGCACGAGTTGATGTTGATAATGGTAAACCTAGTGCTTATGGTGATTCCAGCGATCAACAAGTTATTGCTTTCTTCAAAGAATTACAAAAAGTAAATAAAAGTACTGCTTCCAAACGTCCAAAACGCTCAACCGATGCTATTACTACGGACCCCACCACCCCCTATGAAACCGCCGCAGGGTACATACATCAGGAGGTACCACATATGCAATGTAAAGAACAAAATGTGTTTTGTCCCAGTGGTGGTAGTAAATACGCTTTTAAGGAACCTCCAAAAGGATATGAAAAAGCGTGTGTTTGTAAAGATAAGAAGGTACCTACACATTTGACGAGAACTTGGCCAAAATTTACACTACCTGAGATGTTCCCGAAACGGATAAAAAAAAAAAATGCGTGCGAAATAGTTGGAGAAATACTTAGCGCAAACAATGGAAAGAGTAAAGTAGGTGAATGTTATCCAAAAAATAATGATAAGAATTATCCTGAATGGACATGTGATGAAAAAAAAATTAAAACCACAGAGGTTGGAGCCTGTATGCCCCCAAGAAGACAAAAACTATGTTTATATTATTTAACACAATTGAGTTACAATGACAATGAAGATAAATTAAGAGAAGCATTTATTAAATCTGCAGCAGCAGAAACATTTCTCTCATGGCACTATTTTAAGACTAAGAATGGTGATAATGCACAGACACAGTTAAAAGCAGGAAAAATCCCTGCCGAATTTTTACGATCGATGTTCAATACATATGGTGATTATAGAGATATATGTTTAGGTAAAGATATAGGTAACGATGTGGATTCAGTAAAAAATAATATAAATAAGGTTTTCAGAAATAGTGTCAGACGTAGAGGCGAAACAAGTGATACAAAACGCCAAAAGTGGTGGAATGAACATGGTCCAGAGATATGGAAAGGGATGTTATGTGCTCTAAAAATCGCTGGGGGAAAAGACACACTTACTAAAAACTACGAATACAAAAATGTGCCATTCACGTACAAAAGTGGTACGACTTTGGAGAAATTCGCTTCTAGACCTCAATTTTTACGATGGTTTACTGAATGGGGAGAAAATTTCTGCAAAGAACAAAAAAAGGAGTATAAGGTGTTGTTGGCAAAATGTAAGGATTGTGATGTTGATGGTGATGGTAAATGTAATGGAAAATGTGTTGCGTGCAAAGATCAATGTAAACAATATCATAGTTGGATTGGAATATGGATAGATAATTATAAAAAACAAAAAGGAAGATATACTGAGGTTAAAAAAATACCTCTGTATAAAGAAGATAAAGACCTACAAACATCAGAGGATGCTCGCGATTATTTAAAAACACAATTAAAAAATATGACTTGTACAAATGGACTAACTAATGAAAATTGTAAGTATACGTGTATGAATACACCTTCGTCCACAAATACTGGTAATATGCCAAAATCAATGGACGATGAACCGGAAGATGTCAAAGGGAAGTGTAATTGTGTACCTAATGAATGCAATGCATTGAGTGTAAGTGGTAGCGGTATTCCTGATGGTCAAGCTTTTGGAGGTGGTGTATTAGATGGAACATGTAAAGGATTAGGAGAGCCAAAGAAAAAAATAGAGCCCCCACAATATGATCCTACAAATGATATATTGAAAAGTACTATCCCTGTTACAATTGTTTTGGCTTTGGGTTCGATAGCTTTTCTTTTCATAAAGGTAATATATAT
>NS_L1_80_Contig14890
ATTGTGGGTGCACAAAATTTATTGAAAATGACGACAAATATACTAACATTTCGAGTAAAGATAATTGCAAAGGATTAGTAAAGGAGGCAAACACAGGTGCTATTAAGTGGCAAAACAAAGGTCCTAATAACTACAATAATTTGAAAGAATTGACTGAAGATATGCTTTTTCCTTCTCGTCGACTACGTATATGTTTTCATGCATTGGATGGCAATTATACAGATCCAGAAGTTAAAGATGAAAATGGGTTGCGAAAAAGATTGATGGAAGTGGCGGCAACGGAAGGGTACAATTTGGGTCAATACTACAAAGAAAAAAAAGAAAAAGAAAAAAAAACAAAGGAAGAAGCAGATAAATATTCTTATGATGTCCAACCTTGTAGTGCTATGAAATATAGTTTTTATGATTTAAGAGATATAATTATTGGATACGATAATTTGGAAGATAACACACAGACAGAAAAAAATATGAAAAAAATATTTAGCAAAAATAGGACATCAGTTGTCGAAGGAAGTGATAGTACTACAGGAAATCCAGGTAGTAGTGTGAGAACAGAATTTTGGAATAAGAACAAAGACTGTGTGTGGAACGCAATGATATGTGGGTACAAACGTGGTAGGGATGATGGAAATAGTGGAAATAGTGCAAGAAGTGATGAAGATCTAAAAAAATGTGGTTCTGTACCTTCAGATGATGATTATCCTATGGGGAAAAATCGCGGTCAAGGTACTGCGTATCAGTTTCTTCGATGGTTCACTGAATGGGGTGAAGATTTTTGCAATCAACGGAAGAAGCAGTTGGAGACCTTGAAAGGGAAGTGTGATAGTTGTACTCTTCGTAATAATGGTACGAGTAATAAAACATGTGAAAAGAAGGACGAATGTAAGGAGTGCCAAAATCAATGTAAAAAATATAAAGATTGGCTTGCAACGTGGAAAGGACATTATAATAAACAAAAACAAAGATATACTGAGGTTAAAGAAACACTTCCATATAATAATGATAAAGACGTAAAAGAATCAACAAATGCCTATGAATATATAGGGAAAAAATTAACAAATATTACATGTACTAGTGGCACTACCAATGGTGATTGCAATTGTATGAAAGAACCTTCCAAAGAACCAAAAAAAACAGATAATATTACTGACATGCCTGCATCATTAGATGATGAACCAAAAGAAGTTGAAGGAAAGTGTAATTGTCAAGTGTCACCTGGTCGACCACGTGTACGACGGGAAACACCGTCACCAGGGGCACCACTGACAGCAAAAGCAACGACATCGAAAAAAGAAGCGAAGAGAGCGCCGTCGACAAAACCGCCGAAAAAAGTGGAAAAGCCAAGAACAGAAATACAATCACCAGCACGAAAACGAACCCGACGAGCAGCACAACAAACACGAACACGAACCGTACGAGAAGCACAACAAGCACTAACACGAACATCAACATCAGCATCAACAACAACACCACCTGATGTGGGCACAATAGTGCAGACCGTTCTTTCGAATAAACGAGACAGCAATGGTGGAATAGAAAAATGTAATCCAAAAACATATGGCACATATCCTAAATGGGATTGCAATGTAGGTAAGTCTAAAGAAAATGCAGCATGTATGCCTCCTAGAAGAAAAAAATTATGTATAAATAATATACAATATTTAAATTATGAAACTAAAAAAAAGCGTGACAATGATATAAAAGAGGCTTTTATTAAATGTGCAGCAATAGAAACTCAATTTTTGTGGTTAAAATATATAATTGAAAATCCTGCAGCAGAAAATGAATTGCAAAATGGAACAATTCCAGATGAATTTAAAAGAATAATGTATTATACATATGGTGATTATAAAGATATGTTTTTTGGAACTGATATTTCTAATGATAAAAATATTATAAATGTAACAAATAGTGTAACAACCATTCTCAATGAAAATAATAAGAAAGAACAGGATAAAAAAAAAGATGAAGAATTACGTAAAATATTTTGGGAGAAAAATAAAAAATTTATTTGGGAAGGAATGATATATGGATTAACTTATCATCTCACAGACGAAAACGAAAAAGAAAAAATTAGAGATAATTACCAGTACAATGACATGACCAAACTGACGCCTTCCCTTGAAGAGTTTGTAAAAAGGCCCCAATTTTTGAGATGGTTCACAGAATGGGCAGAAGAATTTTGTAATAAGAGG
>S_L8_68_Contig5928
GCAAAACCGATGCCAACGCTCCAGGCGAGGGTGGATGTCACCAGGGGGGGTGGTAAGTAGGGTGGAGGCGCGGGTGGAGATGCTGGTGCTGGTTCGACTGGTTCCGGGGGTTTGCCTTTCGGTTGGTCCTCTGTGCCTTCACTAGATGTTGTTTCCTGTTCTGGTTCTGGTGGTATCGGTAATTCCTCACTAACTTCTCGTTCTTCTTGCTCCTCTTTTTCTTTTTCTTGTTTGGGTTCTTCACAAGTCTCTTCTGTTTGATCTTCCGGTTGTTGTGCTGGACAAAATTTAGGTTGTGCCACTTGGTTTTCTTCTTCAAGGGGTTCCTCATCATCAGGTAAGGGGGAGGGTTGAACACAATTTGGATTAGTTCCATCATCAGTTTGATTTTTACAATCATTTATTTCTTTTTTAAGTTTATCAAGCAAACATTCTACGATATCTCTTTTTTTACCATTTTCTGACCTCGCAGCTCCATTACAATGAATTGAATCCTCGAAATTACGTAATTCTTTACAAGGTTTTATAGCTTTTTTAACATCAGTTTGGGGTTGCAATTCCTCCAAAATACTTCTCACTGGAAAAGTATCACCTGAATTTTCACTTTTATATTGATCATTGAAACGTTCT
>S_L8_68_Contig5929
TTCGGTATTAATATTACTATTAGATATACCGTTTTTATTTACATATGTTTTTATTTCATTTTTGTATTTTTCTTTTTGTTTTTCAAATTCATTTCGTTGATTCCTTAACCACGCGTCATAAGGAATGCATTTATTCGAACAGGTAGTACACTTACTTTCCCTAGAGCAAGAATCCTTATTTTGAAAACCTTTCCTACAATCATATCCATTAAGACTACAATATAACTGTTTTGAGTAATCATGACATGCGTCCTTGGCCATTTTTAATTTCATTTTTTTTTTTCTACAGAACTCTTCTCCCCATTCGTCGAACCAACGTAAATATTGAGGGACGTAATCCAAGTTTGTTGGGACATCTTTATACACATAATGACCGCATTTATAATAAAATAAAGTCGTTCTACTATTTCTAATATTTTTAGAAAATATATCATTCATTGTAGCATCACATGTGATGGCTTTCCATACTTGTACTCTGTTAAGTGCCCACCAATATTCTCTAAATTTGTCCAATGAAAGATTATTTAGTTCGTTATTATTATTTTTTTTTTTTATGTTCTCAAAAATTCTTTCTAGACGTTCCTCTAAATGTTGTTTTCCTGGTTCATGATCAAGGTATAAATCTTTTCCCCTTATTATATCACCTATATCTGCAAAACTTCGTGCCAATATCGTACATAAATTGGTATCGAAATTAGTATTTTCTTTTTTTTTATGTTCTTTATATTTTTCTACTAATGATTGTCCTTCATGTTTGGCTGCAAGACACACCTCTGCCAACAATGTATCATTATCAATTTTTTTATTAATATTGATATTTTCCAAATTTGTAACGCATAAATGTAATCTTCTGAAGGGAGCGCATGCACCTTCATCATCCTTATTACCACTTATTTTGTTCTTATCACATTCACCGTCACGTATATCAGAAAACCTTTCTTTTGTTCCATTTCCACATGGATGACTGTTACTGTTACCATTAACACGCTTATTATAATAATCCTCTACAAGTTTGCATGTATCTGAGAAGGCAACTGTTTCCGAATGAGAACTTGTTGCGCTTGCCAAATCTCCTTTCAATTTATTTTTATATGTTTCAGCTTCTTTTTCCACTTTTTCTTTGTATACTTCTTGCCCAATTTTATCCAAAAGTTCTTTAGCATCCTGGGCATTTTTATACTTCTCCGCATCATCCTCAACACTACCTCCACCCCCACCACGACCGCGCCGACCACCCCGACGACGTCGCGCCATTTTAACACCACGACGAACTAGCGGCGCCATTTTAACACCACCACGAC
>S_L7_20_Contig4282
GGAAGCGGTGAGAAACGATATTGCGATCTTAATGGATATGATTGTAAAGGAACTTTTAGAGGAATAAACATGTATCGTTGGGATCACAAATGTACAGGCTGTTTCCTTTCTTGCTCTCATTTTAGAACATGGATAGATAACCAACGAAAACAATTTGACAAACAACGAAACAAATATCAAAATGAAATATCAGGTAATAGTAGGAAAAAAAGAAGTACAAGTACTAAAAATTATAAAGGATATGATGAAGAATTTTATGAAAAACTGAGAGAAGATTATGGAAATGTCGAAGACTTTTTAGAAAAATTAAGTAAAGAAGGAATATGTCAAAAACCACCTGAAGTAGGAAATCAAAAAGCAGACGCAGCGGATTTCACCCTAAAACATTATGGAAAAACATTTTCTCATACTGAATATTGTCAAGCATGTCCGTGGTGCGGTGCTCAAAAAGGAGAAGGTGGAACATGGGAAAGGAAAGACAGTAAGCAGGATTGTCCGCGTATAAAACTCTATAGGCCTAAAGATAGCGAAGTAGGTACTACTATTAATTTCCTGTATAGTGGTGATGGACAAACAGAAATTGCAAAAAATCTAAA
>S_L8_68_Contig5920
CCGTATTATAATACCCAGGACCACCATTACGAGCATAAATTTCTGCTTCTTTGTATAATATTTGGTATATAGCTGATATTTTTTCCCATTGTTTTTTCCATATTCCTATTTTGGCTTTATATTTACCACAAGCATCTTTGCACATTTTACACTCATCATCGTCCTTCATACATTGTTTACCACCACCCTTATTCTTACATTGAGTACACCCCGTCACCAACTTCTCATACTCCTTTTTCTGCACTTTACAATACCATTCAGCCCATTCGGTCATCCATCTTAATCTTTGAGGGATGTAGTCATGTAGCGGTGTATGATCACTATCACAAGTGATATCTACGCCATTTGTTTTACACTGCATTGCTTTCCATACCTGGTCTCTATTTGCTTCCCACCAATCTGCACGTAATTGATAATAATTTGTAGTATCACCTTTGTAGCGTTCTTGTAGCGTCTTCCCATTCGTCGTCGTCAATCCTTCATATATTTTCCCGAAAATTGTTTTCAAATTTTGTTGTAATTGTTTTTTTTCATTTCGATCTTTTTGATTATAACCTATAAAAAGATCTTTTCCTCGTA
>S_L8_68_Contig5925
TTTTAGAAGATTATAATAAAATTAAACATAAAATTTCACATTGTACGAAAAATGACAAAAAATCCAAATGTATAAGTGGATGTGAAGAAAAATGTAAATGTGTACAAAAATGGGCAGATGAAAAAAGGAAAGAATGGGATAAAATAAACGCTACTTACATTCAAGTATATACAAAAAATAATGCTGGTGGTAATAATTTAACTAATTTCTTGGAGACTTTGATACCTCAAATTCCTGTTGTAACTGATAAAGGAAAGCAAAAAAGTCTAGAAAATTTAAAGAAGTCACTTAAATGCAATTGCCCTGAAAACTCACAAAAAAAAGATGGTAATGAGGATGCTATAGATTGTATGCTTGATAAGCTTGGTGAAAAAGCAAAAAATTGTCCAGGCAAACGTAGTGGCGATCAAACAAAACAAACGTGTGAAAATCCCTCCACCACCCTTGATGATGAGGAACCCCTTGAAGAAACAGAGGATGTGAAGGCACCGAACATTTGTCCGCCAGTGGAGGAACTAACAGAGACGGATACAGGAGAAAAGTGTGACGAAGAAAAAGATAAAGAAAAAAAAGATGGAGAAAAAGAAGAAAGTGAGACCAAAACAGAAGAA
>S_L8_68_Contig5926
AGAAATTGCAATCTCTAACTGAACTTAACAAAATTATGAAACCTTGTACAGAATTAAATCATTTCTTGAAGTCACTTGGATGTACTGAAACTCATTCTTCAGAAAATGAAAAGGACAAAGGTTCTAACAAAAAGGATGGTGTTCTATGTTTGCTTGAAAATCTTAAAACAAAAGCAACATCTTGTCAAGAACAACATAGTGACGTGGACCCAAAAACATCGTGTGAAACCTCCTCCCCCTTTGGAGACGAAGACGATGCACTACACGAAGAAACAGAGGTGAAGAGGCCGGAAATTTGTAAAAATGTAGTGGATACAACAGAAGAAGAAAAAACAGATGACAAATGTGGCGAAATCGAAGAAAAGAAAGATGAAAAAAAAGAGCAACCCGAACAACCTGCAAAAGAAGAAAGTGGTGCTGCTGGACCTAGTGGCCCAGCTGGACCAACACAACCCGAACAAATCCCAGACAACAAGGAGGAAACCACCAAAGACGTTCCGGCACCAAAAAAAGACAAAAAGGAAAAATCCCCCCCAAAAATGTTCGAACTACCCCTATCCGACGAATTAAATAAAGCCATGTTATCTTCAACCATCATGTGGAGTATTGGTAT
>NS_L7_35_Contig1680
ACCACTTTTCTCTTTCCAATCATTACCGTCACGTTTGACCCCACATCCGGGACATACTTCACAATATTTCGAATGATAAAACGTTCCTTTATATTCTTTATCTTTATCAACATGTTCATTAAAATCAAATTCTCCTCCTTTGTCATCAAAATTTTGACATTCTTTTTCTTTATTTAATTTTTCGAAAAAATTTTTAACCTCACTATAGCCACGTTCTTTCAGTTTTTTATAAAATTTACTTTCATACCCATTATCATCACTACTAATACTACGCGTTCTTCGTGTTTGTCTCTTACCACCAACACTACTACTACTACTTGATGTTCCGTTTATTACATTCTCGTATTCTCCTCTTTGTTTTAGAAATTGTTCTTTTTGGTTATCTATCCAATTTTCATAACGATGACATGCAAAAAAACAGTCAGAGCAACCCTTATCCATACGCACCTTACCTGTTCTACTAATGTTTGTTCGCAATCATGTCCATTACGACTACAATATCGATATTGATCACTTTTATATTTTCCACGACATTTCTTTTTGGCATTTTCTAATTGTTTTTTTCGTTTACGACAAATGTCTTCGGCTCATTCCTCGAACCAGCGAAGAAACTGCGGCACGTAGTCAAAATATGTGGGGACATCACCATTGTTACACGTGCATTTGTTTTTAGCTTGGGCTCCACTTTGTCCATCACTGCACGTTGCTCGAAAATATGAAGCACCATCATGTGTGCCGCACGTGATAGCTTTCCATACTGTGGAGCGATTCGCCGTCCACCAATCTTCGCGTAATTTATAAAAATTTGGACTGTCTTGTCCGTAGCGATCTTTTGCAGACTTCTGCCCATTCTTCGTCGGCGTCCTCGACAATTCTTCATATATATTCGCGAAAATTTTTCTTAAATTCTCTTCTAATTGTTGTCTTCTCTTATTATTACCACCATACAAATCTCTTCCTCGTATTATGTCTCCTATATCTGCAAAACTTCGTGCTAAAACGGTACATAATTCAAAAGGAAAATTACCATATGTTGTTTGATATTTTGGATAATTAAGTGTTATTGATTCTCCTTCATATTTTGCTGCAAGACACACCTCTGCCAACAACTTCTGCTTGTTATCAATTTTATCAATGTTTA
>NS_L1_80_Contig33621
GAATGGGGAGAAGAGTTTTGCCGTAAACAAAAACATAAGTTATATATAATTGAAAAAGATTGTCGTGGTAAAGATGATAACAAGGTTTGTAGTGGGGATGGTTTGGAATGTACCGATGCAGTTCCAGATAAGAAAGATATTTTTAAGTATTTCAATTGTCACAGTTGTGCCAAATCTTGTAGAAAATATAGGAAATGGATAGAAAGAAAAAAAGAAGAGTTTGTTAAACAAAAAGAGGCATATGATGGACAAAAAACGTACGTAACAAAAAGTAAGGGTGTTGAAGGTAATTCTGGTATTTATGATGAAAATTTTCTGCAAAAGCTTGGTAGTGATTATACGTCTATTGAATCATTTCTGGGAAAGTTAAAAAACGGACCATGTAAAAAGGATAATGATAGTGAAGAGGATAATAAAGGAAACGGTTACATAGATTTTGATGATCATAAAACATTTGGACATGCAGAAAATTGTGGTCCATGTTCTAAATTTAAAATCAAATGTAAAGGAAGTGATTGTAGTGGTCCTAAAGAAAAGAAGTGCAATGGAAAAACGCCTATTGCTGCAACAGAAATTGAACAAATGAAAAATTCTACTAAAGATGTAAGTATGCTTGTGAGTGGTAAGAGTACAAAAGGATTTGAAGTAGATGAGTTAAAGGTTTGTAAGGGTGCAGGTATCTTTGAAGGTATTAGAAAAGATGTATGGAAATGTGGTGAATACTGTGGTGTACATGTATGTACTCTGAAAAAAAACGTTAACAATGGGAAAGATGAAAAACATATCATAATGAAAGAATTCCTTAAACGATGGTTAGAAAACTTTTTTGAAGATTATAATAGAATTAGAAAAAAATTAAAGCTATGTACGAATAGTGGTAAAGAATCCCCATGTATAAGAAGTTGTGTAGATGAATGGATAAAGCTGAAAAAGGGAGAATGGGAAAATATAAAAAAAGAATACATTGACACATATAACATTGAACATGATGGTAATAATTTAAGCTCTTTTTTGGAGGGAGGACCATTTAGGAGTGAGGTTGATAAAGCTATAGGACCTTGTCCAACGTTAAATGCGTTCGAGAGGTCAATTCATTGTAATGGCACTGCGAACTCAGGAAATAATAAAGAGAGCACAAAATATGATGGTGTTATATGTTTGCTTGATGATCTTGGAACAAAAATAAAAACTTGTGAAGACAAATCTATTGGTCAACCCCAAGAACCGTGTCAAAAATCCCCCGCCCCCGTTGAAGACGATGAAGAGGACTTACTCCTTGAAGAAGAAGAAAATGAAAACACATTGGGAAAAGGAAAAGTGGGAAATAAAGCGCCAGCATTTTGTAATATAGAGGATACAACAGAACAAGCGGATGAAGGCGGTTGTGACCCAGTAACACCAGAACCGAAAAAACCAGCAGCAACAGAAAGTGAGGAAAAACCCGAAAAAGAAGCACCGGCACCAGAAGTGGCACCAACACCGAAAAAACCACCACCACCAAGACCAAAACCACGTAGGCCACGACAACCCCGTCATGTATTGGAC
>NS_L1_80_Contig33627
ATTAAAGGAACAGATATGTGGGATAATGATAATGGCGAGAAGAAAACACAAGAAAATTTGGTAAAAATATTTGAAAAAATTAAAGATGAACTTAAAGATAAACTTAATGGTAAATATAATAGTGACAACGAAGACAACAAATATATAAATTTACGTAAGGATTGGTGGGAAGCAAATCGAGCCAAAGTATGGGAAGCAATGAAATGTCAAACAACAACAAAACCCCTCAGTCGTAATATAAACTGTCATAAAGAACCCACACCAATTGATGACTATATCCCTCAAAGATTAAGGTGGATGATGGAATGGGCAGAATGGTACTGTAAAGCACAAAATAAATATTATGGGGATTTGGTGGGTGCATGTAGGAAATGTCAGGAAAAAAAAACAGAATGTACCCAAGGAACGGATGATTGTGAACAATGCAAAGGAGCTTGTAGTAAATATGAAACATTTATTAAAGATTGGGGAGTACAATGGAAACAAATGGAACAAAAATACAAGGATTTATACGGTAAAGCAAAAATTGCTGCTAATGGTGATGAAACTGTTGTTCCTAATGGCCATACTACAGATAAAGACCAACAAGTGGTTAACTTCCTAAAACTATTAATACCCAGAAGTGATAAAAGTGGTTCGAAAAGTGGTAATACCCCTTATTCTACCGCAGGAGGATACATACACGAAACAGCAGATGTTAATAATTGTAATACACAAAAGGTTTTTTGTAATACTACTAGTAAAGACAATTATGCATTTGAGGAGACGCCAAAGACATATGAACAAGCGTGTAAGTGTGAAGGTAGGTCACCACAGGTTCCACCGAAAAAGAAAAAAGATGAGAATGACGATGTGTGCGAAACGGTGAAGAAACATATTGGAAATAATAATGGTACACGGGCAATAGAACATTGTAAACCAAAAACAGAAGGATCTTATCCTGGATGGAACTGTACGGATAAGATTAAACAAGAAGAAAAAGGTGCCTGTATGCCTCCAAGAAGAATAAAATTATGTGTAATTAATTTACAACATTTCAATGGAACATCAAAGAATGATTTGAGAGAAGCATTCATTAAATGTGCAGCGGCAGAAACGTTTTGGTTATGGCATAAATACAAAAAAGATAAAGAAGAAGAAGAAAAAACTATTGGAAAATCATTGGACCCAGATAATGAATTAAAAAGAGGAGAAATACCTGAGGAATTTAAACGTCAAATGTTTTATACATTTGGAGATTATAGAGATTTATGTTTAGGAAAAGATATGGGTAGTGATGTCATTCAAGCGAATCAGAAAATATATGCGTATTTCAGTAAAAACACAGATCCAAGTAATACAAAATGGTGGGATGAAAATGGTGCACATATTTGGGAAGGAATGTTATGTGCTTTAAGTCATGATACCGAAAAAAGAGCGTTTAAACAAAATGTACACACAAACCTTACAAAAGAAACCAACAAAAACACCTACGCCAACGTCAAATTTAGTGGCGAAAATAGCCCCACCTTGGAAAAATTTGCAGAACGACCCCAATTTTTGAGATGGATGACGGAATGGGGGGAAGATTTCTGTA
>NS_L1_80_Contig33625
TCGTTCTGCAAATTTTTCCAAGGTGGGGCTATTTTCGCCACTAAATTTGACATTGGAGTACTTAAAGATGGGTTTGTTCTTAATAAGTTTTTTTTTAACTGTCTCTTTGTCTCTAGCACTAACGGCATGTGATAGACCACATAACATTCCTTTCCATACATCTTCTTTAATTCCATCCCACCAAATTTTACGTTCTTCATCAGGATTTTTGGCACTTTTTTTTGGGATAATTCTGTCTATATTGCTTTTTGCCTTAGTTATATCACCATTTTCAGTTTTTAAAGATATGTCAGTATCCAAAAATATATCTTTATAATCTCCAAATGTGTAGAACATGGATCTTAAAAATTGAGGAGGGATTTCTCCTTCTTTTAATTTTTCATCGAGTTTATTTGATTTATCATTTATTTTCTTAAAGTAGTACCATGAGAAGAATGTTTCTGCTGCAGCGCATTTAATAAATGCCTCTCTTAAATTTTCATCTGTATTTAAATTTTTTCTTTCATTATCATGTGCCAAAAAGTATAAACATAACTTTTGTCTTCTTGGAGGCATACATTCTCCATTTCCTGTTACTAAATTTGAATGTTCGTCGCATTGCCAATCAGGATATGTTCTTGTAAAATCCTTTTTTTTGCATTGCCCTACTCTACTGTTTTCATGCTTATCCTTAAGTATTCCATCCACTATTTCGCACACATTTACTTCCTCTTTTTTTTCCGGTGGTTCCTGTGGTGCTTCCGGTAGTGGTTCCGCCGTCTCCTTTTCCTCCTCCTCCTCCTTTTCCTCTTCCTCTTCTTCTTCCTCCTCGTCGGATTCGACTTCCTTTTCCTCAGGACGTGGGTCTAGAGAGCGACCGAGACTTTCTCTAGTGGGTTTTGATTTTGGTGGTGGTGGTTGTGGTAATACACGTGGGGCAGTAGGAGGAGGAGGGGGAGGAGGTCGCGCTGGGCCACGTCCACCACCTTCTGATCTTCCTCTACTGTCAATTTCAGTTTGCTCTGCAGGTGGAGGTCTCGCTGGTTGAGGTGGAGGTGGCTGTGGTGGTGGTGGTGGAGTACAATTACATCTACCTTCTACTTCTTTTGGTTCTTTATCTAAGGATGCGGGCATATCGTTAGTACTCGATATTGACTTGTCGTCCATACACTTATAAACACACTTTCCATTAATAGTTCCATTTGTACATGGAATATTTGTTAATTGTTTTCCTAAATATTGATAGGCATGGTCTGACTGCTTTGCGTCAGAATCATTTTCTTTATCTGTTAGAAATTTATCCTTTTGTTTAATATAATTTTCACGCCATTTATCAAGCCAGCTTTGATATTCTTTGCATGCACCTACACATTGTTTGCATCCTTCAGTAGTTTTAACACATGTTTTACCACCAGCAGGATTATCACTAACCTTACATCCCGCACACCCCTTCTCCAACTCCTTCACCTTCTCCTTACGTGTTCTACAAAACTCATCCCCCCATTCCGTCATCCATCTCAAAAATTGTGGTCGTTCTGCAAATTTTTCCAAGGTGGGGCTATTTTCGCCACTAAATTTG
>NS_L1_80_Contig33628
ATCAAGTACACGTAAAAGGTCCACAGGTGTTTTGGGTTTTTTCTTCATGAATAAAAAAGCAATTGATCCTAACGCCAACGCAATACCAAAAGGGATGGTTTTTTGCAGAATGTCAGTGGTATTATTACTAGCTGGGGGGGGAGGTTTGCACATACATTTATTTTTAAGTTCTGTGTCATCCAAAGTTTCATAAGGTTTTTTCCAATTGTCTTCACTGTTAAATTTTTCATGTAGACAATTGCATTTATTATCTTTACATTTTTCTTTGAAGTACAGATGAGCTTCTTTACCATCTGCTTGGGTAGATTTATGATTATCATTATATTGTTTCTTTAGTGACTCATACTCGTTTTGTTTTATTGAAATAAAATTACTATAATTTTTACATGCTTCAGTACATTTAATATCAGTTTTTCCAGTATCCTTGTCACATGTAACATTATTACATTGTGTTTTTACCACGTTATATAATTCTTGTCGTGTAACACAAAAAGTTTCAGTCCATTCCTGAAACCATCGAAGAAATTGGGGAACACCATCAGTATCAGGAAACCTGCAATTTTCGTTCGTTTTTGTGTCTCCTCCAGCCTGTTTATATCCACATAACATAGATTCCCATACATGATATTTATTTTTGTTCCACCAAGCTTTACGTTTTTCATTTTGTCCGACTCCATCTCCTCCCAAAATTTTACCTATCTTATCAGACGAATTGTTTTCCATCATATCATCACCTTTGATAATATTTCCTATATCGGCAAAACTATATTTCATTGCATGAACAACTTTCTCTTTGTCCTTAGGATATAATTTTTTTAACATTTCAACTTCAGTAAATGCCGACCAATAAATGAAATCATTAAACAATTTAGGATCTCTTTTATATTGACATATTTGTGTATCTTTAATGTTTAGAAACAAATTTTTTCTCCTTGGAGGTATTAGCACACCATTACTAATTTCCCAAGAATTTTTAACGAAATTATCAGTCACAAAATTACCATTATTTTTTTTCATATTAACGTTTATATTTTTATATTTATTACAAATATAATCATTACCTTTATCATACTCATGATGTTTTAGACGGTAAATAACGTCTTCAAGTTCAGCTGGAATCTTAACTTTTTCTATTATTCGATTAAATATATCTTGTTTATTCTCTGTATCGTTAGTTATTTCTTGCATATCATTAAATCCACACGGACATTTAGAACAATGTTCCTTCAAATATTCATTAGCATCCGGTTCATTTGCATTGTTAAATACATTTTTAAATTCATCCATACGTTTATATTTTCTATATCTTTCAGATATAGCATCCCACTGAACATACCTTTTCCTGCTCCATTCTTGATATTTTTTAATTTCTGATGTACATTTAGTTGATTCCGATGCTTGTGCCCCTAAATTAGGAACATTCGAACATTTTGATTTAACGTATTCTTTATGCTCTTGTTTTTGTATACACACGTTTGTTCCCCATTCTTTTATCCATCGTAAAAATTGCGGGGTTATTTCTGTAGTAGGTATTTTACACCATGATGGATCTATTATTTTATTCCCAGATTTCTTGTACCCACATAACATAGCATT
>S_L7_20_Contig6069
TATATTCGAACAGGCAGTACAATTACTATCGCTAGAGCAAGAATCCTTTTTTTGAAAAACTGTCGTACAATCATATCCATTAAGACTACAATATAACTTTTGTTCGTCATTACGACACTCTTTCATGGCCGATTTTAATGTATTATTTCGTTTTCGGCAAAAATCTTCTGCCCATTCCTCGAACCATCGTAAATGTTGAGGAACGTAATCCAAGTTCGTTGGGACGTTTTCTCCATCACGGCCACATTGACCATTTGAGAATTCGAATTCAAGCTTGCCTGATTTTTTGAAATATTCATCTGCAGCTCCAGCACCACATGTGATGGCTTTCCATACCTCTTTTCTATTAGCATTCCACCAATCTTCTCGTAATTTATAATAATTATCACCGTCACCATTGTAGTAAGTTTGTGCGCCGCTCGTCACTTCCTTATGTATTTTCTTGAAAATTTCTTTCAAACGTTGTTGTAATATTACTTTCTGTAATTTATCTGTTTCATTATAACCTACAAAAAGATCTTTTCCCCTGACAATATCACCTATATCTGCAAAACTTCGGGCTAACATAGTACATATATTGGCATTGACATCATTATTAGTTTCTTTATATCTTGCATGATCAGCTGATATTAACACCCCTTCATGTAGGGCTGCAAGGCACACTTCTGCCAACAATGTATCTTTATTAATGTTTTTATTAATATTGATATTTTCCAAATTTGTAACGCATAAATGTAATCTTCTGAAAGGAGCACATGCACCTTCATCATCCTTATTATCACTTATTTTTTTCTTATCACATTCACCGTCACGTACATCAGAAAACCTTTCTTTTTTTCCATTTCCACATGGATGACTGTTACCGTTAGTAACATTA
>NS_L6_21_Contig8207
GTCTGGATGCACAGGAACTAAAACACTTAAAAGAAATTAAGGAATTGTTGGAAAAGGAAAAAAAAAAAAATCAAGAAGCAGATGCTGCCCCCGACGGTAGAAAGAAAACTTTAATGGATAAATTGATCGACTACGAAGAAGACGAAGCCGATTTATGTCTTGATACTCACCTAGAAGACGAAGATTGCTCCGACGACGAAGAAGACCACGAAGAAGAAGTTTACGTCAATAATCCATGTGCTACTCCTAGTGGTAGTAGACACCGCGCACTTGCGAACGAAGCAGCACACCAAATGCATAAAGCGGCAAAGACACAATTGGCTATTCGTGGTCGTAGACGTAATTTGAGGGCCGATGCATCAAAAGGTGAATATAGAAATAGCGGTAGTGCCAAGGAATTTAAGGAAAATTTATGTAAAATAGATGCAAGTCATTCCAATGCTACCAAAACCTTTTCGCAGGGACCATGTTATAACAAAGATGGCCATGGAACGATGTTTGATATAAACGAAGGATGGAAACCTGGGAGCGCGATAGGTATGACCGACCAATACGCCTATATGCCTCCTAGACGTCAACATTTTTGTACATCAAATCTAGAATATTTAGAAACGAAAGGCAGCCCATTTTGTGGAAAGGATAGTACTGTTAAGGTTATTAATGATTCGTTTTTGGGAGATGTATTACTTTCAGCAAAATCTGAAGCAAAGTTCATAATTGACAAGTATAAGAAGAATCCTGATTATAATGACGACGCAACTATATGCCGTGCAGTACGTTACAGTTTCGCAGATCTTGGAGATATAATCAAAGGAACAGATCTGTGGGATGAAGATAAAGGCGAACAAACAACACAAACTGCGTTGAAAACAGTTTTTGGTAAAATCAAAAGGCACCTTAAGGGCAAATATGATAAGGATGACTACAAACTTACCAAATTACGTAAAGATTGGTGGGAAGCAAATAGACATCAGGTTTGGAAAGCCATGAAATGTCATATAAAAGAATTGAAGGACGCCTCAGGTCACCAAAAACCAAGTAGCCATTGTGGATATAGTCATGGTACCCCGCTTGATGATTACATCCCACAAAGATTAAGATGGATGACCGAATGGGCCGAATGGTTTTGTAAGATGCAGAAGGAGGAGTATAAGACACTACAGGGAGCA
>S_L8_56_33581
TTTTTTTTTTTTTAATTTCTTCACAACAAGTATTATCACCACCACCACTATAATTATCACCATTTGTTAATTTATCATATTCCCCTTGATATTTACATTTTTGTTTTTCAAATTCTACGAATTTTATATCTATCCATTTTCTATATTTTCTACATTGTATATGACAATCACGACAAACAAAATCCTCAAACATTTTATTATGGTTAAGTTGTGTTTTTTCACAAACATGTCCATCTCCACTACAATGCTCTTTACCTGGCTTTCCACTACGACAATTATCCCTCACATCTTTTAACATTTGTGCCCTTTTAACACAAAACTCATTTCCCCACTCATGTAACCATCTAAAAAACGTAGGTATTTCCACAAATTCTGTCAATTTGGGGTTGTTGAGGGGGTCTGTTTTGGCACCACTGGCTTCTTCTTCGAGTTTGACATTTGTGTATTGGTATTTCTCGTTTTTGGGTTTTTTGCCTTCCTTTTCGCCGAAAAGTGCCTTTTTCACATCGTCATCCACTTGTGGTGTGCCACTCGGTGTGTTTGTGTTATATGTTAAAGCACATACCATACCTTTCCAAATATGTTTTGCATTTTGATTCCACCAGGTTTGAGGGTTTTTGTCAGGAGGAGGTTGTTCACCACTATTTTGAAAAAACTTCTTTAACTGTTCTTGTATTTTACTTTCTCTATCAGACATTTCTTTATCACCACTAAATATGTCGTTGACACTATTCTTCTTGTCTTTATCACCACTAAATAATATATCTCTATAATCCCCTAATGTATAGAACATTTGACGCAAGAAGGAGGGGGGGATTTCACCACGAGATAATTGTTGTTGGGGGTTGTTTTCATCACTCTCTGGACCGGGTTGTTGTGGTGATAGTGGTTGTGGTAACACACCTTCTTGTGGTTTCTTCTTCTCTTGTTTATATCTATGCCACAAAAAAAAAGTTTCTATTGCCGCAGATTGAATGAACGCGTCGCGGAGGAGGTGAGTCGCGTCTGTAAGCGACGAGGTCGACGACGCGGCGTCCTGAACTTGTGAGACCGCCGTGTTATCACCTGTCAATTTCGTTAGTGGTGTGACATATAATCGTCGCCTCCTGGGTGGCACACATATGGCACCCTGGTTAGTACCACTTTCGACACCAGGGGCAGTGGGACCACTTTCGGGAGCACTACGTTTACCACGACCACTACTACCCTCCATAGTGGCAACATCATTTGTGTTAGTTGGTATGCACTTCCACCCTAAACGTGAGTTGTTTCCGCCATATTTGAGGGTACAAGCGTCAGTAAGACTGGTTTTAAGTGCTTCTTCCACCGTTTTGCACACATCCAACTTGTCTTCTTTTACTGGTCCCTGTGGTTCCTGTCCCGTGTCTTCTTTGGTGTCCTCTGTGGTTGACGCCGCCTGGCCGTCTTCGGATTCCTCCTCTTCTTCTTCTTCCTCCTCTTCTTCTTCTTCCTCCTCTTCCTCTTCGTGGTCTTCGGGGGCAGGTCGTGGTGGGATGCCTTCTGTGGCGGTTTCGGAGCGGGCGACACTTTCGGGGCCTGGTGGTGCTGATGATTGTGGACAGGGGTCTTTGTGGGTTTTTAGGCATTCATCGGCTTTTTGTTGTTCCTCTTGGAGAAATTCTTCAATTATTCTTTTATTATTTAAAAAAATGAGCAGGCCGTCCTCATTTTCCCTTCCCAAAATTTCTTTAAATTTTTTTATTGCTTTTTCTTCGGCATGAGCTTCTTTCATATCTTGTAAAAAAGTAATTTTCAAATAAAGTTCAAGAAATGAGTCAGGATCTTCTGCTTCTCCAATAAATACTCCAATATCTTTTTGCTTGCGAAAATGTTCTTTTATTTTCCCCCATTCGGTTTTTTTTTGTTTAACCCAACTTTTATAACATTCACATGGATTTTTACATAGTTTTCTACATATTCCTTCTTTGGCTTTATCTAAACAACTCTTAAGTTTTTCTCTCCAATCTACAGAATCTTTTAACATATCAATAATCGAACCATAAAAAAATGAATAATAGGACATAATTTTGTCTTCCTTTCTAAGATTTTCCCATTTTCCTAGTATGCAATTATCATTTTTTCCACCATCTTCATTACTATCATCATAATGACATTCCCATGTTTCAATTTGACCACCCTTTTCACCTTTTTCACCGTTTTTACCATTTCCACAAAAATTTTTATATTTTTGTAGAATATTGTGCTTCTCTTTATCAGGGGTAAGTACTGGTATAGTGGTAGTATCTTCTTTTTTGTACTCCTTTTTTACTTCCTTTGCACAGTCTTTACCATCTTTAGCTTTCCATTTTCCATTTACACTATTATCCTTTTCCGCTCCACACCACGGACATGCTTGGCAATATTCTGTATGAGAAAATGTTTCGTTAGTTTCATGATTTTTGAAATCCACAGAACGTGCTTTTTCCCCACTTGCCTCAGGTGGTTTTTGGCATATTGCTTCTTTATTTAACAATTCTAAAAAGTTTTTGACATCTCCATAGCCACTTCTTAGTTCATTATAAAATTGTTCATCATATCCTTTATAATTATTAGTAGTTGAACTTCGTTTTTTCCTGCTTTTACCACCTGATATTTCATTTGTATATTTTTCTTTTTGTTTGTCAAATTCTTGTTTTTGGTTATCTATCCAGGGTCCAAAAGGAATACATGCAACAGAACATTTATGACATTCAACACCTTCAACAAAAACTTTTTTTCCGCTAGCTGTTTTTGTACAATCAAATCCATTAAGATCACAATATTTGTCATTATTTTCTCCACGACAATTTTTTATAGCATTTTCTAATTTATGTTTTCTTTTTGTACAAAAGTCTTCGGCCCATTCCTCGAACCAGCGAAGATACTGAGGGACGTAGTCAAAATACGTGGGAACAATACTTACGTCGCCGTTGCCACTTGCGCCAGTTTTGTTCTCACACCGGCATTTGTCTCTGGCTTGCTCTCGAGTTTCACTAATACCACCACCACTACTTTTGCACGTTGCATGAAAATATGTACCACCCCCAGCGCCACATGTGATAGCTTTCCATACTGTTTCACGATTAGCATACCACCAATATTCTCTTACCGCATCTAGTGGAAGATCCTTAAGTGTTGAATTATTATTTCCCTTAATTTTCCCGAAAATTTCTTTCAACTTACTTTCTAATTCATCTCTTTCTGTTACATTTTGCTTTTTTTTTTTTTTTTTCCACGATATAGATCTC
>S_L6_19_Contig2295
CGAAGCATTGGATGATGCACCTAATGAATATAAACAGGCATGTAGTTGTCAACTACCACAACCCCCATCCGAACCGGCACGTCCCGCGTCTCATGAACCAGCGGAAACACTAACAAGTGCCTGTAATATAGTGGATGAGATACTTAGGAATGAAACAGAAAACAAATTTAAAGATCTGTGCGCACAAAAATTTAAAAATGGAAAAAGATCATATCCTGGATGGGACTGTAATAGTAGTATCTTCAAAACTGGAGAACAAGAAGGTGCTTGTATGCCTCCTAGAAGACAAAAATTATACATACATAAATTAAAAGAATTGAGTGATCAAAAATCAGAAACTGATTTACGACAAGCTTTTATTGAATGTGCTGCTATAGAAACGTTTTTTCTTTGGCATAAATACAAAAAGGATATAGAAAACGAAAATGCAACAGATGGAGATGGATATATATCATTCGGTGTAGAAGAACTTCAAACACAATTAGAGGGTGGCACCATCCCTGAAGATTTTAAACGTCAAATGTTCTATACATTTGGAGATTATAGAGATATATTATTAGGAAATGACATAGGGAGTGATGTGATTCATGTAGAAAATAATATATCTTCCGTTTTCCAAAAAGCTGGCCAAACTAGTGGGCAAAAACGTAAAAATTTTTGGGAAAGATATGGAAAAGATATATGGGATGGGATGGTATGTGGACTATCATATGCTTCTGAAAGGAAAGAGGCAGCGCAAACACAACTTATTACCAACAGTGACTATAACGACGTTAAATTCCCTTCTAATAGTGATCCTAGTGGTAATATCACTTTGTTAGAATTTGCGAAAAGACCCCAATTTATGCGTTGGTTTCAGGAATGGAGTGAAGAGTTTTGTCGAAATAAAAATATAAAAATACAAAAAATAATAAATGAATGTCGTAGTGACACGGAAGGTAAAATGTATTGTAGTGTCGATGGTTATGATTGTACACGAAAAGATACTGATCGTAATGAAGTTTTTGTAGATTTAGATTGTCGTCTTTGTGGAGAAGAATGTATAAAATATAAAAAATGGATAAGTAAAAGGCAACAAGAATTTGATAAACAAAAAAAGAAATGCGAAAACGAATTTCATAAGAATCTAAATAAAAACGGTTATGCGTCTGCTCAGGATTTTTTGGAATCATTGAATCATACTAACCACTGTCAAGCTAATAGTGATCCAACAAAAAACACAAATTTTAAGAATAGTCATCAAACATTTGGTCCTTCAGAATATTGTAAAGCATGTCCTGTTTATGGAGTTAATTGTAAGAATAAAAGAGGGAAATGTGAATCTATTGGTGCAAATGAATATAACAGCAATAAAGCTATTAGTGAGAAAAATAACAACGAAACGAGTCCTACTATTATTGATGTACTTTTGTCAGGTCGCAAAAGTGAAAATATTAATACACAATTAAAGAAGGTTTGTAATAATATCGGTCTTTTTGAAGACTCGAGTGTTCAAAAATGGACATGTCGTTATTCAAATAAAACAGATCAGTGTAATCTTACAAATTTTATTGATAATATAGATATCGATCAAAATATTCTGTTTAATGAATTGTTCCAGCGATGGTTAAGATATTTTATACAGGATTATAATAAA
>S_L8_56_33589
TATATGGTATGTACCTATTTTTGGATTTCAATGTAGGTATATCATAATCACTTTTGGGTATATTAATAACACTGAAAAGGTCCACGGGAGATTGTGTTTTTTTCTTCAAAAATAAAAAAGCAATGGATCCTAATGCCAAAGCAATGCCAAAAGGTATTGTTTTTTCTAGAATATCACGATTGAACGGTTCCTCCGCAGGAGGGGGTAAGTCATCAGGTTTTGGTGGTAAGGGTGGAGGTTCGATTTTTTTGCAGTCACATTTACTTTTGAGCTTTTTATCCAGAGTTTCATACGGTTTTTCCCAATTGGTGTAACTGTTAAATTTTTCTTGTAAACAACCGCATATACCATCTTTACATTTTTCTTTCAAATAATCATGAGCTTCTTTACTATTATATTGTATTTTAAATTTAAAATCATATTGTTTTTTTTGAAAATCATATTCTTTTTTTTTTATTAAAACATAATCTTCATATACTCTACATGCCTTAGCACATTCGCGTGAATCCACCTTACCTGTATTTTCATCACATTTTGCTTCTTTACAATTTGCAACCATAATATCATATAATTTTTTTCGTTGAATACAGAAATTTTCAGTCCATTCTTGAAACCATCGTAGAAATTGAGGAACGGATTCAATGTCTGGAAACCTGCAATTTTGTCTGTTTGATGTGTCTCCATGAGCCTCTTTATATCCACATAACATTGATTCCCATACATGATATTTATTTAAGTCCCACCAAGTTTTACGATCTGTTCCAATATATTTCTTATTAAATAATTCCTCCATATATGTAGATGTCGGACTTTCCATCATATCATCCCCTTTTACAATATTTCCTATATCGGCAAAACTATATTTCATAGCATGAACAACTTTGCTATTATCATTATATACCTGTTTTAATCTTTTAGCTTCAGCAAATGCGGATGAAAAAATAAAATCCTTAAAGTTATTTATTTCTTTCCTTAACTGAACAAAATTTTTTAGTTCAATTCTTAGACATAAATGTCTTCTTCTGGGAGGTAACAGTACACCTATGTTAGTTCTTTTATTATCTTTAACAAATGTCGATTCCCAATCTCCATCATCATTATGTATTCTTCCAATACATGCAATGTTTTTATAAGGGCTACATAATGTTGAATCAGGACAATGAAGATAAGGGCCATTATATCTATTAAAAATGTCTTCTAGATGAGGTGGAATATGAGATTTATTAATAATTACATCAAGTACTTCATCATTTGGGTCGGAATTTTTCGTAAAGGTTTCTTCTATATCTTTAAAACTACATTCACATTCAGAACAACTTTCTTTTATATATTCGGCTGCATCTTTTTGAGTTAATGTAGAACCCGGTGTAGATGATTTAAAATTCTGATATTTTGTATTTAATCCATCATAGGCATGTTTTACAATCTTATTCCAATTATTAAACGAGAATGCTGCATAGTTACAGCTTTTATCTGATTTTCGATTCTTATCTTTACATTTATCATAAACAGATGCTTTTATTTTTTTTTTCTCTTTACATACTTGTCTCCCCCATTCAACTAACCAACGCAAAAACTGGTCTTCCTTATCTATATCGTTATGACTAGGACATGTATTATTATTTATATTATTTTTTTTGTAATGACACACCATAACGTTCCAAACATGATTTCGATTTTCTTTCCACCATTTTTTACCATCTAGTTTCTCAATATTCGGTTCTAATTTACTGTTTACTCTTTGAATTATATCTTTTACTTTGGTTGAACGAATATCATCTAGCATATCATCTCCCTTAATTATGTTTCCTATATCAGCAAAACTGTATTTCATTGCAACAAGAAGAGAGTTGTCATCGTTACGATATTTATCAGATAAATATTTTGCCTCAGCTCCTGCAGCGTTTAAAATATGTTCCGTAAATTCGATTTTATTATTTATACGAGGTTTATTTCTAACTTTATTTGGAAAACATATATGACTTCTTCTAGGAGGAACAAGTACGCCATTATTAACAGTTGTACGTTGAAGAAGATACGTTGTGTCCCAATCATCAAGCAAATACTCTTTGTCTCTTTTGTTACAAGGACCAATAGAATATTTATGACAATACTTATTACTTTTATCAGGACATTCATTTAAATCCTTATATGGATCCTCAGGTGCTTTTTCCTTTTTACATTCACATTGATCTTTAATTTCATTAGAAAAATATTCAATGATTTTATTACCTTTATTGGTATTTTCTATGTTTTTAAAACATGAATATTTAGAATTACATTTTTCTTTTAAAAATGTCAAGGCATCTTTGTGTTTTAATTCAGATTTTGATTTCTTTACTTCATTATATAAAATACTTTGCTTATCGTATTGACTTTGGGAACTACTTAGAAATTGTTTATAATTATTACATAAAGTTTTACATTGTTGTTTTTCACCTTCATCTGTACCATTACATGTCACATTGTCACATATTTCCTTCAACCGTTTTAATTCTTGTTCATGTCTAATACAAAAATTTTGTCCCCATTCTTCAAACCATCTTAAGAATTGATCATCCTTATCAGTAGAAGGTAATGTGCATATATCAACACCCTTTGGTAAACTATTGATATCACCACCTATTGCATCTTTATATCCACATATCATAGCTTTCCAAACATCAGTTTTTATTAATTCCCATAAATTTTGACGTTCTTTTGTTTCATAATATATTGAATTTGTATTTTCTGATATATATTCTTTTTTTGTAATAGCAAATATTATTTCATTTACAGTGTTATCATTATGATAATCCCATATAAGATCTCCCTTAACAATATTACCGTAATCTGCATAACTTCTTTTCATTGCTTGTAAGGTATAGGTTTTTAATTCTTCATCTGACAATATAGAACCATTCTTTCTAATTGTATCTTTATTTTTTTCGTAGTAATCGTATAGTCCCTTTCCTTCATTGTATGCACATTTTTTTAATGCATCGATGAGTGCATTTTTCTCTGTATTATTTTCCTTTAGATTTTGTAAATCTTGAAGACATAATTGTTGTACTCTAGGTGAAATATAGGCATTAGAGTTAGTACTTGCTATACGATTGTGTGCATTTAAACCAATCAAATCTGTTTTATCTTTATATGTTGTGGATATATCTGGAACTTTTATTGTCTCACAATTAAGTCGAATCTTACCATCTTTACCACATAATTCATCTTTTTCTGTCTCCTCCTCCTCCTTCTCTGGCTCCACGTCTTCCTCTGTTGGACAAAATAAAGGGTTTTTTCTATCCTCGGGGTCTGGGTTGTCGTCGTCGTGTATATCGGGTTTTTCAGGTATGGGGGTGGGGTTAACACAATTTGGATTAGTTCCATCATCAGTTTGATTTTTACAATCATTTATTTCATTTTTAAGTTTATTAAGCAAACATTCTACGACATCTTTCTCTTTACTATTTTCTGAGTAATCACTGTAATTACATCCACTTGCTTTCTCTAACGCATCTAAACTTTCAAAAGGTTTAATAATTTTGTCAACGTAATACTTAAATTGTTGGTCAACCAAAAAACGTTTGACGTCATAATGTATCTGTAAATTTGGCACATCATATGGTTTGAAGTAA
>S_L7_20_Contig5385
GGGATAGTAGTTTTTAATATATCGCTGGTATTATCACTTGGGAGTGGTTGTGGTGCTGGTGCTGCTGGTCCCGCTGGTGCTGGTGGTGGCTTCACCTCGTCTTGTGCTGGTGGTGGCTTCACCTCGTCTTGTGCTGGTGGTGACGGTAGATCCTCCTTTTCCTCTTCCTCCTCCTCCTCCTCGTCTTCGTTGTCGTCGTTTTCGGCGTTGTCTTCGTCACCTTCACCTTCCGCCTCCTCCGTCTCCGGCTCCTCCTCTTCCTCGTCTTCGTCGTCGTCTTCGTCGTCTTCGTCGTCATCATCGTCATCGTCGTCGTCGTCATCATCTTCGTCGTCGCCACTATCAGTGGGGTTGGCGCGGTCACGTGCGATTGGTTGTAGAATACGACCGACACCTTCGGTTGCTTTTGGTTTTGGTACTGGTACTGGTGGTCGTGCAGGTGGTTTTAGGGAGCGACCGGCACCAGCAGGTGTTAAAGAGCGACCGGCACCACGACCACCTCCGCCGGGTTGTGGTGAACGTGGCCCTGGTAGTGGGCGTTGGCCTTCACCACGTTCTGATCTTCCTCTATGATCATGCCCCATTTGGTCTTCAGCAGGTCTCGCTGGTTGAGGTAGAGCTTCCGGCTTTTTGGGTGGAGGGACAGGATCTTTACATTTGCACTTATTTTTAAGTTCATTTTTTTCATACGTTTCAAAAGGTTTAGTCCAATACTGGGTAATACTTTTTACTTTGCCTATGCAATTACATGTACCAAGGAAACATTTATCTTTCAAGTAATCAGTAGCCTCTTTCGTAGAATAACCTTCATATCCTGGTTCATTCTTACCTTTGTCAGACTCAAATTTTCCTTTTTGCTTAGTGTATTCTACTTTTTTATTGGTAATATAATCTTCATATGCTTTACATGCTTTACCACATTTACCACTTTTATTCTTACATCCCTCATAATCGTTAACGTTCTTACAATCCCTTTCCACCTCGTCTTCCTTCTTCTTCCTTTCCCGACAAAATTCATCACCCCATTCAGTGAACCAACGGAAAAATTGTGGTCTAGAAGAAAATTCCTCGAGGGGTATGGTGCCATTGGTGATCAGTTCGTCGTATGAGTAAGTGCTTTTGATTTTGTCTTTTTTCTCTTCGGCATCTGTGAGGCTATTTGTTAAGGCACATAGCATAGCTTCCCATATTTCAGGACCATGAATGGTCCACCACTCTTGGAGTTTTTTATAATCTTCAATGTGCTTTCCTCCTTTTTCCGTGGTTGCTTGATCTCCTAATTTAGATTTTATTGCATTTGAGGTACGTTTAATATATGTACACGATGAAATATCTGTTCCGAAAAATATATCTCTAAAATCACCAAATGTATAATACATTTGTCTTTTAAATCCTTCAGGAATTATTCCACTGTTTAATTCACGTTCAGCTTTATCATTGTCCTTTTTATATTTATACCAAGCAAAATGTGTTTCTTTTGCTGCACAATTAATAAATTTTGTTAATATATGTTCTTCTTTTGTTATTTCACCTCCTTGTGTTAAATCACGTACGCATAATTTTTGTCTTCTAGGTGGCATGCACGCTCCAGTATGATTTCTATTCACATATTTGTTTTTACAATCCCAATCAGGATAGGTGCCAACAGTTTTTGGACCACATCCATTTATTTTCGCTTTCCCATCATTATCTTTAACTAAATTTGTGGCTATAGTGCAGGCATTTTTTTTTTCCGTCGATTTGTTACAATCACATGCTGCAACATAGTCTTGTGGTTTATCCTTAAAAGCATAATTCGTGTCACTGTCTGTACCACAGAATAGTGTTTGTTTCTGACAATCACTAATATGTGCTTCTTGGTGTATATATCCTGCAGCAGTAGAATATATGTTATTATTTTCTTTATTTTGTTGGTATAATTTTCTCAAAAAATCAACAACATCTTTCTCATCTTTGGGATCATCAGTAATAGTAAGACTACTACTTGTTGCTTTTGTGTATAAAGCATTGTATTTTTTTGATATTGTGTCCCATTGTTGTCTCCATAGTTCTATTTCTCGTATATATTTATTACAAGATTCTGTGCAATTCGTACACTTAATATCAGCATTCTTACATTTTCCACTCATACAGTCTCCACACCCCTTCTGTAGTGTCTTATACGCCTTTTTCTGTATTTTACAATACCATTCTGCCCATTCTGTCATCCACCTTAAGCGTTGAGGTATATAGTCATCAAGGGGGGTGGTAGTAGTATCATCACATTTCATATTGGCTCCACGGTATGATGTTGGTGGTGTTGGTGGACATTTCATTGCTTTCCATACTTGGTCACGATTTGCTTCCCACCAATCTTTACGTAATTCTAAATGTTTATCATTGTCGGTATATTTGCCTTGGATTTCTTTAGGAAGTCCTTCTTTAATTTTACCAAATATTGTTACCAAATTACGTTGTGTTTTTTTCTCTCCAACATCGTCTATCCATAAATCGGTTCCTTTAATTATATCGCCTAAATCGGCAAAACTATATTTTATTGCTCGACATATAGTCTCCTTGTCATTAAATCCATTTTCTTTTATTTTTTCACTATATCTTTCTTTTATGAATCGTGCTACTTCTTTCGCTGCGAGCAATACATCTCCCAATAGAGAGTGGCTAGCATATTTATTATCACTAAGTCCCGTGTTACCAGTATTCAAATTCTCCAGATTAGAAGTACAAAAATGTTGTCTTCTCGGAGGTAGAAAAAGATCATTTGGTGTTTTTACTTTTTCTCCACTATTCCATCCATCTTTTAACTCAAACATCTTTTTTTGTCCATCCTTGCCTTCACATGGTCCATCTTTAGTATTACTACGATTATCATTGGTATAGTCTTTCGTCATATTACATACGTTATTCAACCCAGTTCCTGTAAGACCATTTTTAAATTTTGCTTCTTTTATATCACCTTTCAACACACTCACCTTTTGATCAGTTTCACTTTCACCACCCTTAGCACCCTTAATAACCTTAGTCTCACCATCCTTTTTACCACTCCTCTCTAACATTTCCTTGTGTCTTTGTTGTTGTATCTCCTTCGCCACTTCTTCTACTCCAACCACATTGGTCGCATCTTTGTCGCCACATGGATTTGCAGGGACGTTACAAAAAGGGGGAGAGAAGGACTCAAGTGTTAATGGTGTGTCGGTTGATGATGTTTCTGGGCGGGATTCATTGGAACATAATTTTGCATCAATCACCTTATGTTGGGCTTGACAATCATTTATTTTTTTTTGAAGTTTATGAAGCAAACACTGTACCACATCCTTCTTTGTACTCTGCTTTTTTACTGAGTTCGTAGTGTCATTACATTCACTTGATTCTTCGAAGTCACGTAATTCTTTAAATTCTTCTTTAGCTTTGTGAACATAACGATTAAAATATCCTTGCTCCAAAAAGCTTCTCACTGTAAAAATTTTTTGTGAATCATCAACATTATATTGCTTAAAGAAACGATCTCGTACTATTTTCCATTCTTCTGTTTTCTTTTCTATCCAATTTTTCACACATTTACATTTATTTTTACAATCATTTATACACATGGTTACTTCAGTATTATTTATACACTCTAAAATTTTGTGATTAATTTTATTATAATCCTCTAAAAAATTTTCTATCCATCGTTTAAACAATGCTCTAATTAATATATTTTGTTTGATTTTTTTCTTATGAGAAGTTTCCAGACTACATATATCTAAACCACATACATAACCACATGACCATTTATTTTCTCTTATACCTTTAAAGATATCTGTATTTTTACAAGAATCCTTTAAATCATTTGGAAATTCATTTGGAGTGTTATCACTGACAAGAATATCAATATCAGTACTTTTCATGTTCTTTTTAATATCATCAGTAAACTGAAAAGCTGTTTTATTGCACGTATTTTCAGGGGCATCAGTGCAATCACGATTTTTACAATTGACTCTAAATACAGAACATGGAACACAATTTGTTGAATGCCTAAATGTATCATCTGTATTTTCAAAATCTATTTTACATTCTGCAGTATTATTAATAGAACATTCTCCTTTTAAGTTTTTTAAAAACGAGTTAACAGACATATGATCATTACGAAATTTTGCAGCAAAATTTTTATCATATATATTATCAGGATAACTTTGAACATTCTTAATTTCCGTTCTGTATTTTTCTTTTTGTTTATTAAATTCATGTTCTTTTGCGTTTATCCACTTTTTATAATACTTACAAGAAATCGCACAACTTGGATATGTTAAAGTTTCAAAACTTCTACCCTCCTTTGGACCCATTTCATCGCAGTTGAAACCATCGTCATCACAATTTTTATAATCATTGTCTGCACCACAATCTTCTTTAATCATTTTCAACATATATGTTCGTTTTCGACAAAACTCTTCTCCCCATTCCTCTAACCAACGAAAATATTGGGGTCTAGTAACAAAGTCTGCCAATTTGGTATCACCGTTAAAACCACCACTAAAAGTGACCCTTTCATAATTATAGTTCTTCTTGATTTCTTCGGTAAATATTTTTCTCAAACCTTCATTCTTAATTTTTGTTTCCGTATCATAACTTAAAGCACATAACATTCCTTCCCAAATATCTTTTCCATATTTGTCCCAAAATTTTTTACGTTGTTCGACACCCTTTTTGTCATCAGGTTTTTCACCATTTGGAAAAACACTTTTTATTTTCTTTTCTACTTCCTTCATATCCTTACCAATACCCACATCTTTCCCAAATAATATATCCCTATAATCCCCGAGCGTATAGAACATTTGACGTTTAAACTCATCATCTATTTTTCCTTCTTTTAATTTCTTTTGGGGATGTTCTGGGTCGTTTTCGTAGATGAATCCAAGTTGTCCATTTCTTTGTTTTTTTTCTTTTTCCTCTTTTTCTTTTTCTTTTTTAAATTCATGCCAAGAAAAAAAAGTTTCAATAGCAGCACATTCAATAAAAGCTTGTCTCAAATCCACTTGTGTTTCGTCGCCTTTCAAATCGTGTAATTTTTTTAGAAATAATCTCTTTCTCCTTGGCGGCATACATGCTCCATCACTACCATCTTTAAATATACCTGGTCTACAATCCCACGCGGTAAACACCCCCTTTTTATATTTCTCTCTGCACCCCTCATGATACCCCATCGAACTTTTGTCACCGAGGATTTTATCTACTATTTCGCAAGGAGGTGGGGGACAACTACACTTTTTTTGCAGGTTTTCATCGTTATATGTTGTATGAGATTGTTCCCAGTAATTGGAATTATCTTTTAATTTTAGCATATAATCACATGTACCATCTAAACAGTTTTCTTTCAAATATTCAGAAGCCTCTTTAGATGAAATATCATTATATCCTGGTTTGTTCCCGCTTTTTTCAGCCTCAAATTTTTTGTTTTGTTTATCATATTGTTCTTTTTTGTCTGTAATGTATTTTTTATATGCATTACATGCGCTAGCACACTTGTCATTACGCTCAGTGTTTGGTTTATTACATCCCTCATAATTCCTGTTACAATCCTTTGCTACGTTATCCTCCTTTTTCTGACGTTCTGTACAAAATTCATCACTCCATTCAATAAACCATCTGAAAAATTGAGGTTTTTTTGCGAAATCCTCGAGGGAAGCGGTGCCATTGGTGTTCAGTTTGTTGTATGAGTAGGCGGTTTTGATTTGCTTTTTTTCTTCGTCATCTATTTCATGTGTTAAAGCGCATAACATTCCATGCCATATAAGGGGACCATTTGTTTCCCAATATCCTTTACGTTTTGTATCATTTCTTGGATCATTTGGTGAGAAAATTCTATCTATGTTAATTTTTACTTTACCTACACCTGTACTTTTATTTGCTTTTGATGATATATCAGTATCTAAACATAAGTCTCTATAATCTCCAAATGTGTAGAACATTTGACGTTTAAATTCCTCAGG
>S_L7_42_28988
CATACATATATACATACCCCCACGTACGTACCAAAACACCACCAAACCATGTATCACGTATGTATGTATGCCACGATATAAACCACGTATGTATGACATAATGTAGTCATGAATAACCAAAATGGTGAAGCAAAATGGTGGGGGTGGTAAGGATAAGTATGATGATGCCAAACATATGTTTGATAGGATAGGGAAAGAAGTGCTCGACAAAGTGCATGGTGCTGCTAAAACATATAAAAATAAATTGAAAGGAGATTTATCAAGGGTGGAATTTAAAAATGGTGAGAAAACCGGTGTTAGAAATCCATGTGATCTTCATCACGAATATGAGACTAATGCTACAACGGGCAATACTGATCCGTGCCTTAATAGATCATCAGTTCGATTTTCTGATACACAAGGAGCATACTGTTCCAGGAGTGGAATAAAGGGTAATAATACAGGCAGTGGTGGAGCCTGTGCTCCATTTAGAAAATTACATATGTGCGACAAAAATCTTGAACAGATACAACCTCATCAAATTAAAAGTACTGATAATTTATTGGTTGATGTGTTACTTGCAGCCAAACATGAAGGAGAGTCTTTAAAAACGTATCATGATAAATATAAAGGAACTAATCCTGATTCTAAAATATGTACAGCCTTAGCACGAAGTTTTGCAGATATAGGTGACATTATACGAGGAAAAGATCTTTTCCTTGGTCATCAGCAAAGAAAAAAAGAATTAGAAAAAAGATTAAAAACAATGTTTCAGAACATTAAGAAAACGAATCCAGAACTTAAGGGTCTTTCAATCAAACAAGTTAGGGAATATTGGTGGGCACTTAATAGAGACCAAGTATGGAAAGCCATCACATGCAAAGCGGAGAGAGATGATACATATTCTATAAATACTGGAGATGCTAAGATGATGCTTTGGTATCCTAATTGCGGTTATTATGAGGAAAAGGCTCCAACGAACTTGGATTACGTTCCTCAATATTTACGATGGTTCGAGGAATGGGCCGAAGACTTTTGTAGGAAAAAAAATAAAAAAATAAAAGATGTTAAAAGAAATTGTCGTGAAAAAGATAAAGATGGTAAGGATAGATATTGTAGCCGTAATGGCTACGATTGCGAAAAAACTAAACGAGCGATTGGTAAGTTGCGTATGGGTAAAGGTTGCACTGACTGTTTGTATGGATGCAATCCTTACGTTGACTGGATAAATAACCAAAAAGAACAATTTGACAAACAAGTAAAAAAATACACGGACGAAATGAAAAAATATATAAACGAAGCATCAGTTAGTACGACAAGACGAGCTGTAGGTGGTACAACTGCTACTAATTATGAAGAGTATGAAAAAAAATTTTATAAAATACTGAAAGATAGTGGCTATGGAACCCTTGAAGGTTTTTTGGGATTATTAAGTAAAGAAACAGCATGCAAAGATATTACTGACGAAAAAGAAGGAAGAATTAGTTTTGAAAACGTTAATACTGGTAGTACTGGTGGTTCTGTTCGTGTTGTTAGTGGTGGTACTAGTGGTGGTACTAGTGGTGCTAGTGGTACTAATGATAAAGAAAAAGGAACATTTTATCGTTCGGAGTATTGCCAACCCTGTCCTCATTGTGGAATGAAAAAGAAAAGTGATGGTAAGACATGGGAAGAAAGAAAGGAAAATGATAAATGCAAAATAAAACTTTATAAGCCTAACAAGAACGCAACACCTACTGATATTACAATCCTTAAAAGTGGTGATGAGGAAAAAGACATTGCAGAAAAATTAGAGGCGTTTTGCCAAGCACAAAATGGTAGTGATGGTAGTAGTAGTGCTCGTGGAAGTAAGGAACTGTATGAAGATTGGAAATGTTATGAATTTAAACAGCTGACGAAAGATGATCAGGGTGAGGAGGACGTGGATGACCTGGAATATGAAAAAGAGGTAATAAATGCAGGCGGATTATGTATATTGGAAAACCAAAAAAAGAATAAAGAAGGTGGAAATACGTCTGAAAAGGAACCTGATCAATTCCAAAAGACGTTCAATAATTTTTTTAATTTTTGGGTGGCACATATGTTAAAAGATTCCATATATTGGAGAACAAAAAGGCTTAGTAAGTGTATAAATAACACTAATAAATCAAAAGCATGTAAAAACAATGAGAAATGTAATAAAGAATGTGGTTGTTTTCAAAAATGGGTTGTACAAAAAGGAAAGGAATGGGGGCAAATCAAAGTACATTTTGGTAAGCAAGATTTTGGCAACCAAGGAGAAAATGGCGGAGGTGGAATGTTAGGCGGACTAACGAATTCTGCTGATGTTGTTCTTAAATTTGTTTTGGAGAAAGATGTACTTTTGACAAGTATTAAAGAGGGTTATGGGAAACCAGAGGACATAGAACGTATTAAGAAACTGTTGGATGAGGATGAAACAAAAAGTCAAGCAGAAGACGCAGGTGCTATTGCTGGTGCCGACAATCAAAATAATACCACAATTGATAAATTGCTCAATCACGAATTAACAGACGCACAGAACTGCCTAGATACACACAAGGAAGAAAAATGCAAGGAACAAAAAAAACAACAACAAGAAGAAAGTGCCGACCGCTCCCTAAACCCAGCTGACAGAACTGTTGACACCTCCCACTCAGACCCCGAAGAAGACGAAGTCGAGGAGGACGAGGAAACGCCGGCGGTGGTAGTCCAGGAGGAGCCGGAGGAAGACACAGAGGACAACACGGATGAGACGGAGGAGGTCGTACAAGAAACGGTCACAGAGGTAACAGAGAAGTCAGTAGACGTTTGCAGCATAGTAAACACACTATTTACTAGTGACGACAACAATGCTCTGAAAGATGCTTGTGACCTCAAATATAACAAAGGCAAAAACTACGGCTGGAAATGTGTACCAAGTGGTAGTACTCCAGAAAGTGGTTCTAATAGTGACAAAAATGGTGCTATATGTATTCCCCCGAGACGAAGAAAATTGTATATCGGTAAAATAAAAGAGTGGGCAGGAATACAGTTGAAATCACAGGTAGGAGGTGATGGTGACTCGTCAAGTAGTAGTAGTAGTGAGTCATCACAAGGCACCACGGAGGCAGGGTCACAAGAAACAAGTGAGGCATCACAGGGGGGTGAGGCAGCACAACCACAATCACGAGTTGCAGTGACACAATCAAGTAGTACTGATAACGGCGTGTCGACATCGACGTCACAGACGTCTCTCCTCCACGCCTTTGTGAAGTCCGCT
>NS_L6_21_Contig12397
CACATTGTATGAAAAATGGTAATGGATCAAAATGTACAAATGATTGTCCAAATAAATGTAATTGTGTTGGAGAATGGATAAAGTTGAAAAAGTCAGAATGGGAAAATATAAAAAACAATCACCTAAAAAAAAATGAAAATGGTGACGATGACATTAAAACCTTCGTTAAAAATATTTTGGAGTTCTTGCAATCTCGAACTGAATTTAAAAACGCTATAAAACCTTGTGGTACATTAACTGCGTTCGCGAATTCGTGTGGTCTTAATGACGCTGATAACTCAAAAGAGGTTAAAAAGGGTGCACAAGAAGATAACGATCTTGTTCTATGTTTGCTTAATAAACTTCAAAAAAAAATTAGTGAGTGTAAAGAACAACATAGTGGCCAAACCCAAACACCGTGTGATAACTCTTCCCTTAGTGGTAAAGAATCCACCCTCGTTGAAGACGTTGATGATTATGAGGAACAAAACCCAGAAAACAAAATGGGAAAACCAGCAATTTGTGGAAATGTGGATACAACAGAAGAAGAGCAAACAGATGGCAATTGTGACGAAAAAGAAGAAACATTACCGGGATCAGAAGCAGAAAATGGGGAACCCGAACCAGAATCTGAACCCGAAGCCGTGCCCGAAGAAGCAGCGCCGCCACCCGGACCCCCGGAACCGGCCCCTGCAGCACCAAAACAACCACAACCCCCATCACCCCCAAGACCAAAACCCCCCACACAACTCTTGGATGACCCCCTCCTTAAAACCGCCCTCATGTCTTCTACCATCATGTGGAGTATTGGTATTGGTTTTGCTGCGTTCACATATTTTTATCTAAAG
>NS_L1_84_Contig9948
TCTCTATCTTTTTGATTATAACCTATAAAAAGATCTTTTCCTCGAATAATATCACCTATATCTGCAAAACTTCGTGCTAAGGCAGTACATATATTGGAATCGTTATTTGTTTCTTTATATTCTTCATATTGTTTTACTAATGATTTGCCTTCGTATTTTGCTGCATAACATACTTCTAACAATAAATTATGTTTATTCATAATTTTATCAGCTTGCATGTGTGACAAATGGTGATCACATAGATGTAATCGTCTGAACGGCGCGCAAGCACCACAATTGTTTTTATTACCTTTTATTTTACTATCAGTGCATTGGCCACCATACTTATCAGAAAATCGAATCTCCCATCTATCATTACAAGGATTATCCCTACCATGAACCTTCGTAACATTGGTATGATATCCATATTTAAGTTTGCATGGACTAGAAGGTTTGGTTCCTGAGGAATCTTTATCCCCTGGATATGTTGCGCTTGACAAACGTCCTTGCAAAGCATTTCTATAATCTGCATTTTTTTTATGCACTTCATCGTACACGTCTTTCCCAATTATATCGAAAAGATGCTTAGCAT
>NS_L6_21_42789
AAAAGATGCCATGGCGAAATTAATGGGAACTACATTTGTTGTAGTTGTAAAAATATAGGTGAAAATAGCACTTCACCTGCACAAAAAACAAAAGGATCAAAAAAAAAGGACGAACAATGTGAAGACAATAAAGGACCTCTAGATTTAATGAACGAGGTATTAAATAAAATGGACGAGAAATATAGCGCGCACAAGATGAAGTGCACAGAAGTTTACTTGGAACATGTTGAAGAACAATTAAAAGAAATTGACAATGCAATAAAAGATTACCAGTTATATCCTTTAGATAGATGTTTTGATGATCAGACAAAAATGAAGGTGTGTGATTTAATTGGAGATGCTATAGGATGTAAACATAAGACAAACCTCGAAGAACTTGATGAATGGAATGATATGGATATGCGAGATCCTTACAATAAGTATAAAGGTGTTTTAATTCCTCCAAGGCGTAGACAATTGTGTTTCTCAAGGATTGTGAGAGGTCCCGCAAATTTAAGAAACTTAAATGAATTTAAAGAAGAAATTTTAAAAGGAGCCCAATCGGAAGGTAAGTTTTTGGGTAATTATTATAAAGAAAAAAAAGATAAAGAAAAAAAAGAAGATCGTAAAGAAAAGGCGCTAGAAGCTATGAAAAACAGTTTTTACGATTATGAATATATAATAAAAGGTACTGATATGTTAGCAAATATACAATTCAAGGATATTAAAATAAAACTAGACAAATTACTAACAAAAGAGACTAATAATACCAAAAAAGTTGACGATTGGTGGGAAACAAATAAGAAATCTATATGGAATGCTATGTTATGTGGGTACAAGAAATCTGGGAATAAAATAATAGATCCATCATGGTGTACCATACCTACTACAGAAAAAACCCCGCAATTTTTACGATGGATAAAAGAATGGGGAACAAACGTGTGTATACAAAAAGAAAAGTATAAACAGAATGTAAAATTAGAATGTTCTAATGTTACTAATTTAGGGGCACAAGCATCGGAATCAACTAAATGTATACCAGAAATTAGAAAATATCAAGAATGGAGCAGGAAAAGGTCTATTCAGTGGGAAACTATATCGAAAAGATATAAACGTATGGATGAATTTAAAAATGTAAAGGAACCGGATGCTAATGAATATTTAAAGGAACATTGTTCTAAATGTCCGT
>NS_L7_44_24475
AGGTATCCGTGCACAAATTTAAAAGGAATTACAAGTGAAGAACGTTTTTCCAATACACTTGGTGGCCAGTGTACTAACAAAAAAATAAAAGGTAATGAATATAATAAAATAACTCGTAAAGATTGTGGTGCTTGTGCACCATACCGACGTCTACATTTATGTGATTATAATTTGGAAAGTATCAGTGATTATAATAGTAGTAATGCTAAACATAAATTGCTGGCAGAAGTGTGTATGGCAGCGAAATACGAAGGGGACTTAATAAAAGACCATTATACAGGACATCAACTGACTAATGACGGTACTGCTTCCCAATTATGTACTGTATTGGCACGCAGTTTTGCAGATATAGGTGATATCGTACGCGGCAAAGATCTTTTCCTTGGTAATACATATGAAAGTGCACAAAGAGATCAATTAGAGAAGAATTTGAAAGATATTTTCGCGAAAATACATAGTGAAGTGAGGAGAGGGAGTAATTGGCAGGCTCTAAAAACACGCTACGAAAATGATAATGAAAATTATTATCAATTACGAGAAGATTGGTGGACTGCGAATCGCGCCACAATCTGGGAAGCTATCACGTGCAACGACGACAAGAAGCTAGCAAGTGCTTCATATTTTCGAGAAACGTGCAGTGATCGTAATGGAAATAGTCAGTATCAAACTCAAAACCAATGCCGATGTAGCGACAACCAGGTCCCCACATATTTTGACTATGTGCCACAGTATCTTCGCTGGTTCGAGGAATG
>NS_L6_21_60523
CATCTTCTACCTCTTTTTGTTCTTCCACTGGAGCTGGACAAATTTCTGGCGCTTTCACTGTATTTTCTTCTTCAAGGGGTTCCTCATCATCAAGGGGGGTGGAATTTTCACACGCTTCGCCACTATTTTGGGGGTGGTTCTCTTTACACTTTTTTGCTTCTTTTTCAAGTTTATCAAGCAAACATTCTACAACATCCTTTTTTGCATCCTTTTCCTTTCCTGAGTTCGCAGTGTCATTACATTGTTTTGACTTCTCGAAAGCATCGAAACTTTCACAAGGTTTTATAGCGTTTTTAAATTCAGTTAGGTGTTGGTATTGCTCCAAAAATTTAGTTAAATTATTACCATCATCACCATTGTTTTCTGTATATTTTTCAAGGTAAGTACTGTTTATTTGTTGCCATTCATCCTTTTTCTTAGTTATCCATTTATCTACACAACTTCTTATACATGGGGATTCTTTACCACTATTCGTACATAGCTTTAATTTTTTTTGAATTCTATTATAATCTTCAAAAAAATATTCTAACCATCGTTTAAGCAATTCTTTCATTGTGATATATTTTTCATCACCTTCTTGCCCATTCGTATCTTTTTTTTCCAGAGTACATATATCTACACCACATACATTATCACATTTCCATTCATCTTTTCTAATACCTTTAAAGATACCTGCTTTTATACAATCATTTAAATCATCAAATTTCTTTGTATCGTTATCACTCACAAGTATATCAAGGTTTTTAGTAGAATTCCATACATTTCCAATATCTTTTGCATTAATCTTTCCTCCATTGCAGTTCACTTTTGTACCATCACCATTACAAACTCCATTTCCATTACATTCAACTTTAAATTTAGAACATGGTTTACAATTTGTTGCAGGTCCAAATGTTTTATCTTTATTTTCATCATCAAATTTTATGTGACTGTTTTCTGTTTTAACCGTCCCACTCTCATCATTATTATTTTTACATGGTCCGTCTTTTAAGCTATTTAAAAATAAATCAATAGACTTATATTCACTATTAAGCTTTTCAACAAAATGTTTATCATATGTGAAAGAAGAATTCTTTTGAGCTCCCTCATTTTTATTTGTGTATTTTTTTTGTTGTTCATACGCACTTTTTTGTTTATCAAATTCTGTTCTTTTTCTCTCTATCCATTTTTTATAAAATCTACAAGATTTGGCACACGTCGAACAAAGGAAATCGCCAAAAATTTCTTCCTTTTTTGTAGACTCATGATCACAATCGAAACCATCTCCACTACATGTTTTATCAACATTATTTTCCCCACGGCAATCCCCTTTAATCTTCTCCAACATACGTGTCCTTTGTCGACAAAATGTTTCACCCCATTCGTGCAGGTATCGGAAGTAGGGTGGGCGTAACACGAAATCTTTTAACGTGGGGTTGTTGAGGGGGTCGTTACTACCACTAGAGGCTGAGGGGTTTTGGGCGGTAGGCATGGCACCGTTAGTTTCTTCTTTAAGTTCCACAGTTTTGTAGTTGTATTTTCCGTCCTCTTTGGCGGTGCCTTTGTCACCAAAAAATGATTTTTCCACTTGCGGAATCTTTTGTGGTGGTTGATCTTTGGCGCCACTATCTTCATAGGTTAAAGCACATATCATTCCATTCCAGATGGGTTGCGCGAATGTTGACCACAAGGTTTGAGGGGTTGTGACACTATTTGGGGAGGAGGTTTGGACAGTTTTTTGGGAAACACTAGATGCTTTGTTGAGACTATTTATATGTTCATCTATAGCTTTTTGTATTTTCTTCATATCCTCCTTGTTACCACTTGCTTCAAGCACAATATTTGTCTTATCACAGGCTGTGTCACCACTCTTCTCGTCTTTACTACCACTGTATAGTATATCTCTATAATCACCTAATGTATAGAACATTTGACGCAAAAAATCGGTGGGGATTGTACCACTAGCTAATTGGTCTTGGGGGTTTTGTTCACCACCGTCAAAGGTACCGTCGAAGAGTTGTAGTGGTGACCCATCACCACTTTGTGTCTTCGTGTTTTCCTTTTTGTATCTATCCCATAAGAAAAAAGTTTCAATCGCAGCGGACTCAATAAAAGCATTTCGTAGTTTTTCACCACTTTGTGACGACTCTTTATCACTTGTTTGTGTCGCCTCCATGTTAGTTGCCCACTCGTGTAGTTTTTGTATGTATAGTCGTCGCCTCCTGGGTGGCACACAAATACTACCACCGGTGGTGGCACCAGATGTAGTGGATTCACCACTACCACCACTAGATGTGGCGGGATCGGCACTATCGGCTTCACGTCTGGAACGATTACCAATTTCACTACTACCCTCGCCAGTGTTACTGCTACCACTTGGTGTGACACACCTCCAACCGTAGTTTTTACCAGTAACATATTTGAGGGTACATGCG
>NS_L1_80_Contig3192
TTGTGTTTTCTTCTCGCCATTATCATTATCCCACATATCTGTTCCTTTAATTATATCACCTATATCAGCAAAACTATAACGTACAGATCGACATATAGTTTCCTGGTCTTTTCGGTTGTTATTTTCTTCATACAGTTTCTTTATGTTTTCTGCTTCGAACTTTGCTGCAAGAAGAACGTCCCCTAAAAAGGAATTATTAACAAGCTTGCCATCACTACCATTAAGTGGGCTCCTATTAATTTCTAAATATTCTAAATTTGATGTACACATATGTTCTCTTCGTTGAGGTAAATAGACATCACTGTATGTCGTTGTATTTTTTCCGGTCGCATATGTCCAATCCTTTCCTATATTGAATCTTCCTTGATTTTTTCCATTACATGGATTATCTGAACGATTACGAATAGCATTGGAATGATCCTTCGTTATACTACATATATTGCTCTTGAAGAAACTTTTATCACCTTTACGATCATATTGACCTTGAGATGCATCTGCTGTCAAATCCGGAACCACTTTAACCTCTTTTTGCATCCATTGCGCCACGTCGGTCACACTCTTGATTTTACCACTACTACCACTTGTGTCGTCTCCAACAGTAACGCAGGGATTTGGGGGGGTATCTTGGGGTTGGGTGTTTTCGTCGGATTTTTGAGGTTCCGCCTTGGAACATGGTTCGGATGGATTATTTTCAAGGCATTTTACTGCATTTTTTTTTTCGTGATCAAGCAATATTTTTATTGAATCCGATAATCCTCCTGTACTTTTTTTTAAATTCTTAAATTTAATATCTTTTTCCAAATCGTCTTTAAGTTTTTTCCATTTTTCTTCTCCTTTGTTAATCTTATTAATAACTTGAAAAAAATAATTATCAAAATGACTTTTAAGTTTATTATAATAATTTTGCGACGTTCCGTTTTTATTTTTTAATAGTCCCGTTATTTTATTCCATTCATCTTCCTTTTTATTAAGCCAACTTTGAAAACATTTACAATTATCGTTACAGGTTTTATTACAATTCGTCTTATTAGTATTATCTATACAGGTCTTAAGTTTATTTTCCCAATTTATAGTGTCTATTAATAAACTTGTAACCCAAAACTCAAAAAAGTTATCAAAATTAATTATTATATTTTTATTTTTAATATGTGCATTTGGTTGCAGTTTACATATATTATCATTATTATTTTTTTGTTTATTATTATAATAACATTTCCACAGTTCATTTTTTTCACCTTTGTAATTAGTTGAGTTGTTACAAAAATCTTTTAATTTTTCAGAAATATCACCTGCTTCATTACCACTATAGAGGACATTAATATCCGTAGGCGTCACATCCGTTGGAATAGTATAGATCGGTGGCTTTCCACAATTGTCATCAGTTTCCTCTTT
>NS_L1_73_Contig24842
GTATACTAAAGGTTTTGTCGCTCAACAGAACACTACAATTGATAAAATACTACAACATGAAGGAGACGATGCCACGAAATGCAAAGACTGCAAAGAACCACCACGCGAAAGTGCCGGTCGTTCCGCCGACCCCTCACTAGAACCAACCCAAGAACACCTCTCCGATTCCGAAGAGGAGGAGGAAGAAGAAGAAGAAGAAGACGACGAAGAGGAAAAGAAGGAGGAGGAGCCGGAAAACCCGGACGGGAAGGGGTCGGAACCAGAGGTAAAAAAAGACGAAGCGGAGAAGGTTTGCAAAATCGTGGAAGAAGCACTTACCATCGACACTCTTGAAAAGGCGTGTCCAACCAAGTATGTAAATGGCCGCGAAAAATTCCCCAATTGGAAGTGCATAAGTGACAAAGCAGCCACTGGTGAACGTGCTGGCCGTTCCAAACGTGACACTAGTGATGATCCTGCCACTGGCAAAGGTGGTGAATCCACCCCACCTAGTGATAGTAGTAGTAGTGGTGCCACCACTAGTGGTAAAGACGGAGCCACA
>NS_L6_20_53609
AAAAAATTTTAAAGGGTGACAACAACAAAGAAACTCGTGGCACACAACAACAAACCGAACGTGAAAAATGGTGGCAACAACATGCCCCTTCCATCTGGAATGGAATGATATGTGCACTAACATACAAAGAAAATAGTAGTGGCGACGGCAAAACCACAACTATTACGCAAGATACGAATTTGAAAGACCAACTGCTGGAAAGTGATGGCAAACAACCCAAAAAAAACGGCACACACAACTATACGTATGAAAAAGTGGAACTTAAAGAAGAAAATAGTGGTACTGAAGCCAAAACCAACGAAGACACCATCCAACCCCCCACGTTGAAACAATTCACCTCCCGCCCCACCTACTTCCGATACCTTGAAGAATGGGGTCAAAATTTTTGTACAGAGAGAAGGAAGCGGTTGAAAGACATTAAAAGCAATTGTTTGGATGATAGTGGTAAAAAACAAAAATGTAGTGGTGATGGTGAGGATTGTGAAACTATGTTTCGTCAGAATTATGAAATTTTTCCGGATTTTGAATGTCCGAGTTGTGCCACACCTTGCGGATTATATAAAAGGTGGATAAAAAGAAAAAAAGACGAATTTAATAAACAAAAAGAGGCATATACTGGACAAAAAAAACAAAACTGCAAAGAGGAAAATGGTGGTACTGAAAAGAATAATGGATTTTGTGGAACACCAGAAACAACGTGCCATACAGCTACAGAATTTTTACAAAAGTTAGGATCATGTAAAAAGGATAATGGAGAGAGTAATGGAAATGATCATGAAGAGGATGAAATAAACTTTGATAAACCAGATGTAACATTTAAGCATACTAAACATTGTGATCCATGTTCTGAATTTAAAATAGACTGTGAAAAAGATGATTGTAGTAAGGATAAAAGAAGTGCATGCAAAACTAAAAATAAAAGGCATATTACTGCAGAAGATATTGAAACAATGGGAAAACCTACTGAAGATATAGGTATGGTTGTGAGTGATGACAGTAAAAGTGGAAGTGGATTTGAAGATGTTTTAGACAAATGTGCAAATGCAGATATTTTTGAAGGTATTAGAAAAGATGAATGGAAATGTGGTAATGTATGTGGTTATAATGTATGTAAACCGGAAAACGTTAATGGGAAAAAAGGTGACGGTAAACAAATTATATTTATTAGAGCATTGTTTAAAAGATGGCTAGAATATTTTCTACAAGATTATAATAAAATTAAAAAAAAATTAAAGCCATGTATAGAAAATGGAAATGGATCTCCATGTATAAATGATTATGAAAAAAAATTTAAATGTGTAAATGAATGGATAAATCAGAAAAGGGATGAATGGCAAAAAATAAAAAAACATTACCTAGAAAAAAATAAAGAGGGTGACAAAAACCTGACATCTTTGGTTAAAAATTTTTTGGGTGCCTTGCAACCCCAAACTGATGTTAACAAAGCTATAAAACCTTGTAAAGGTTTAACGCAGTTCGAGAGTTTTTGTGGTCTTCATGGCGCTGATAACTCAAAAAAGAGTAAAGATGGTAAAGAAAGAGATCTTGTTGTATGTTTGCTTGAAAAGCTTAAAGATAAAATTGGCGAGTGCGAAAAGAACCACGCCCAAACTAGTGGTAGCAAACAGTGTACCCAAACCACCACAGACCCCCCCACACTTGAGGATGAAGACTTACTCCTTGAAGAAACAGAAGAAAATACAGAGGAGGCAAAAAAGAACATGATGCCGAAAATTTGTCCAGAACAAGCACCACCAAAACAAGAGGAAGGAGAAGACGAATGTAAAGCAGTCACTCCTAGTGAACCCAAAGAAGAAGGAGAGAAAGATGAAAAACCCGCCCAAGACGAACTCCCTCCACCCCCGACACCGGCCCCTGCGGCGCCTCCATCAACCCCGGCAACACCACAACCACTCCCAAGTGATAATACCAGCGATATATTAAAAACTACTATCCCGTTTGGTAT
>NS_L8_54_Contig10320
TAGCTATTCCAAAGGGGATGGTAGACGATAATATGTCACCTATAGGTTTTGATGGTTCGTCGGAAGGGAGGGGATCTGCTGCTGGATGTTCCGCAGGGGCTGCTGGGGGTGGAGGAGGGGGTGGAGGTCCTGTTGCCGGTGCTTTTTCTTCGGGGTTTTCATCACTAATTCCTGGTGGTGATCCCGATGGGCCACCATCTTTATCTTCTTTTTCTTCTTCATCTTGTTTGCCACACTTGTCATCTGTTTCCTCTTCTTCTGTTGTATCCACATTTCCACAAATTGCTGGTTTTCCCACTTTGTTTTCTGGGTTTTGTTCCTCATAATCATCAACGTCTTCAACGAGGGGGGGGGAATCACACTGTGCTTGTTGTTGGCCACTAATGTGATCACTGTTTTCGACGTGTTGGTTTTGACAAGTTCTTATTTCGTTTTTAAGATTTTGAAGCTTATCAAGCAAGCATTCTACGGTATCCTTTCCATCACCTTTTTTTTCTGAGTTATCAGGGCAATTACATGCATATGACTTCAGGAATGTAGTTAAATCACTAATCTTTTTTTTACCATTTGTAAGATCCATTCGAGGTATCAATTCCTCCAAAATAGTTTTCACTAAAAAAGATTTATCTGAACTTTTATTTTCATATTGTTGAAGGTAAAGGTTTTTTATATTTGTCCATTCTGTCCTTTTCTTCTTTAACCATTCGTCTGCACAATTTTTTGTACATATGCTTGTTCCACCTTTTTTCTTACATGAATTTAATTTTCGTCTAATTTTATTATAATCTTCTAAAAAATTTTGTACCCAATGTTCAACCAAAGCTCTAATTGTTATAATTTGATCATTGTTTTCCCCACTACCTGTTTCCCCATTACCCTTTTCCGGTTTACATACAATATAACCACATACATTACCACATTTATATTTATTTTCTTTAATAC
>S_L3_13_Contig6076
TTTTTTTTTGGATAAAACGTATTTATGATATGTTTCACATGCTTCAGTACATTTAGGTTCATTAACAGATCCGTTATATTTGTTACATTGAGCATTCTGGCATGTACTGACCATGTTTTTATACAATTCATCCCTTCTTATACAGAAATTTTCAGTCCATTCTTGAAACCATCGTAGAAATTGAGGAACACCATCAGTATCAGGAAACCTGCAATTTTCGTTCGTTTTTGTGTCTCCCCCAGCCTCTTTATATGCACATAACATAGATTCCCATATGTGATATTTATTCATGTCCCACCATTTTTTACGTTTTTCATTCTGTCCATCTGTATCTCCCAAAATTTTACCTATATTATCAGACGAATTCTTTTCCATCATATCATCTCCTTTGATAATATTTCCTATATCGGCAAAACTATATTTCATTGCATGAACAACTTTCGCTCTAGCCCCACCATATACTTTTTTTAACATTTCAACTTCAGTAAATGCCGACGAATAAATGAAATCTTTAAACAATTTAGGATTTTTTTTATATTGACATATTTGTGTATCTTTAATGTTTAGAAACAAATTTTTTCTCCTTGGAGGTATTAGCACACCATTACTAATTTCCCAAGATTTTTTAACCAAAAGATCAGTCACAAAATTACCATTATTTTTTTTCATATTAACGTTTATATTTTTATATTTATTACAAATATAATCATTACCTTTATCATACTCATGATGTTTTAGACGGTAAATAACGTCTTCAAGTTCAGCTGGAATCTTAACTTTTTCTATTATTCGATTAAATATATCTTGTTTATTCTCTGTATCGTTAGTTATTTCTTGCATATCATTAAATCCACACGGACATTTAGAACAATGTTCCTTCAAATATTCATTAGCATCCGGTTCATTTGCATTGTTAAATACATTTTTAAATTCATCCATACGTTTATATTTTCTATATCTTTCAGATATAGCATCCCACTGAACATACCTTTTCCTGCTCCATTCTTGATATTTTTTAATTTCTGATGTACATTTAGTTGATTCCGATGCTTGTGCCCCTAAATTAGGAACATTCGAACATTTTGATTTAACGTATTCTTTATGCTCTTGTTTTTGTATACACACGTTTGTTCCCCATTCTTTTATCCATCGTAAAAATTGCGGGGTTATTTCTGTAGTAGGTATTTTACACCATGATGGATCTATTATTTTATTCCCAGATTTCTTGTACCCACATAACATAGCATTCCATATAGATTTCTTATTTGTTTCCCACCAATCTTCAGCGTTTCGTATATTATTATTAGTCTCTTTTTCTAGTAATTTGTCTAATTTCCTTTTAATATCCTTGAATTGTATATTTTCTAATATATCACTACCTTTTATTATATATTCATAATCGTAAAAACTGTTTTTCATAGCTTCTAGCGCCTTTTCTTTACGATCTTTTTTTTCTTTACCTTTATCTTCGTTATAATAATTACCCAAAAACTTACCTTCCGATTGGGCTCCTTTTAAAATTTCTTCTTTAAATTCATTTAAGCTTCTTAAATTTGCGCGACCTCTCACAATCCTTGAGAAACACAATTGTCTACGTCTAGGAGGAATTAAAACACCTTTATGCTTATTATAAGTACCTCGCATATCCACATCATTCCATTCATCCAGTTCATCCAGTTTTGTTTTATCCTTACATCCTATAGCATCTCCAATTAAATCACACACCTTCATCTTGCTCTTGTCGTCAAAGCATCTATCTAATGGATATAACTTGTAATCTTTTATTGCATTGTCAATTTCGTTTAATTGTTCTTCAATATGATCCAAGTAAACTTCTGTGCACTTCATCTTGTGCGCGCTATATTTCTCGTCCATTTTATTTAATACCTCGTTCATTAAATCTAGAGGTCCTTTATTGTCTTCACATTGTTCGTCCTTTTTTTTTTGATCCTTTTGTTTTTTGTGCAGGTGAAGGGTTATAATTTTCACCTATATTTTTACAACTACAACAAATGTAGTTCCCATTAATTTCGCCATTGCATCTTTTGTTCAAATAGTCAATGACTGTAGGTTCCATAATCATTGAATAATCTTTTCCATCGTCCGATTCTTTGTTACTTTTACGGTATATTTTATTATAATAATTGCTCATTCCATTCCATTCTATCCTTTTTGGATTTAACCAATTCGTATAATTTGCACATGCTTTTTTACATTCGATATTAGTATTATCACCACAATCATCAGCACTTTTGGGGGGATCACAATTGGATTTCATATCTTCGAAATATTTTGTATATTTCTCGCAAAACTCATTTGTCCATTCTTCCAACCATCTTATAAATTGAGGTTTGGCTATTCCTATATGTTCAACTCTCATACATGGAGGAAAATTTTCATTCGGTTTTTTTTTTTCCTTTTCTTCATCGATGGCCTTTCTTACTCCAGATTGCATAGCATCCCATGCTAGCTGCCTAATTGTTTTAGGATCAGTTCCATTAGCAACAGCAATTGCTTCGTTTTCCCACCAATCTGTACGCGCACGTTTTGTCTCTATATTATTTGTATTACTACTACCGAAAATTTTATTTAATTTACTGTCTATATATTTCGTGTATTCGTCATGCACTAAATCGTTGCCTTTAATAATATCTTCCAAATCATAAAAACTTCCACGAATAGCACAACAAGCTTTCTTATTCGCATCATCAATTCCTTTACCAGTTGGATTATACTGTTTCCATAAATAATATGCTTCTCGCTCTGCAACTATTTGTAATGTTTCCAATAATTCTTTTTTT
>S_L3_13_Contig6077
TGGTACATATGTTAAAAGATTCTATATATTGGAGAACAAAAAAACTTGAGAGATGTTTAGAAAATGGTACGAAAACAAGATGTAATAAAAAAAATAAATGTAAGGATGATTGTGATTGTTTCCAAAGATGGGTTGAAAAAAAAAAAACCGAATGGGAAAATATAAAAAAACATTTTAACACGCAAGAAAATCTTCCATGGGATCCTGTCTCAATTCTTGAACAAGTTTTGGACAAAGAGGTACTTTTGACAAGTCTTCAAGAGGGTTATGGGAATGAAAAGGACATAGAACACATTAAGCAACTGTTGGAAGAGGATGAAAAGGAAGAAAATCAAGGAACAGCTAGTACCGATAGTCAAAAGAAGAATACAATTGATAAATTACTACAACACGAAGCACAGGAAGCCGAAAAATGCAAACAAAAACAGGATAACTGTAACAAACAATCACCACCAACAGATGGAGGTAGCCCCGATCGTTCCAAAACACCAGCAGCAACCACTACATCTACCAACCCTACTGAGGAGGAAGACCACGAAAACACCTCTGACGAAGAGGACCCCTCCGATTCTGAAGAAGACCACGTCAACACGGAGAACAACGATCAGGTGGAGGTGATGGAAGAGACAGTAGCAGAAGTAACAGACATACAAAAGGCGGGTCAAACACCAGCAGCACCAACAGTAACAGTAGACGTCTGCGCCACAGTGGCCAAAGCACTCGGGGGCAATTTGAATGATGCCTGTCGCCAAAAATATGGCGGAAACAACTCACGTTTAGGTTGGAAGTGCATACCAACAGGAAACACAAGTAATGACAACAAGGGTGAGAGTAGTGGTAAGGGTGATGGTGCTGAAGCCAAAATTCGTACTGCACGTAGTACACCTGATAAAGCCACCACATCTAGTAGTAACACAGGTGCTATATGTATCCCGCCACGGAGACGTAAACTATATATCGATAAAATAAAGAAGTGGGCGGAGAAACAGACACAACCACAAGAAGCTGGTGCCCCACAGGTAGTTAGTGGCGAGGGTAAAGTTGGTACTGAGTCACAATCAAGTAGTAGTAGTAGTAGCTCGCCGCCGTCCAACTCACGCGACGTCGACGACTTGCTTACCGCCTTCGTGGAAAGTGCTGCAGTAGAGACGTTTTTTTTATGGGATAGATATAAAAAGGATAAAGAAAGAGAGTATATAGAAAAACAACGAAGAGGTGGATACATTGGATTTCTCGAAGAAAATCAACAAATAGAAGAGAATCCAAATAGTCCACTAAACGCATTAAATAAGGGAGAAATACATGATGAGTTTATGCGGCAGATGTTCTACACATTAGGGGATTATAGGGACATCCTATACAGTGGTGACAATGAAAATGGTAATAAGTACATGTTCGTTGACGACATAAAAGATATATCGGACAAAATTAAGAGTATTTTAAATAGTGATGTTGGCGAAAAAACCACAGCAAAACAGTGGTGGGAAAAAAACGGTGAACATATCTGGAATGGAATGATATGTGCTCTAACATACACACAGACAAGTTCTAGTGGAGGCGACAAAACCACAACTATTAACCAGGATAGTGGTCTGAAAGAGAAACTTTGGGACGAAAACACCAAAAAACCCAAAGAAAACATATATAACTACACAAATGCCAAATTTGTAGATAATGATAATACTAATGGGCCTCTCGCCCCCGACGCCCCCCAACACGGCCAAACTACCAAATTAACCGAGTTTATTTCTAGACCCCCATACTTTAGATACCTTGAGGAATGGGGAGAAACATTTTGTCATGAGAGAAGGAAGCGGTTGGAGAAGATAGAGGAGGAGTGTCGTGGAGAAAATGATAACAGAAATAGTAGTGGGGATGGGGAGGATTGTAAAACTATTTTTCGTCGGAAATATGATACTGTTCCCAGTTTTGAATATCCTGGTTGTGGAAGAGAATGTAGAAAATATAAAAAATGGATAAAACGAAAAAAAATCGAATTTACTCAACAATCAAA
>S_L3_13_Contig6075
AAAGATAACGACATTGATTCATGCGGGAAAAAAGAAATATCGTTTAGCGATAAAGATACTACTGATATATCAATACTTTCCACTGATAGAGCAAAAAAAAATATTTTACAAAAATTAGAAAATTTTTGCAGAGATACTGAGCATATTAATCATGATATTTGGAAATGTCATTATGAGAATACTGATAATGATAATTGCATACTACAAAATGAGAACACGGGCTCAGAAAAACAAAAAATTATGCCCTTTGATGCATTTTTTTTCCTTTGGCTAACACAAATGTTAGATGATTCTATAGAATGGAGAAAAAAACTTAAAACCTGTATAAATAATGAAAAACCAACTAATTGTATACGGGGTTGTAAAAAGCCCTGCGAATGTTTTGAAAGATGGGTTGAACAAAAAGAAGAAGAATGGATTTCAATTGAAAAACATTTTGACAAACAAAGAGATATATCAGAAGAAGAACGTTATATAACACTTGAATATATTTTGAATGAATTTTTTATGGATAAAATTGAAAAAGCTTATGGAATAGAAAAATCAAAAGAATTAAAGGAGAAATTAAAATCAAATAAAGGTCACGGAATTATAAGAGATACAGAACATTCACAGGATGCAATAAAAATATTGCTAGAACATGAATTAGAAGATGCAAAAAAATGCACAGAAACCCATAATGATGAAAAATGTAAAGAACAAGAAGAGAGCGGAGGTCGCTCTTTAAACCCGGATCCAGAATCCGACGACGAAGAAGAAACGGATAATGTAAAAGAGAACCCGTGTGCTGTAGGGAAAAAACTCACTAAAACTGTGAAACAAATCGCTAGACAGATGCATCAAGCGGCAAAGAAACAATTGGGTAGTAGTAGTAGTAGGGCATTGAAGGCTCATGCACATCTAGGAACATATAAACATACCAATAAACGCGATGATTTCAAAACAATATGTAAAATAACGAAGGATCATTCCAATGCTACCCATAACTATCCGCAAGGACCATGTCATGGAAAAAATAACGATAAATCTATGTTTAAGACAGAAGAAGGTTGGAAACCTGGGAACCAGATAAATATGAACGACGAATACGCCTTTATGCCTCCTCGACGTCAACATTTTTGTACATCGAATTTAGAATATTTAGAAACGGCTGACAGAACACTTAATGGTATTGGTGACGATCCTAATGTTCTTAATCATTCCTTTTTAGGTGATGTTCTGCTCGCAGCAAAGTTTGAGGCAGATTTCATAAAAGAGAAGTATAATGAGCAATCTAACTATAAGGACTTTTCAACTATATGTAGAGCAATGAAATATAGTTTTGCGGACCTTGGAGATATAATTAAAGGAACAGATTTATGGGATAAGAATGGTGGCGAACAAAAAACACAAGGAAAGTTGGAAAAAATATTCTGTAAAATTAAAAACAAACTTCCTGAAGATATCCAAGAAAAATATATCAATGATGACAAAAATTCACCCCAATATAAAAAATTACGAGAAGATTGGTGGAAGGCAAACAGAAAAGAAGTTTGGAGAGCTATGACGTGTGCAACAACCAGTGGAAAAATCCCATGCAGTATTGTCACACCACTTGATGATTACATTCCTCAAAGATTACGTTGGATGACTGAATGGTCCGAATGGTTTTGCAAAGAGCAGTCGAAACTGTATGGAGAGTTGGTGAAGGATTGTGCAAGTTGTAAGAAAAAGGGTAAAGAAAAATGTACACAAGGCGATAATGACTGTACACCGTGTGATAAAAAATGTAAAGAATATGGAAAAAAAATAAGAACATGGAAAGATCAATGGACAAAAATGGATGGAATATACCAAATGTTATACCTACAAGCACAAACTACTGCTCGTAATGCTGGTGATACTGCTTTTGATAATCCCAACGATCAATATGTGATTGATTTCTTCAAAAA
>S_L3_13_Contig6072
TTTTGACTACGTGCCGCAGTATCTTCGCTGGTTCGAGGAATGGGCAGAAGATTTTTGCCGTAAAAAAAAAAAAAAGTAGAAAATGCTAAAAAAAAATGTCGTGGACCAAGTGGTAACGATAAGTATTGTAGTCTTAATGGCTGCGATTGCACAAAAACTGTTAGAGCACGAGGTAAGTTGCGTTATGGTAATAGATGTATTGACTGTTTGTATGCATGTAATCCTTACGTTCATTGGATAGATAAGAAAAAAGAAGAATTTAACAAACAAAAACAAAAATACACGGACGAAATGGAAAAATATGAAAGTGGAGCATCAAGTAGTAGTGGTAGTGGTGCTAGTAGTAGGCAAAGACGAGGTGCAGGTGGTGCAACTACTACTAATTATGATGGGTATGAAAGTAAATTTTATAAAGAACTACAAAATAAAGGATATGGAACCGTTAAAAATTTTTTAAAAAAATTAAGTAAAGAAAAAGAATGTGAAAATATTAAAGACACACAAGGAGGAACAATTCATTTTGAAAACGTTAATAGTAGAGGTGGTGATGGTAGTGCTGCTAGTGGTGGTGGTACTAGTGACGCTAGTGGTACTAATAATGAAAATGAAGGAACATTTTATCATTCGGAATATTGCCAACCCTGTCCTTATTGTGGAATGAAAAAGGAAAGTAATGGAACAATTGTAAAGAAAAAAGATGATGATCAATGCAAGCGTGGAAACCTATATAAGCCTAGAGATGAAGCAGAAGGTACTCCTATTAATTTCCTGTATAGTGGTGATCGACAAGCAGAAATTGAAACAAAATTAGAGGCGTATTGCAAAACACAAATTCGTAGTGATGGTAGTGGTAGTGCTAGTGGTGATAAAAATTGTGGTAGTGATAGTCAGAAACTGTGTCAAAAATGGAAATGTTATAAAGGTGAAGATGTAGAGATAGTTGTTAAGGATGAAGACTATGAAGACGATTATCACAAAGAGGTAACAGGTGCAGGCGGATTATGTATATTAAAAAACGATCAAAGAAACGAAGAAAATAAAGCCAATTCTCAAAACAACCATGCTGATATCCAAAAGACATTCAATAATTTTTTTAATTTTTGGGTGGCACATATGTTAAAAGATTCCATATATTGGAGAACAAAAAGACTTGAGAGATGTTTACAAAATGGGAAGCCAATGAAATGTAGAAATGGATGCCATGGTAAATGTGAATGTTTTAAAAAATGGATTGGAAAAAAGAAAGAAGAATGGACAAAAATAAAAGACCATTTTAAAACGCAAAATATTGGAGATGAAACAGGATGTAATCCTATCGTAACTCTTGAAGGTGTTTTGCAAATAGAATTTTCGAATGAAGATTCCGCACAAGATACCGAAAATAGTCTGGATTCAGAGGAAATACAACACCTTCGCGAAATGTTGAAAGAAACAGGTTTTGATGGTGTTGCTGCTCTTGCTGGTCTGTGTACTGAAGGTGGTGTCGCTGAACAGAACACTTTAATGGATAAATTGCTCGACTACGAATTAGAAGAAGCAGAAGAATGCCTAGAAATTCACGAAGATGAGGAGGAAGACGACGAAAACGACGAATGTGACGACGACCACGAAGAAACACAAATTGTCAGATCCAATCCGTGTGCTACTCCTAGTGGTAGCAGACACCGCGCACTTGCGAACGAAGCAGCACACCAAATGC
>S_L3_13_Contig6073
TTATTTTCTTATATCTATCCCATAAGAAAAAAGTTTCTATTGCAGCAGACTGGATGAACGCATCACGCAACGCGGCGTCGGCGTTTACCGTTGTCTCGACACCACTTTGTGACTTCGACACCTTGTCTACCCACTCCTGTAGTTTCCCCACGTATAGTTTTCGCCTCCTGGGTGGGATACACAAACCACCACTAGCATCACTTTTGGAAGAACAGTACCACTGTGTGTATCTTTCTTTGCCGTTTTCATACTTCTGTTTACATGCTTCATTGAGAGCAGTGTTGTTACTAAATAGGTCGTCAACTATTTTGCAAGCTGCCTTCCCTTCCACTTTTGGTGCCGCCGGTACCTTCCCGTCCTCCGGTGCGTTCACCTTGGTTTCCTGGTCGCCTTCACCTGCACCTTCCTCGCTACCTGATTCGGCTTTCTCCGCCTCCGACTCCTTTTCCTCCTCCTCCTCCTCTTCTTCGTCGGAGGGGTTTTCCTTTCCAGCAGGAAGTGGTGGTAGAATGCGAGCGACACCTTCGGGTTTTGATTTTGGTGGTGGTGGTTGTTGTGGTTGTTGTACAGGTGGTTGTTGTACAGGTGGTTTTAGGGAGCGGGCGAGGCCTCCAGCGGGTGGTGATTGTGGTACTGGTACTGGTGGTCTCACGCCGTTTTCTCCACCTTCCGATCTTGCTCTATAATCATGCCTACGATCCCCTGCATCTGGAGGTGTCGATGGAGGTGGAGGTGCTAGCGGAGGCAGTGGAGGTGGTGGTGGTGGTTTTGGACGTACAGGAGGGGGTAGAGGTTTCGGATTACACGTACACTGTTTTTGATGGTCATTTGGGTAATTGCGAAAAGCATAATTATCGTTACTACCACCATTCTTATTTTCGTCGAAATTTTTTTGTTTACTTTCCTCACAATCCTCAATGTATCCTTTTTTATTTATATATTTCCCGGCAGTATCATATGTGGTACCATTTGGTTCATTAAGTTTTTTTAAATATTCTAGAAGTTTTGTTTCAATTGGATCACTACGGGTGCTATTTGTTCTTTGTGTGTATAATGTTTGGTATTTATCTGATTGTGTTTTCCAATCCTTTTGCCATTTTTGAACAAAACCTATATATTTACTACAAGCTGTTTTGCATTCTTCACATTTTGTCTTACAGTCATCAGTGGATACAGTACCATCGCTGACAGTACATTTCTTACACCCCTCCACCAACGCCTTGTACGCCAGTGATTGTTTGTGACAAAATTCCTCCCCCCATTCGATCATCCATCTCAAAAATTGTGGTCGTTCGGCAAATTCCTGCAAGGTGGTGTTATTATCACTAAATTTGATTTTGGAGTAGCCGTAGGTGGTAGTAAGTTGTGAGTGCACTTTATCTTTAAACGTTTTTTCGTTGGTATTATAACTTAAAGCACATAACATTCCTTGCCAAATAGATTCTGCGTTTTTTTCCCACCAGTCTAGACGTGATTGGCCATTAGGTGTTTTGTCTCCATTACTTGAGAAGACACGTTTTATACTTTCTTCTACTTTACTCACATCATTACCTATATTTTTATCCAAACATAAATCTCTAAAATCTCCAAACGTATAGAACATTTGACGCTTAAAATCTTCAGGGATTTCTCCACTTTCTAATTTTTTTTGCACTTCTTTGTCGACGTTTTTTGATGGATTTACCTTTTCTTTATCATCTTTATATTTATGCCACAAGAAAAAAGTTTCCACGGCAGCGCATTGAATAAAAGCTTTTCTCAATTCTTCTGGTGATATCTTCTCATTCAAATGTTCTAAATTAATTACACATAATTTTTGTCTTCTAGGAGGCATACATGCACCTTCTTGTCCGTTTTTAATCTTACTTCTATCACATTTCCATGAAGGATAAGTGTGATATCCACCTTTATATTTTCCTTTGCACTTTTCTATAATATGGTTTTCGGTTTTTCCCGTAAGTATTCCTTTCACTATATCACACGCAGCTTCTTCTTCTTTTTTCGGTAGTGCTTCTGGATTCTTCCTATTATGACATGTACATACCACATCATACCCATTAGGCGGATCCTTAAAGGTATAATTGTCGTCTTCTGTACCATTGGGTTTCTTGACACCATTTTTTTTTTCACAAAACTGAGTTTGTGTATGGCATTCCATATTTGGTAGTTCTTGATGTACATATCCTGCAGCGGTACTATACACACCACTGTTACCAGTGGCATCCTGTTTAGAACTTGTGGTACTACCACTAGTACTAACACCATTTGCCTTTTGTAATTCTGTCAAAAAATCGACCACACGTTTGTCTTCCTTCGAAAGTGTGGAATCTTTGATATCACCATCATTATAAGTTTTTGCTAGTTTGTATAATTCTCCATATTTTTTCTCTTGTTTTTGCCATTGTTCTCTCCATGTTTCAATAAATTTATTATATTCTTTGCACTTGCTTTTACACGTATTGCAATCTTCCGTTCCTTGTGTACATTCTGTTTTTTTTTCCTGACATTTCACACATCCAACCACCAACTCCCCATAATATTTATTTTGTGCTTTACAATACCATTCAGCCCATTCCGTCATCCACCTTAATCGTTGGGGGATGTAATCATCAAGTGGTGGATCTTTATCACACTTGATACCATTTTGTGGACATTGCATAGCTTTCCATATTTGATCACGGTTAGCAGACCACCAATCGGAACGTAATTGTTTATATGGGGACTTGGCTTCATCACCTATATATTTGTTATCAAGTGTCTCTTTAAGTTCATCTTTAATTTTTTCAAATATTTGTTCCAAATTACGTTGTGTATCTTTTTCTCCCCTATTTTTATCCCATAAATCTGTTCCTTTTATTATATCTCCTAAATCGGCAAAACTATATTTTATTGCTCGACATATGGTCGCCTTGTTCTTAAAGCCGTCTGGAGTTATTGGTTTCTTATATTTCTCTTCTATGAATCCTGCTTCTTCTTTCGCAGCAAGCAACACATCAACCAAAAAGGAAGGATTAATATTACCACTTTGAGTGACATTACCAACATTTATTTTTTCTAAATTAGAAGTACAAAAATGTTGTCTTCTTGGAGGTAAAAAAACATCAGTTCCTGTACCTATTGTTTCCCCACTTTTCCAACCATTTTGTACCTGAAACATCTCATGTTTGCCATCTTTGCCTGTACATGGTCCTTTATAATCTCGATGACCACGACGACTATCATTGGTATGTTGATCCGTTATATCACATACTTCCTCCGTCAACCCATTTGCTTTAGTTCCATCTTTAAATTGAGCTTTTGATATATCTCCTATCAAACTACTCTTACTTTCACCACTCTTACCCTTACCGATCTCACTATTTTTAACACTATTTTCTATCATTTTCTGGTGTGCCTTTTGTTGCATTTGGTGCGCCACTTTGGTCGCAAGTACGGGGTGTTTAATACCACTAGGATTAGCACATGGATTTTCGACTTCTTTTGGTACTTCCGGTTTTTTCGGTACTGGCACCAATCTCTCGTTACAACCACACGCAGTAACATAGTCAGGTGGAGGTTCCTTAAACGCATAATTGTTGTTGTCACCACTCTCACAAAAAACGTGTTGTTCCTTACAATCCATAGCAGCTTCTTGATGTATATATCCTTCAGGAGTACTATACACAGTGGAAGGTGTATCAACAGTGGCATCACGTTTAACACGAACAGGTGCGGCAGCACGTTTAACACGATGAGTGTCAGGAGGGGGACCTTTTTTGCCACCATTTTGTAAATGTAACTCGTA
>S_L3_13_Contig6070
TCTAGATCATTAATTTGATCGTCAGGTACTTTTGACTTTTTACAATCACATATATCTTTAATTTCATCAGAAGGGTATTCAAAGATATCATTAATTTTATTTGTATTTATGTTTTTAAAACAACAATATTTTGAATTACATTTATCTTTTAAAAATGTCAAGGGATCTTTGTGTTTTAATTCAGAAGTTGATTCCATTAATTGATTATATAGAATACTTTGTTTTTCGTATTGAGTTTTGGAACTACTTAGAAATTGCCAATATTTTCCACATAACGTTTTACATTCTTGTTTTTCAGCTTCATCTGTAATTTTACATATCCCATTTTCACATTTGTCTTTCAAACGTTTTAATTCTTGTTCACGTCTAATACAAAAATTTTCTCCCCATTCGACAAACCATCTAGAAAATTGATCTTCCTCATCAGTAGAAGGTAATATACAAAATTCATCACCATTTTTTAAAGTATTAGTATTTCCTCCAGCTGTTTTATATCCACATAACATCGCTTTCCAAACATCATTTCGTATAGATTTCCATAGATTTAGACGATTTTCATCTTCAAGATCAATAGACACATGAGAAGATTTTCTATTTCCATTAAAAATTTCTGCAACAGAAATAATAACTGTATCAACGTCTTTTTTATCAGGATATATCCACCACATATATCCTTTAACAACGTTACCATAATCTGCATATGACCTTTTCATTGCTTCAAGTGTATGTTGTTTAATGTCGTCTATTCCTATGCTATTATTTATGGGTATGCTTTTTTTACCTTCCCCGTTATAGTATATATAAAGTGATTTTGCTTCATTATATGCGCATTTTTTTAATGCATCAATAAGTTTACTTTTATCTGTGGTATCCCTATTGGATTTAGCGAATTCTTTTAATGGTTGAAGACATAATTGTTGTACTCTAGGAGAAATATAAACATTCGGGTTAGTACTTTCTCTACTATTGTATGCATTTAAACCTATTAAATTTGTTTTAGGTTCATATGTATTAGAATTATAGGCATAATAACCATCACACTTCGGTTGTTTGTTACGATCACATAATGTCTCCTCTTTCTCTTCCTCCGTTGGACAAAATGAAGGTTTTTCGATATCGGTTGTGTCGTCGTCAAGGGGTTCTTCGTTGCTTTGGGTCGATGTTAATTTGAATGTGGAGGATTCAACACAAGGTGTTTGTGTTTCTTTATGTTTCGATTTACAATCACTAACTTTTTCTTGAAGTTTAGAAATTAAATTTTTTATAAAATCGTTATTGTTACATTTTTCTTCGTGACCAACTTCAGTATTATCAGTGCATCCCCATATATGATTGTCTTCCATTTTATTATCAAAAACTTTTTTCGCTTCCTCAAAATAGCTTTGAAACAGTCCCTGTTGGAAAAAATCTTTAACTTTAGACTCAATATTATATCCTTTACCACGGTCTTGTTTATTAAAATGCGTTTTTATTTGTTCCCATTCATCTTGCTTTTGTTTTAACCATTCTTCTACATATTTACATTTATCTTCACATCCTTTAATACATGTTATTTTGTCTTTGTTTATATATAGATCGATTTTTCTTTTTGATATATAATAACCATATAAAAAATCTTCTAACCAATATTCTAGAAATACTT
>S_L3_13_Contig6071
AAATCTCTAAAATCTCCAAATGTATAGAACATTATTCGCATAAAATCATCTGGAATTGTTCCCGTTTGTAATAGTTCTTGTGCTTCATTTTTATCCTTTTTATATTTATCCCATAATAAATTAGTTTCCTTTGCTGCACACTTAATAAATGCTTCTCTTAATTGTTCTTCATTTTTTGTTTGCTCTTCTAATGTCAAATTATGTATACATATTGATTTTCTTCGTGGAGGCATACATACAACCTTATGAGCATTATCGAAAATTTTATCATCACAATCCCAGTACTTATTTTTAAATGTTTTAGCATTACAATTATCTATTGAACCATTACGTTTTTCTTGAAGAACACCCTTAACAATAGCACACGCACCCTTAACACAACTGACACTTTTAGTGCCTCCTTTTAGTGAGGTGTTTTTTTTCGTAGTTTGCGAACTTTCCTCTTTCTCTTCATCATCTTCATCTTCGTCATTTAGAGGTTTAGGTAATTTATCACAACAGGGTTTTCCATTAGTGTCGTCATGTTTGGTTTTGCATTCATGAACTTTCTTTTTAAGGTGTAAAAGTAATACTTCTATGATATCCTTTTTTTTACACACCATATTACGTGAGGGCACAGATTCACTACATTCACTTGACTTCTCTAACTGATGTAAATCTTTAATATCTCCTTTAGCTTTGTCAAGATTATCCTTAAATTGACTTTGTTCCAAAAAATTATCTAAACTATTAGAACTATCATTATTTTTATTTTCATATTGATTTACGTAACGATTTCGTACTTGCTCCCATTCATTTGTTTTCATTTTTATCCATTTTTCTACACATTCACAATTTTGCTTGCATTCATTTATACATATGGATTCTTGTATATTATACATGCATGGGTTCAATTTTTCTTTTAATTTATTGTAATCTTCTAAGAAATATTCTAACCACCGTTTAAATAGTACTTTAATTGAGATATATCGTTCATTATATATATTACTATCCAAATTTCTCGGTTCACATACATCTAAGTAACATTTATATTTACATTTCCATTTTTGTTCTCCTAGTTTTTTAAAAAGATCACAGTTTTCGTAATTATTCTTTAAATCATGCGTAATAACCTTTTTGTTATTAACATTAACCAGAATATCAATATCAATAGGGGTTTCATTTTCGTTTTTTCTTATATTAGGCATACTTTTTATTTCTCTACATTTGATGTCATTAATGATTTTACATTCATTATCATCACATAAAATTTCTGTTATAGGACATGATTTACAATACTCTGAACGGGAAAATGTTTTCTCAGTATTATTATAGTCCATTGGAATTTTTTTATCAATATGTTCACATATTGGTCCTTTATTCAATAATTCAAAAAAACTATTAACTTCTTTATATGAACTTTTTAGTTTATCATAAAATGCTTTATTATATCTTCCATGTTCTGAATTAACACCAGGTTTGCTCTCATTGATCTCCTCTTTGTATTTTTCTTTTTGTTTATTAAATTCTTTTTTTTTATTTTCTACCCATGTTTCATACGATTTACAATCATCTGCACAACTTGGACATTCTAGATCCATAAAAATTTTATTATTTCTAAGATCTGTTAATTTACAATTATAACCCTCACCACTACAATGTTTATTATTACTTTCTCCAGTACAGGATTTCTTAATATTTCCTATTTTTA
>S_L3_13_Contig6078
ATGTATTATACATTTGGTGATTATAGAGATATATTTTTTGGAACAGATATTACTTCGCATAATTATATTCTAGATGTATCAGAAAATGCAAAAGAAAGGTTAATATCTGAAAATAGAAAACAAAAAACAAGTGATCCAGAAAATGATGGTTCAAAACTTCTAGAAAACTGGTGGAATACAAATGCAAAAGATATTTGGGATGGTATGATATGTGCCTTAAGTTTTGATGATGGCTCGAAAGGATTTAAAAATGAAGTCCGACAAAAACTTGAGTCCACTTATTCCTACGAAAACCTAACCAAAAATAGTGCTGATACATCCACCACCCCGAAAAATTTCGCCACACGATTACAATTCCTTCGATGGTTCACTGAATGGAGTGATGAATTTTGTCGTGAACGGAAGAAAAAGGAGGGTAAGGTAGCTACGGATTGTAAGGATGAATATGAGGGATGTGAAAAGTATAAAAATAAGAGTAATTGTGCTAAAGCGTGTGAAGCATATAAAGAATATATGGGCATAAAAAAAGTAGAATACACTAGTCAAGCAGGCATATATAATAAAGAAAAAACACAGAATAAAGCAGAATATAATGATATTTTAAATAAAGACGCTCCTGAATATTTGAAAGAAAAATGTATAAATTCATCATGTGATTGTATAGAAAAAGTAAATGATAATCCTGATTACTGGAAAAAACCTCATACAACGTACGAAGAAACGTCACTTCAAAACAAATGTAGCTGCCCCCTTTCTCCCTGCGAAATCGTGGACGCAACACTCGGGAATAAAACCTCGAAATCTTACGCCGAAGGGTGTAAAACAAAATATATGACTACGAGTAGTGGTATAGGGTGGGAGTGTAATAGTGGTGATGGTGGTAACGGTGCCAATAGTGGCGAAAATAAGAATACGTCAATTGATAAATTGCTCAACCACGAAAAAGACGAAGCTACCAAATGCAAAAACTGTCAAAATCCACAACCCTCAAGACCAGAAGACCTCGGTCGTTCTTTACCACCACTTGCCCCTGGCACCCACGTTGAACCCGACGACGCCGAAAACGAAGACGATGATGATGACGATGATGACGACGAAGAAGATGACGACGAAGACGACGAAGATGGCGACGTCGTAGAAGAAATCGACGACCAGGACGGTGGTAATGACGGCGCGGAAGAGGAGGAAGACCTCGACGTCGGTGTCGCTCGTATTCTACGAGGTCGGGCCAACAGCCAAGACGAAGATGACGACGAAGAAGAAGAAGAAGAGGAGGAGGAAGGTGAAGAGATCGAGGAGGAGGAAGGCGCCAACGGAGACCAGCAGGAGGAACCACAACCAAAAGACAATGTCGAAGTTTGTAAAATAGTGGGTGGAATACTTACGAAAGACACTCTCAAACAAGCCTGTCCAACCAAATACGGCAAAACCGCACCCACAAGTTGGAAATGTATACCAAGTGGTGACAGTACTACCACAAGTAGTGTTAACGGTGAACACACACGTGCCAAACGTGCAACTGGCAAAAGTGATGCCAGTGGTGGTTTGTGTATCCCACCCAGGAGGCGACGATTATACATACAGAAACTACACGATTGGGCGAGTGACGAGGCCACGGATGCAGGGTCACTAAAAACAAGTGAAGCACCATCACAATCAAGTAGTAGTAGTAGTACCGCGTCGCCGTCCCACTCACGCGCCGGCGACGACGTCGAATTGCGCAACGCCTTCATCCAATCTGCTGCAATAGAAACTTTTTTTTTGTGGCATAAGTATAAAAAGGATAAAGAAAGAGAGGATATAGAAAGAAAAGAACGAGAAAAGGGACTAGTTGTAAATACATCAGCCGTTGGAAAAGAACTTCAAAAGAAATTAGAGAAAGGTGAAATTCCCCCCGATTTCTTGAGATTAATGTTTTATACTTTAGGAGATTATAGAGATATATTAGATGGGAAGAATATAGTGTTGGACTTGTTAAGTGGTAACAATATAAATGGTAG
>NS_L6_24_134275
TGGGTGAGGTAGGGGAGGTGGATTCGGTGGATTTGGCACCATTTTCATCGTTATCTTTAAGTTCCACTTTGCCGTAATGGTACTCGCCGGTTTCTTTGATTTTTTCCAAAAGTTTGTCCGTATCTTTAATCTGTTCTAGTGGAGTGGTTGTGCCTTTTTCGCCACTGTCGGTGTTGTCTTTGTATGTTAAAGCATATATCATTCCTTCCCAAATATGTTTTGCATTTTGATTCCACCAGGATTTACGTTTTTCACTAAGTTGGTCAGGTTGGACAGGTTTGACTGGTTTGGTGTTGTCACTTTCTTTTAAAACACTTTCTATTTTCGCTTGTATTTTCTTCATAGCCTCCTTGTCCTCTTCACTTAACGCCCCAATCGCCGTCTGGTCACCAAATAATATATCCCTATAATCTCCCAATGTATAAAACATCTGTCTTTTAAATTCTTCAGGTATTTTGCCACTATTTAACAATTCTTGGGGGTCTTCGTCCTCGCCGTTTGCACTGTTTCGGTCGGGGGGTTGTAGTTGTGCTCCAACATCACCTTGTGTTTTCTTCGTGTTTTCCTTTTTGT
>NS_L7_32_Contig11360
ATATAAAAAAGGTAGAATTGTTGTAGGTTATGAATGTACAAGCTGTTCTGTTTGGTGTCGTCTGTATGAAAAATGGATAGATAACCAAAAAAAAGAATTTCTAAAACAAAAAAAAAAATACGCTGACGAAATGAAAAAATATAAAAATGGAGGAGGTGGTGGTGGTAGGAAAAAACGGGGTGCAGGTGTAGAAACTGCTACTAATTATGATGGATATGAAAAACAATTCTATGAAGAATTTAAACGTGACTATGGAACAGTTGATAAATTTTTAGAAAAATTAAATGAAGAAGATGTATGCAAAAAAATTAAGGATATAAAAGAAAAAATTGATTTTACTGAAAACGTTGAGGATCATAAAAATATTAATAGTCCAGGAACGTTTTATCATTCGCAATATTGTGAAGTATGTCCCGGATGTGGAGTGAAAAAGGTAAATAATGGTGATAGTGGTAACGGATGGATAGAGAAAAGTGATGGCAACTGCACGCGTAAAAAACGTTATAAGATTCTAGATGATAAGAAATTTAATGGTATAGATGTCCTTTCCTTCGGTGATGAACGTGATCAGACAAAAAGTAAAATTGACAAGTTTTGCAATAAAACAAGTGATTCTAGTGGTGGTGGTAGTGCTAGTAGTGGTGATTGTGGTGGTACTAATATTGATCCTTCTTTGTGTGAAAAATGGAAATGTTATGAAGCTCAATATGTAGAGAAAGATGAAAATGCACAGGAGGATGAAGATGACGGCGAATATGACAAGGATTATCAAAATGTAAAAGATGGAGGCGGATTATGTATATTGCCAAACCCCAAAAAAAACGAAAAACATGAAAGTGCAAAAAAGTCTGAAAAGGAACCTGATGAATTCCAAAAGACGTTCAACGAATTTTTTTACTTTTGGATAGGACGTTTTTTGAACGATTCTATGTATTGGAGAGGAAAAGTTAACAGTTGTATAAATAAAGCCAAAGAAGGAAAATGTAAAAGTGGATGTAACAAGGATTGTGAATGTTTTCTAAAATGGATTGGACAAAAAAAAACCGAATGGGGGAAAATAAAAGAACAATTTAGCAAGCAAGATTTTGGCAATAAAGGAAATATGGGCAATCAAGCATTACTTGGATTATTATTCAGTTGTCCTGATTTTGTTCTTAAAGAAGTTTTGAAATTAGAGGATCTTTTCGAAAATATTAAATCGGGTTATGGGAATGTAAAAGAAACAGAAGGAATTAACAAAATATTGGATGAGGAAAAACAAAAAAGGAAAGCAGCAGGTGCTGCTGGCGGTATGGATGGTGCTGGTAGTTATAACTGTACTGAAGATGGTGTCGCTGGACAGGACACTACAATTGATAAATTACTAAAAGATGAAGGAGAAGAAGCAGAAACATGCAAAAAAACTCAAGAACAATGCAAAAAAGCAGAAGAAGAAGGTCCCGCCCGCAAACTAAACACCGCACGTGACACACCACGACCTTCTAAGGAAGAGGATACGGCGGAGGAAGAAGAGGACGACGAAGACGATGAAGACGAAGACGACGACGAGGAGGAGGAAAACGGCAAGGGAGACCAGGAGAACAAGGAGGTGAAGGAAACCGCAGAGACACAACCACCACCTCCACCAGTGATACCAGCACCAGTAGTCGACGCTTGCGGCATAGTAAACACACTATTTACTAGTGACGACAACAATGCTCTCAAAGATGCCTGTCCAACCAAATATGTAAATGGCCGCGAAAAATTCCCCAATTGGAAATGTGTACCAACTAACACAAATGATGTTGCCACAAGTGATAAGGGTGCCCCACGTCGTAGCAGACGTGACACCGATAGTAGTGGTAAACCCACTAGTGGAAAAGACGGAGCCACTGGTGGTTTGTGTATCCCACCCAGGAGGCGAAAACTATACGTGGGGAAATTGGAACAGTGGGCGAGTCCTAGTGGTGACACGGAGTCGTCACAGGAGAGTGGTGATAAAGACACGGATGCGTCAGTGTCACCAGGTAACGCCGCGTCGACAGAGACGCCACAGTCGTCTCTCCTCCGCCAGGCGTTTATTCAATCTGCTGCTGTTGAAACTTTTTTCTTATGGGATAGATATAAGAAAATAAAACTAAAAGAAAAACTAGAGGAGCAAGCACGACAAAATGGAGAACTTGGATTACCACTTGCCCAAAAAGTGTCACCGGAGGACGACCCAGAACAAAAACAATTAGAAAAGGGTGAAATTCCCCCAGATTTTTTGAGACAAATGTTTTATACTTTAGGAGATTATAGAGATATATGCATAGGTAAGACACCAGATGGTATAGATACAAATGATAAAGAAACTATGGAAAAAATACAAAATAAAATAAAAAGTGTTATTGAAAATAGTGTTTCCAAACCTAGTGGCCCCCAACCCCAACCTAATAGTGACGAACAACGTAAATCCTGGTGGAATACCCACGGTCCCCATATCTGGAATGGAATGGTATGTGCACTGACATATAAAGAAAAGGACGAAAAAGGCACAGACGACAAAACAACTATTACCCAGGATAGTGGTCTGAAAGAGGCATTTTTTGGTGACAAAGACAAACATGGCACAGCCGCAACCCAAAAAGGCACATACAATGACAGATACAAATACGACAAAGCAAAACTCGAAGAAGAAGAAACAAGTGGTCCCAAAACAGACAACGCCCAACCCCTCACGTTAAAAGAGTTTATTTCTCGCCCACCCTATTTCCGTTACCTGCACGAATGGGGTCAAAATTTTTGTAAAGAGAG
>NS_L7_32_Contig11366
AGAAATGTAATAAAGAATGTGGTTGTTTTCAAAAATGGGTTGAACAAAAAAAAAAAGAATGGCAAAATATAAAAAAACATTTTGACAAACAAACAGATATTGTCATAGAAGGAGGACTTCTTGGCGAACTTAGTCACTATGGAGTTCTTGAATGGAATTTGAAAGAAGAATTTTTGAAAGGCGGTTCCGAAGACGATTCCACACAAGATACCGAAAATAGTCTGGATGCAAAGGAAATACAACACCTTCGCCAAATGTTGCAAGAAGCAGGCGTTGATGTTAGTGATCTTGCTGCTTTTGTTGGTCCGTGTACTAAAGGTCCTGTCGCTGAAAAGGACACTACAATTGATAAATTGCTCGACTACGAAAAAGGAATTGCCAAAGACTGCCTAGAAAAACCCACATGTCCACCACAAGAAGATAAAAGTCGTGGTCGTTCCGCCCCCACTGACCCACAACCACCACCACCTGCTGATGACACCTCCCACGTTGACTCCGCCGTCCCTGTTGAACCCGTCCCTGTTGATGCCGAAGACGACGAACACTCCTCAGGTGAAGACGAAGAAGACGAAGAAGAGGAGGGGGAGCACGGCACCACGGATGAGACAGAGGTCGTGGAACAAACGGTCGCAGAGGTAACAGAGGTAAAAAAAGAAGACGAGGTGAAGCCATGTAAAATAGTGGAAACACTATTTAGTAGTATCGACAAAAAATATTTAGAAGAAGCCTGCACACAAAAATATGGCAAAAACGCACCCACAAGTTGGAAATGTATACCAAGTGGTGATCAAAAAGCCACAGATAGTGACGCCAAACGTAAACGACGTAGTGCCGACGGTACCCCTGGCAGTGGTGGTGTTACAGCCACCGGTGGTGGTTTGTGTATCCCACCCAGGAGGCGAAAACTATATATCGGTAAAATAAAAGAGTGGGCGAGTGGCGGTAACACACAGTCGTCGCAACCACAGGAGAGTGGTGGTGAGGCACAGGCGGGTGAGTCATCACAACAAGAACAAGAACAAGAACAAGAACAACAACAACAACAACAACAACAACAACAACAACCACAACCACCAGTTGCAGTGTCACAAACAGCAGTTGGTGGTCAAACCACTCCGGCGTTAACTCCGTCGCGGGCACCAAAAGGTGACTCGCTCCTCCTTACCGCCTTCGTGGAATCTGCTGCAATAGAAACTTTTTTTTTGTGGCATAGATATAAAGAACAGTGGAGGTTGCAAAAAGCGGCGGAAAAAGAACGACAAAATGAATTGGGAAGTGGACTCGCCACTCTCAACGGTGACAGTGAAGACGACAAAAACAACCCCGAAAACAAATTAAATGGTGGTACTATCCCTGATGATTTCTTGCGTCAAATGTTTTATACATTTGGCGATTATAGGGATATTTTGGTACGTGGTGTTGCTGACGACAAAAACGGTGGCAACAATATAGTGGTTAATGCGAGTGGTACTGAGGACCAGAAGGACAAAATGAACAAAATACAACAAGAAATAGATAATGTTATCAAACAAAGTGGTATCGAAGCTGGTGGCACCCAAACCCCCGGCCAATCACGTCAAACCTTGTGGAAAGACTTCGCCCCCCATATCTGGAATGGAATGGTATGTGCACTAACATACACAGAGACAAGTGGTAGTGATGGCAGTGACAAAACAACTATTACGCAGGATCCTAATTTGAAAGACCAACTGTTGGAAAGTGATGGCAAACAACCCAAAAAAAACGGCAAACACAACTATACGTATGAAGGTGTTAAACTTAAAGATGAAAGTAGTGATACCAAACCCCAAACCGAATCCACCTCCTCTAGTGATAACACCCCCCTCTCCGACTTTATATCACGCCCCCCCTACTTCCGATACCTTGAAGAATGGGGTGAAACATTTTGTCG
>NS_L6_20_Contig17316
ACCTCAACCTTTTCGTTGGATGCAAGAATGGAGTGAATATTATTGTAAATTATTAAATGAACAAATGAAACAATTCGAAACGGAATGTAAAGACTGTGAAAATAATGGTATGTCATGTCAGAATGGCGAAAAATGTACAAAATGTAAAAAGCAATGTGAAAAATATAAAAAACTTATTGATAAATGGAAATCAGAATTTGATAAATATAACGAAACATATGATGAATTATATAATAATAATAATAAAGCTAAAATTAGTTCTGAAGAATATGTTAAAAAATTTTTAAAAGAACTAAAAGATGAATGCAAAGGAAAAGATAGTGCTGATAAATATCTTGATGAAGCAAGCCATTGCAAAAAATACAAATTTACAAATAGCAAATATAATAATAAGTATGATTATGCTTTCAAAAATCTCCCAAAAGAATATGAAAAAGTATGTGAATGTGAACCTCCTGATCCATTAAGTGATTGTCCTAAAGATAAGGGCATGTATGAATATGTATGTAAGAATTTTTTTCCCACAAAATTATATCAAAATAAAACGTTTAATAATGACGTTGATATTTGGACTAATCACTTTATTCAAAAATCACCTGGTAATTATACAGGTGTTTTAGTTCCTCCTAGGAGGAGACAAATATGTCTTAAAAATATAACTACAAACTTTCGTTTAATAGAAAAAAATAAACATCGTTTCAAAACTGAACTTATGAATTGTGCCTACAATGAAGGGAAATTATTATGTGAACTATATAAAAAGGATAGAGATGTTACTTTGCAAGCAATGAAATATAGTTTTGCGGATTATGGAGATATAGTT
>NS_L6_20_Contig17314
TATCATTACATTTATTTTTACATATGTTTCCTTTACCATTATCTATACAATGTGAAATTTTACCATTAATTTTATTATAATCTTCTAAAAAATTATCTACCCAACTTTTAAACAATGCTGTAATTGTTACATTTTTTTGATTATGTTTTTTTTCATCAACATTTTCCAGAAAACATACATCTGAATTACAGAAATTACCACATGTCCACACATCTTTTCTAATACCTTTAAAGATATTTGCGTGTTCACAAGAACTTTGTAAATCTTCAAATTTATTTGTATCGTTATCACTGACGCGCATAACAACATCTTCAGTAGGATTTTTCATGTTCTTAATATCATCTGTAGTCCTAATAGTTTTTATATTGCATCTAATTTCCTTAGCCTTACTACAATCACCTCCATTACATTTAACTCCAAATATAGGACATGGATCACAATAATTTTCATGTCCAAATGTTTTATCTTTATTTTGATCATCAAATTTTATGTGACTGTTTCCTGTTTTATCCTGTCCACTGTCATTTTTACATGGTCCGTTTTTTAACCTTTCTAAAAATTGTGCAGCGTTCTCCTGTAGTGTTTCACAAACTCCATTAACACCACCCTTACTTTCCTCTTTGCAGTTTTGTTTTTTTTTGTCCATCATATGCATTTTTTTGTCCATCATATGCATTTTCTTGTTCAGTAAAT
>S_L6_19_Contig12286
ATGGAATCTTTTAACATATGTGCAACCCAATAGTAAAAAAAATTATTGAATGTCTTTTGGATTTCATCAGGTTCATTTGAAGAATTTTTTGCACTTTGTTCTTCTTTCTTTAATATACATAATCCGCCTCCAGTTTTTACATCGTTGTTATAGACCTCGTCCTCCACACCCTCTTCTTTTTGATCTTTCTCAAGCTGGTCAAATTGATAACATTGCCATGGATCATACAAAGAAGAATTACTATTACTATCACCAGTACCATTTTGTGTTTTGCAAAACGCGTTTAATTTGTTTTCAATTTCTGTTTGTCCATCACCACTTTTAAGGATTTTAATAGGAGTACCTGACTCGCCAGGTTTAGGCTTATAAAGTTTTATACGGCATTGATCAGTATTTTTCTCTTCCCATTTGTTACCACTAGTAGCATTCCTTTTCTTTTTCACTCCACAGTCGGGACAGGGTTGGCAATATTTTGAACGATAAAAGGTTCCTTTTGTTTTATCATTATTATTATTATCATGTTTTTCAGCAAAATTAATTTTTCCTCCTTTGTCGTCTTTAACTTCTTTGCATGCT
>S_L6_19_Contig12284
CTTCGGATTCCTCTTGGTTGGCACGTGGTTGTGTGTCACGTGGGCCAGTGGCGGAGCGGCCGGGACTTTCTCCAGCGGGTGCTGGTGGTGGACATGTGTGTTTTTCTATGCATTGTTTGGCTTCCTTTTCTTCGTGATTGAGCAATTTATCAATTGTGGTATTGTCCTTGCCACCAACAACACCACCTGTTACTTCTTCTGCTTGGTTTATTTCATTTTCCTTTTCCAACAGTGCCTCAATGTGTTTTATTTCATTTGCATTCCCATAACCCTCTCGAAGACTTGTCAAAAGTACCTCTTTGTTCAAAACACCTTCAAGAACTCCATCGTGAGTAAGTTTGATAGGACCTACTTCTTTGACAATATCTTCTTGCTTGTAAAAATGTTTTTTTATTTGTGACCATTCTTGTTCTTTTTTTTGTTTAACCCATCTTTTAAAACAATCACAATCAACCTTACATTGTTGGTTTCCACATTTTTTCTTACCATTTTGTAAACATCCTTTAACTTTTTCTGTTCTCCAATGTATGGAATCTTTTAACATATGTGCAACCCAATAGTAAAAAAAATTATTG
>NS_L1_95_Contig4329
ACCCCTCCCCTAGTGATGATGAAACCTCCACCCTTGATAACGACTACCCCGACAATGACCACGATATACAAAAGCCGGGGTTTTGTCCGAAAGAGGTTAGGCCACCTGCACCAAAGGAACCCGGTGTGTGTGAAATGGTGAAGTCACTTATAAGGGATAATGATGGAAAACAGCCAATAGAAAATTGTAATCCAAAAGAATATAATAATCAAGCTTATCCTGGATGGAAATGCGACGAAACATCTGGATTAGTGACAGAAGATGGCATATGTATGCCTCCAAGAAGACAAAAATTATGCATACATAATTTAGAACATTTAAGTGAAACATCAAAGAATGAATTGCGAAAAGCTTTTATTCAATGCGCTGCAATAGAAACATTTTGGTTATGGCATAAATATAAAGATGATAAAGAAAACGATAAAACTGTATCCAACCAAAATAATGATTTGAAGAAAGGAACAATTCCTGACGACTTTAAACGAATAATGTTCTATACATTTGGAGATTATAGAGATTTGTGTTTGGATACTGATATATCATCAAAAAGAAATAAAGATACAGGTGTAGGTAAAGTAAAAGACAATATAGATAAAATTTTCACAAAAAATGGTGAAGAAAATGATGCAGAACGTAAAAAATTTTGGGATGAAAATGGTCCTAAAATATGGGAAGCTATGCTATGTGCACTAGAAAAAATTTCGGGCAACAACACTATCAAAAACAACAACACCTACGCCAACGTCAAATTCAGTGATGATGAAACCACGTTGGAACACTTCGCCCAAACCCCCCAGTTTTTGAGATGGTTTATTGAATGGAGTGATGATTTTTGTAATCAGAGGAAGGAACAGGTGGAGATTTTAAAAACGGCATGTAAGGACTATGAATGTAATAACGGGAATAATGAGGAGCAAAAAAAGAAATGTGCAGATGCGTGCAAAAAATATCAAGAATGGCTTCAAGGTTGGAAAGACCAATATGAAAAACAAAGTGCAAAATTTCATCAAGATAAAAATGCAAATAAATATAAGAATACATCTGCTGAAGAAGATGTAGAATATGCATCCAGTGCTCATGATTATTTACACGATCAATTACAAAAACTTTGTGAGGATGGAAAATGTTCTTGTATGGAAAATCCTTCTACACAAGATGTAGAAATAGAATTATCTGGGAACAATGATCTTCCTGAAGCTTTGGATAATCCACCTCAAGAAATTGGACAAAAGTGTAAGTGTGCTATACCTCCCGAATCTATGAGTTGTGTAGAAAGAACAGCGCAAACATTAAGAAAAATTGCAGAGAAAAATGTTAAAATTTATGAAAGCAGTTTGAAGGGCAATGGGAAAAATTATAACGATACATGTAACCTCATAAAAAAGCAAAATGTTAACCATGGTGAAGCAAATTGTGATTTCGAAAGTCGTTACCCTAATGCATTTAAATCTTTTCCTAGTTACTGCGACAATAATAAAAAGGAACGTTTTGATATAGGAAAATATTGGGATTGCGATGAAGATATAACTGATGGAAAAAACAAGTTATGTGTTCCTCCAAGACGAAAATCTATGTGTTTGAACAAACTAGAAGATATAATCGATTTAGATATTAATGATAGCACAAAATTATTTGAAAAAATCCAGGAAGTAGCCAAAAATGAAGGCGATGATATAATAAAAAATTTATTATCAAAATATCCATGTAATGAAAGTGTAATTTGTGATGCTATGAAATACAGCTTTGCCGATTTGGCAGATATAGTTAGAGGTACAGATATATATAAAGGTCCAAATGGTACTAATGGACTTGAACAAAAATTAAAAACTGTTTTCCAGTCAATATACGATAAATGGAAATCCACGAAAGAAAATAATCAAGATAAATACCCCGACCTAGCCTCTTTTCGTTCCGCCTGGTGGGATGCTAATAGAAGAGAAGTATGGAACGCAATGACATGTAATGCTCCTGATGATGCTAAACTATACAAAAAAAAAGAACAAACAGAAAATAACAAAGGAGTTCTTAAATGTGGACACAAAAACAATCCTCCCGATGATGATTATATACCTCAGCCATTTCGTTGGTTACAAGAATCGAGTGAATATTATTGTAAAGAATTAAAAGAAAAAAAAGATGAAATGAAAAAGGAATGTGAACAATGTAAAACAAAACATGGTAAGTGTGAGAATGATAAAAATGATAAGATATGTGAAGAATGCAAAACAAAATGTCAACAATATAAAACAATTGTAGATAAATGGAAATATAAATTTGAGGAACAAAATCGATTATACAAAGAATTATATATGAACGCTAAAGCTGCTAGTAAAGCTGATGCACGTCGTGATTTTTCTATAAAATTTATACAACAATTAGATAAAATATGCGAGGATCCAAATACTGCTGAAAAATATCTTGATAAATCAACACATTGCACAGATTATAAATTTTCTGAAACGAATAATAATGAAAATGATGCTTTTTCTCAATATCCAAATGAACATGAAAAAGCATGTACGTGCCAGAAAAAATCAAGCACTGATCCTGCTGAAATATTGACAAACATTATACAAAATTCATTTAAACCTCCGAAAATTCCTGGATTAAATAAAATCGAAAAAGCAGTTCCTCGAATAGCAAAGCGTATAAAAAATATTTGGCCCGATGCACATACTATTCATGAACTTGTTGCTAGATCATTTGATTATTTTGTACCACTTTTTCAAGAAGACGATAAAACACCCCCAACGCACAACATACTGAATGATGTGTTACCATCAGTTATACCAGTGGGAATTGCTCTGGCCTTGACGTCCATTGCTTTTTTATTTTTGAAG
>NS_L7_44_Contig5897
CCACCTCTACCTCCACCTCTACCTCCACCTCCACCTCCACCTCAACCAGCGAGACTTGCTGAAGACCAAATTGGGCATGATCATAGAGCAAGATCAGAAGGTGGTGGCCAACGCCCAGCGCGACCTCCTACTCCTCCTGCCCCACCAAAAGCAACCGCTTCAGGCCTCGGCCGTTCCGCCGACAACCCATCACCACGACCTGCACAACAACCACAACCAAAACAACAAACAGATAGAGGTGTCGCTCGTATTCTATCACGATTTGATGGCACCTTTGAGGAAGTAGAATCTGACGAAGAGGAAAACGTCGAGGAGAAAGAGGAAAACGTCGACGGCGAAGGCGCGGAGGAAACACAAGAGGACACCACAAAAGTCACGGAACAGGATGGGAAGGGACCACCAGGAACAACACAACAAGAGGTGAAGCCGGCAACAGAAGAGGCGGAGGTGGCACCAACACAAGACAAAGTAAATCCATGTCAAATAGTAAAAACACTATTTAGTAACCCCAAACAATTTAAAGATGTCGCATGCAACCAAAAATATGGCCCAAAGGCACCCACAAGTTGGA
>S_L7_16_Contig3320
GGTCTATATTGTCCTTAAACTGATCTAGTTTACACACATCCATATTTTTATCTTTATTAAATCTACATTTCCAGTTTTGCACTCTTAAACCTTTAAATAAACGTGATGTTTTAAATAAATCTTTAAATAATTTGTCTGATTTTTTTTCCATATACTCTTCAATAAACGGTCCCCTACGATCAATCATTTCTACAGTAAGATCACTACTCTTTCCACTCATTCCATTAAAAACACTTTCCCACTCATTTCTCTTAACTGGTGTACATTGATCATTACCACGTTTACCAGCACAAGTAACTCCATTCAAAGGACAAGTTTCACAATATTTTGAATGACTAAATGTTTGAGGAATGTTCTCAAAATTTATTTCATTTTTTTTTTTCCTCCTCCTGATTACCTTTATTCTCACTATTTTGATCATTTTTGCAATGTTTCAATGATTTCAAAAAACCTGCAGCAGACTTATGTTTTTCTATATCTTTACAACAATTTTTATCACCACTAGAATTATCTTTTAATGTTTTAAATTCCTCTTCGTATTTATTTTTCTGTTTATAAAATTCTTCTAATTTTAAATCTATCCATTTTCTGTATTTTCTACATTGTATATGACAATCAGGACAATATGAATCTGCAAACATATCATTATGGTTAAGATCTGGTACTTTACAATCATGTCCATCCCCACTACAATATTTTGGATTATCACTATTATTTACTCCACGACAATCTTTTTTAATTTGTG
>S_L8_56_Contig4566
AGATTATTATATATATATATATATATACACTGATATATCTACTATCATTATTCTACCATATCACTATACTCCCATAATATACGCAATACGCCACCACCACCGCCAACACTTACCATGCAAACCCACAAATATATTTATGACATGACATAATGTAGTGCACGGACAACCACAATGGCGCCGCAAAGTAGGAGTGGTGCTGGTAGTAGTGGTGAGGATTATATTGAGGATAAAGATGCCAAACATGTATTGGATAGCATAGGGAAAATAGTGCATGACCAAGTAAAAGAGGAAGCTGCAGGACGTAGTAAGGGTGAATTGAAAGGAAATTTGGCAAGCTCATCAATTTTGGGTGTGGAATCAGCTGGCACCGATAAACCATGCAACCTTATAAAAAATGAAGGTGGGAAACTTGCTGCTCGCGGTGATCCGTGCGGAAGTGCAAGTGCAAGTGAAAAACGTTTTTCTAAAGAAAGTGGCGGTGAATGTGATGATAAGAAAATAGAAGGTAATAGTAAAGGTAGTAATGGTGGAGCCTGTGCACCATATAGACGGTTATCTCTATGTAACAAAAATTTTCCAAATATGAATAGTAATGATAGTTCGAAAGCTAAAAATGATTTATTGGTAGATGTGTGTCTTGCAGCAAATTACGAGGCACAGTCATTAATACCTTATCATGACCAATATGAAGTACAATATCCTGGTTCTGGTTTTACATTGTGTACTATGTTAGCACGAAGTTTTGCAGATATTGGAGATATTATAAGAGGAAAAGATCTTTATATTCGTAATAATCAAAAAAAAAAAAAATTAGAAGAGAATTTAAAAAATATTTTCGGGCATATATATGCAGAATTGAAGGAAGCAAAAGATTACTACAAAGATGATGCCAAAAAAAATTTTTATCAATTACGAGAAGATTGGTGGGAAGCTAACAGAAAACAAATATGGCAAGCCATGACATGCAGCGACAAGCTAGCAGGTGCTTCATATTTTCGACCAACGTGCAGTATGAATGGAAGTTTTTCTCAAGCTAATCACTACTGCCGGTGTAACGACGACAAACCAGGTGAAGACAATCCAAATACCGATCCCCCAACCTATTTCGATTATGTGCCGCAGTTTCTTCGCTGGTTCGAGGAATGGGCCGAAGATTTTTGTCGTAAAAAAAAAAAATATGTTGATATAGTTAAAACATATTGTCGCAAAAAAGATAAAAATAGTGATGATCGATATTGTAGCCGTAATGGATTTGATTGCGAAAAAACCATTAGCAGAATAGGTAAGGTACGTATGGGTAAAGGTTGCACTGACTGTTTTTTTGCATGTCATCGTTATGAAAAATGGATAGATAACCAAAGAAAACAATTTCTAAAACAAAAAGAAAGATACGATAATGTAATAAATGGAACATCAAGTAGTAGTGGTGGTCGTGGTAGTAGGAGGCAAAGACGAGGTGCAGGTGGTGCAACTACTACTAATTATGAAGAGTATGAAAAAAAATTTTATGACATATTTAAAACTAAATATAACTATGAAACCGTTGATAAATTTTTACAAAAATTAAGTAATGAAGATGTATGCACAAAAGTTGACGAAGAAGGAGGGAAAATTGATTTTGCTAAAGTTAGTGGTAGTACTAATGGTGATGGTGGTGATAGTGGTACTAATAATGTAAAAGAAGGAACATTTTATCGTTCAAAATATTGCCAACCATGTCCCGACTGTGGGGTCAAACATGAAGGAAACGGAAATTTTAAAGTCAAAGACACAGGTAAAGAAAATTGCGCTGGTCAAATACTTTATACGCCTAAAAACCCCGAAAAAGGTACTCCTATTAATTTCCTATATAGTGGTGATGAAACTAATGAAATTGCAGAAAAATTGAAAGAATTTTGCGAAACACAAAATGGTAGTGTTGCTGGTGGTAGTGGTGGTGGTGGTGGTAGTGGCACTAGTGGTAGTAACGAATTGTATCAAAAATGGAAATGTTATGAAATTGACGAGCTGACGAAAGTTGTTCAGGAGGGTGAGGAGGACGAGGATGATGTACAAACTGGAGGCGGATTATGTATATTGAAAAAAGAAAAAAAGACTGAAAAGGAACCTAAGGAAATCCAAAAGACATTCCATAATTTTTTTTACTATTGGGTTGCACATATGTTAAAAGATTCTATATATTGGGAAACACAAAAACTTGATAAGTGTATAAATAACACTAATAAATCAAAAGCATGTAAAAACAATGAGAAATGTAAAACAGATTGTGGTTGTTTTGAAACATGGATTGAACAAAAAAAAAAAGACGAATGGACGCCAATAAAACAACAATTTAGCAAGCAAAAAATTACCGGCATTGGAGGAGGTTTTATCCAATTTAATCACGATGGAGTTCTTGAAGATGTTTTGAAATTAGAATTTTCTAAGGAAAATATTGAAGAAGATGCCGAAAATAATGTGAGTGCAGAGGAAATAGATCTCATTAACAAAATGCTGGAAAAGGAAAAATCTCAAGAACCAGCTGGTGGCAATAACAGTCAAAAGAAGAATACAATTGATTTGTTGATCGAACATGAAGAAGGAATTGCCACCAAATGCAAACAAAAGCAGGAAAAATGCAAAGAACAAGCCACTAGAGACCTCGGCCGCTCCGCCGACCTCGGCCCATCATCACCACCACCTGCCGTCCAACCTGCACAGGAAGAGGAAGAAGATGACGAAGACGAAGACGAAGAAGACGAAGACGAAGTCGAGGACGGGGAAACACAAGACCAGGATGCGGAAAACCTGGACGGGGATGGGAAGGGGGACACCACAGAAGACACTAAGGAGGTCGTGGACGATCCACAAAAAGAGGCGTCACCAACACCAGTACCAGCGGGACCAGACGTTTGCACCACAGTAAAAACCGCACTTACTACACCAGGCAATCTCACTGATGCATGTAAACAGAAGTATGTAAATGGCCGCGAAAAATTCCCCAATTGGAAGTGCATACCAAGTGGTAGTGGTAGTACCACTAAACCAGGTGCCGCCGGTACCCCTAGTGGTGATAACACCGGTAGTAGTGGTGCCACTGCCGGTAGTATTTGTATCCCACCCAGGAGACGACGATTATATGTCACACCACTAACGAAGTGGGCAAGTGACAAGGTGGGTAACACTGCGACACAACCACAAGGTGGAACGTCAGAACCACCAAGTGAAGCGTCGTCACCAAGTGACAAGTTACCACGAGGCTCCACTCCGGCGTCAACTTCGCCATCGCCGTCCCACTTACGCGACGCCGACGGCTTGCGGAAAGCCTTCGTGGAATCGGCCGCCGTGGAAACTTTTTTTTTATGGGATAGATATAAAAAACAAAAGGAAAAGAAACCACAAGGTGGTGGGTCAGCACTACTACAACTACAACCCATCGACGGTGGTAGCGGCGACGGTGATGATGAAGACCCCCAAAAGAAATTAGAAGAAAATGGTGAAATCCCTGAGGAATTTAAAAGACAAATGTTCTATACTTTAGGAGATTATAGAGATATATTATTTGGAAAGGATATAACTGGTGACACCAAAATACAGGAACTACAGAATAAAA
>NS_L8_51_Contig2877
CTCAGTATTTTTATTATTTATACAATTCTTAAGTTCGCTTTTCCAATTTATAGTATCCCTTAATAAATTCTTAATCCATAAATCAAAAAAAAAATCAAATGTCGTTATTTTAGTTTGAACTTTATTTTCTAGAACCTTTTGCATTTGGCATTTATTATCGCTTTCTCCATTATAATAGCAGTGCCATATTTCGGTATTTTTCCCATTTTCTTTTTTTGAGTCTCTACAAAATTCACTTAATCTTTTTACAATATCAACATGTTCATCATCACTATTAAGGATATTAATACCAATAGGGTTCACATTCTTTGGTATATTATAGATATATGGTTCCCCACAATTGTTACCAGTATCCATTTTTTTTTTACATCTTCCATTCTTACATTCGACACCACAGTCTGGACATCGTTGACAATATTTTGAACGAGAAAATGTGTTATCAACACCTTTATCAAAATCTATTTTTCCTTCTTCGTCACTAATATTTTTACATTTATTTCCTTTATTTAATAAATTCAAAAATTTTTCGATACTTTCATAGTTAACTCTAAGTTCGTCATAAAATTCCTTATAATATATATTATTAAAATTATTTTTTGAATTTATTTG
>NS_L7_19_117218
TGTGTTTCGTCCTCCTCGACTTCGTCTTCGTCTTCGTCTTCTTCCTCTTCCTCGTCTTCCTCTTGGGAGGCCTCTTTGGTGCCAGGGCCGGCAGTGGGACCTGGTAAAGTGCGTCGAAGGTCTACAGCGGTATTTTCGCATTTGTCTGTTGGATTTTTTTCTACGCATTTTTTGGCGTCTCCTTTTTCGTGGTCGAGAAATTTATCAATTTTAGTATTCTTATTTTCGCCACTATTGGCACCGTTACCAAAACCACCAGCAACAACACCAAGAGCATCTGCTTGTTGCAACATTTGCCTAATTCTATCTATGTCCTTTGCATCCGCATGAGTATCTTTAATATTTTGCAACAGATTACCGTCCTTCAAAACTTCTTCAAGAACAAAATCAGGAGATCTAAATGCATCGCCAAGAAATCCTCCTACTTCGACAATATCTTTTTGTTTGTCAAAATGGTCTTTTATTGCGTCCCATTCTTGTTGTTTGTGTTCAACCCATTTTTTAAAACATTCACATTCTCTATTACATTTCTTATTGTTTTTACAATTTTGTGATTTGTCATTATCTTTATTTATACAACTCCCAAGTTGTTTTCTCCAATCTAAAGAATCGTGTAACATATGATAAACCCAATCCCAAAAAAAGGCATTATAGGACATAACTTTTTTATCCTGTGTAAACGTGTCCCATGTTCCTTGTATGCAATTATTATTTTGATCACTAGGCTTATCTTTATCGTAATAGCATTGCCATGTTTCTATTTGACCACCCTTTTTACCTTTTTCACCACCACTAACACCAGCAACAGCGGTTCCACCACCACTAGCACCACCATCACCTTCACGACCACTTCCATCACC
>NS_L1_95_Contig2913
AAACCAGGATATAATGATATTTTAAATAAAGAGGCTCCTGAATATTTGAAAGAAAACTGTTTGTATGGTTCATGTTCTTGTATTGAAAACGTACAAAAAATTGACAATTACTGGAAAAAACCTCATACAACATACGACGATAATTCACTTCAAAAAAAGTGTAGCTGCCCCCCACCACCCTGTGAAATCGTGGACGCCATCCTCGGTGACAAAAGTTCGATGGGGTATCGTGAGGGGTGTAAAACAAAATATATGACTACGAGTAGTGGTATAGGGTGGGAGTGTAAAGGTGGTAATGAGGACGGTGATGTATGTATACCACCAAGGAGACAAAGATTATATGTAAAAGATTTACAAGATTTGACTGAGGAAAAATCACCACTGGATTTACGAGACGCTTTTATTAAATCTGCTGCTGTTGAAACTTTTTTTGCTTGGCATGAATTTAAAAAAGAAAAAGAAAGGGAAGAAAACGAAAAAAAAGAACAAAGTGGACTAGTATAT
>S_L8_68_Contig5887
CTTTAGAAAAAAATAAGTGAACGCAGCAAAACCGATGCCAACGCTCCAGGCGAGGGTGGAGGTCACCAGGGATGGTATGACAATGGGATGTTCCCACGGATTTTCGGATTTGGGTTTCACTCGGGGGTGTTGTGGTCTTGGTGGTGCTGCAGGAGGGGGTAGAGGTGCTGGTGCTGGGGGGGTTTTTTCGCTTTGGTCATCACTAGGTGCTGGTGTTTCTGCAGGTTGTTCGGGTACAACAGGGGATGATGCTTCTTCACAATTGCCATCTGTTTGCTCTTCTTCTGTTGTTTCCACTTTCGGACAAATTTCTGGCGCTTTCACTGGGTTTTCCTCTTCAAGGGGTTCCTCATCATCAGGTAAGGGGGAGGATTGAACACAATTTGTTTGATCGCCACTAGTTTGAGGGTTTTCTTTACACTTTACTTCTTTTTTTTCAAGCTTTTGAAGCAAACATTCTACGATATCTTTTTTTTGAGGTTTTCCATTTTCTGAGCTCACAGCTCCATTACAATGACATGAGTTCTCGAAATCACTTATATTTTTACGGCTTGTAGCTTTTATAACCTGAGTTTGAGGTAACAAGGTCTCCAAAAAAGAGTTTAAATTATTAGAGCCATCATCTACAGGTTTATATTTTTTTAGGTAAGTATTGTTTATTTCTTCCCATTCTTTCCTTTTTTCTGTTATCCATGTATCTACACATTCTTTTATACATTTCGATCCTTTACCACTATTCGTACATAGCTTTAATTTTTTTCTAATTCTATTATAATCTTCAAAAAAGTTTTCTAACCATCGTTTAAGGAATTCTTTCATTATGATAGGTTTTTCATCACCTTCTTCCCCATTATTATTTTTTTTCAGAGTGCATATATCTACACCGCATACATTACCACATTCCCATTCATCTTTTCTAAAACCTTTAAAGATACCTGCATCTTTACAAGCCTTTAAATCATCACCTTCAACTCCATTTGTATTGTTATCACTGACACGCATAACAACATCTGTAGTAGAACTTCTCATTTTTGCAATTTCTTTTGCAGTAATAACCGTTTCAGTTTTACCTTTGCACTTGTTTTCCGTACCACCACCACAATTACCATTTTGACAATCTATTTTAAATTTAGAACATGGATCACAATCTTTTGCATGTTGAAATGTTTTACTATCTTTTTCGAAATCTATATCATCTTCTCCATTCTCCTTTTTACATGGTCCGTTTTTTAACTTTTCTAAAAAGTCTCCAGCTGTATCGCATTTTCCTAGTGTTCCACAAAATACATTACCAGCCTTATTACTTTCCGTTTCGCATTTGTCTTTTTGTTTACTATATGCATTTCCTTGTTTAGTAAATTCGTATTTTTTTCTTTCTATCCATTTTTTATAATATCTACAATGTCTGGCACACGTCGAACAATCGAAATCCTTAAAAATATCTTTGTTATCTGGAACTTTTTCGTCACAACGCAAGCCATCACCACTACAACGTTCATCATTTCTATAGCAATCCTCTTTAATTTGTGCCAATCTTTTTTTCCTCTCTTTACAAAATGTTTCACCCCATTCTTCAAGGTATCGGAAGTAGGGGGGGCGTGATATAAAGTCGGTTAATTTGGTTGTTTGGGAAGTGGGTGAGACGGTTTGGGGGTTGGTATCACTGGGTTCGTCTTTAAGTTTGACATTTTCGTAATGGTATTCGCCGTCCTTGTCTTCGATTTTTTTCAAAAGTGTCTCCGCATTTTCAATCTGTTTTAATGGTGTGCCACTCGTTGTGTTTGTGTCATAGGTTAAGGCACATATCATTCCATTCCAAATATCCTGCGCGAAGTCGCCCCACAAGGTTTGAGGGGTTGTGCCGCCAGTTTGTGAGGGGCCACTAGTGGCTTTTTTCTCATCATTCTGTTCGAAAAATTTAGTTATCTTTTCTTTTATATTACTTTCTCTTTTCTGAATTTCTTTATCACCACTAATTATGTCGTTGTAACCATTCTTCTTGTCTTTATCACCACTAAATAATATATCTTTGTAGTCTGCTAATGTATAAAACATCTGCCGCAAGAAACCATCAGGTATTTTGCCACTTTTTAATTTATCCTCTGGTTTGTCCTCCGGTGGCGATTCTTCGGGGTCGGATGATGCACCTCCCACTAGATAACCTTGTGTTTTCTTGTTCCTTTGTTCCCACTCTTTTTTATATCTATGCCAAAGAAAAAACGTCTCAACCGCGGCGGACTTCACAAACCAATCACGTAATGACTCGGTGGTGGTGTCGACGCCTTCTATTTTGTGTAGGTATAGTTTTCGCCTCCTTGGTGGCACACATATGGAACCCTTATCACCACCAGTGGCTCCGTCTTTTCCACCAGTGGGGTTACCACTACTACCGGCAGTGGTTGTATCACTTATGCACTTCCAATTGGGGAAATTTTCTTTTCCGCCGGGGCCATATTTGAGGGAACAGGCATTTGTAAGAGTAGTGACGTCTTTAAATAGTTTGGACACTATGTCGCAAACGTCTACTGACGTATCTGTGTCCTCTGTCTCATCCCCTTCTGTGTCTTCTGTGGTGTCCTCTGTGTCTTCCTCCTGCTCTTCGGGGTGGGAGGCGTCAGCTTCACCTTCCTCTTCGGAATCGCCTTCCTCATCAGAGTGGTGATTGATGTCTTCAGGTGGGGTGTCTTCGGAGCGGGCGCCACCATCTCGTTCTTGTTGTTGTTTGCAGTCTTCTTGAATTTTTTTGCATTTTTTGGCATCTTTATCTTCATGTTCAAGCAAGTAATCAATTATTGTTTTCTCGTCGGAAGCAACCAACTCTCGCTCTTGTTTTTTCTCATCCAATTTTTTTTTAATTTTCTCCATATGTTGTGGATCTGCATATGCATCGGAAATACCTGTCAAAAATTCATCTTCCAAAATTTTTTCAAGAACATAATAACGAGGAAATTTGAACAATGCTGTTCCCTCGCCAAAATCTTGCGTGTAAAAATGTTGTTTTATTGGATCCCATTCTTTTTTTTTTTGTGCAACCCAGCTTTCATAACATTCACAGTTTTTTCTACATTGATTGTTTTTACATGTTTTCTTACCATTTTTTAAGCATCCCTTAAGTTTCTCTTTCCATTCCATAGAATCGTCTAACATATGTGTAACCCAAAACCTAAAAAAATTATTGAACGTCTTTTGCTTTTTCCCATTTTCTTCGTCCTTCATCTTTTGCAATATACATAATCCGCCTGCATTTTTTAATTTGACGTCCACCTCACCCCCTCCAACTTTCGTCAGCTCACCAATTTGATAACATTTCCATTCTTCATATAAAGATACATTTTCTGAATTTGTACAAAAAGCGTCTAATTTTTTGTTAATATTATCATGTCCTTCACCACTTTTAAGGATTGTAATATCAGTAGATGGATCATTCGGATGAGGCTTGTAAATTTCGTATATGCTCGGACATGTTTCTTCATCGCGCGCTGTACAATTCGTACTGTCACAAACCACCCCACAGACAGGGCAGGGTTCGCAATATTTTGTACGACAAAATGTTTTTTCAGTATTTTCATTAGTAAAATTCGCTGCATCTGCTGTTTCCCCACTTGCCTCAGGTGGTTTTTGGCATATTGCTTCTTTACTTAACAATTCTAAAAAAGCATTGACGGTTCCATACTTAGTTCTCAGTTCATCATAAAAATCTTTTACATATAAGTTATTAGTAGTTCCATTTGTTGCTTGTTTTGTTCCGTTTTTATATTTTTCCATTTCTTGTGTATATTTTTGTTTTTGTTTGTCAAATTCCAGCTTTTGGTTATCTAACCATTTTACAAACGGATTACATGCAAAAAAACATTTGTGACAATTATTTTCCATACTATATATTTCCTGCGCCCTAACAGTTTGCGTGCAATCAAATCCATTACCACTACAATATCGTTTCTTACCATCATCTCCCATACCACGACAATTTTTTATAGCATTTTGTAATTTATGTTTTCTTTTTCTACAAAAGTCTTCTGCCCATTCCTCGAACCATCTCAAATATTGTGGCACGTAGTCAAAATATGTGGGGACTTGGTCGGTCTCATTTGTGCCGGGCTTTCCGCCACTTGACTTGGTACAGCGGCATTTGTGATTAGCATAAGACAAAGTTTCATCATAATTACATGTTGGTCGAAAATATTGAGCATCTCCTATCTTGTTCTCTTCGTCACATGTAATTGCTTTCCACACGGTGTGCCGATTCGCCGTCCACCAATCTTCTCGTAATTGATAAAAATTTTTTTTGTCATCATTGTAGTAAGTTTGTGCGCCGTTCTTCTTCGACAATCCACCATGTATTTTCCCGAAAATTGTTTTTAATCTTTCTTCTAATTTTTTTTTCTCTTGACTAGGACCACCAAGGAAAAGATCTTTTCCTCTTATAATATCACCT
>S_L7_42_28642
CTGTTTTTCTAAAATAAGCATTTTCTGGTGCAACACAAGTCATGGCTTTCCATACTTGATCGCGGTTAGCCGTCCACCAAGCTTCCCTTAATTTATAATAATTTCCAGATATATCATTATAATCATTAATTCCTTTTTTCTTTAAGTCATCATATATTTTCTGGAAAACTACTTTTAGACCTTCATGTACTTTGTCCACCGTATTAGGTTTAAACATATCTCTTCCTCTTACAATATCTCCTATATCTGCAAAACTTCGTGCAAGTGCAGTACATACGTCTGACGTTTTTGTATTTGGATGATTTTTAACAATAGATTCACCTTCGTATTTTGCTGTAACTAACACATTTCCCAATAAATCATGCGTATTTTCTGTGTTTTCATTAATCAAATATTCTAAATTTTTATCACACATATTTTGCCTCCTAAATGGTACACATGCTGTACCATCATTTCTGTTATTTTCATTACCTCTTATTTTATCACTATTACAATACGCTTCGGCATTTTCACCAAAACGATTTTGATTTCTATTATGGCAAGGACTCCTTCCATCATTAGTACCATCGTTCATATTCGTATGGAATTTGTGATCAAGACTACACGAATCTTTATAATGTATCCTTACATCATTACTAAACCTACTCAAAATATCAATGAACCTTGCCCTTGATAATGTTCCTTTCAATTGCCTTTCATGTTTACTCTCTTTTTCTGTCTTAATCTTTATGGTCCGTCCAATTTCTTCCAAAACACCCCTTGCACTAAGTTTATTTTCAGTTGAAACTTTCCTTTTTCCTGTCATTTTTATAAGTGTGATATATATTTTTTGTATGAACAATTTTGTAATTACTATTACATTGTAGAAATAAAGCATCGACCAAATTATAATATCAGCACAAAGAAACGGTAAAAAATATTACCTATAACAAATGTAATAAATTGAATATTTTTTTCTATACCAAATGTTTGCCATTTTATATACTTTTATTTTATGCTATATTTTAATTAATAGTATCAAGTAGTGTATATATATTTTTTCATTATAATTTATTGTAAAATTATTTTATTGATGAATACAAC
>S_L6_19_Contig11144
TGTAAAATGGTTAGATAACCAAAAACTAGAATTTCTAAAACAAAAAAAAAAATACACAAGCGAAATAGAAAAATACGAAAAAGAAATATCAGGTGGTGATGGTAGGAGTAGTAGGAGGAAAAAACGGGGTGCACGTGCTAGTGATGGCAATAAGTATGATGGATATGAAAAAAAATTTTATGAGGAACTTAAAAATAACGGTAAGTGTGGAACCGTTGGTGAATTTTTGGGATTATTAAATAATGAAAAAACATGCAAAGAAGTTAAAGACGACAAAGAAGGAACAATTAATTTCAAAACCGTTAAAAGAAGTAGTGCTAGTGATGATGGTAATAATAAAACATTTGCACGCACAAAAATTTGTGAACCGTGCCCATGGTGTGGAGTAAATGGCCCCAAAGAAAACTGGACACCTAAAGGTGAGGAAACTTGCGGAAGTGCAAAAACAAAGACAATCACTAAAGAAAATACTACCGATATACCAGTACTTTACCCTGATAAAGAAAAGTCAGGTGTACTACAAAAATATAGTAAGTTTTGTAATAGTGAAACTGGTGCTGCAAATGGTGGTGATAGTCAAATTAAAAATTGGCAATGCCATTATGAAGGTCCTAATAATGATAATTGCGTAGAAGGAACATGGCAAAATTTTAAAAAGGATCAAAAGGTTATGTCCTATAATGGCTTTTTTTGGGATTGGGTTTATCATATGTTACACGATTCTTTAGATTGGAGAAAACAACTTG
>NS_L8_51_79771
CCAAAGGGGATGGTAGACGATAATATGTCACCTATAGGTTTTGATGGTTCGTCGGACAGGGGTGGAGGTTCTGGTGCTGTTTCCTCTGGGGGTTCAGGTGGAAGTGGAGCGGGGGGGCCACCAGGTCTAGCAGCACGACTTTCTTCTTCTGCATTTTGTTCGGGTTCTTTTTTTTCATCTTTTTTTTCATCTTTTTTCTCTGCTGGTTCACACTTTTCTTCTTCTTTCACTTCCTCTTTTGGTATCACACCTTCACAAATTTGGGGATGTGCCACTGGGTTGTCTGTTTCTATGTCATCATCCAAAGTTTCGTCAGGCGTTTGTGCTAATGTTTCGTTGCATTCTTTGTCACTAGGGTCGTGGTTCTCTTCACACTTTTTTGCTTCTTTTTCAAGTTTATTAAGCATACAATATATAACATCTGTTTTGTCATTGTTTTTTCGTGATCTCCCAGGGCAATTACATACTTTTGAATCGAAATGACCTAATTCTTTATGTCCTGTAGCTTTTTTAAAATCAATTTGAGATTGCAAGCCCTCCAAAAAATGTTTCACTTTGTAATTATCATCATCTTCATCTTCATTTTTATATTGTTTGACGTAACGATCTCGTATTTTTTCCCATTCTGTCCTTTTCTTATTTATCCATTCTCCAACACATTTACATTTATCATTACATTTATTTTTACATATGTTTCCTTTACCATTATCTATACAATGTGAAATTTTATGTTTAATTTTC
>NS_L6_20_Contig14419
AGGAGGAACAATTCATTTTGAAAACGTTAATAGTAGTAGTGCTAGTGGTGCTAGTGGTACTAATGATGCAAGTCAAGGAACATTTTATCGTTCGAAATATTGTGAAGAATGTCCTCTATGTGGGGTGGAAAAGGGAAATAATGGTAATGAATGGGAACAGAAAAATAATGGTGAATGCAAAGGTGGAAAACGTTTTAAGATTCCAAAAGACACACCATATAATGATATAAATGTCCTTTCCTTCGGAGATAAAGGCGAAGATAGAGAAACAAAATTAAACGAATTTTGCGATCAAACAAAAAATGGTGGTGGTGGTAGTGGTGATTGTGGTGGTAATAGTGATTCTTCTTTGTGTGAAAAATGGGAATGTTATGAAGCTAAACATGTACAGAAAGATCAAAATGCACAGGAGGGTGACCCAGACTATGACAAGGATTATAAAAATATACAAAGTGGAGGCGGATTATGTATATTACCAAACCCCAAAAAAAACAATGATAGTGGAAAAAAGTCTGAAGAGGAACCTGAGGAATTCCAAAAGACATTCAATAATTTTTTTTACTTTTGGATAAGACGTTTTTTGAACGATTCTATGTATTGGAGAGAGAAAGTTAACAGTTGTATAAATAATGCTAAGCGAAAGAAATGTAAAAATGATTGTGAAAAGCTTTGTGGTTGTTTTCAGAGATGGATTAAAAAAAAGAAAGACGAATGGGGGAAAATAGTACAACATTTTAACACGCAAGAAGATATTGTCAAAAATGGACCTTTTATGAAACTTACTCACGATGTTGCTCTTAAATTTGTTTTGAACATAGATGAACTTTTCAAAGATATTACAGAAGCTTATGGGAATGCAAAGGAATTAAAAGGAATTAAGAACATGTTGGATGAGGAAAAAAAACGTGAAGAAGAAGACGAAGCAACAAGTGCTAGTAGTGGCGAAAATAATACCACAATTGATAAATTACTACAACACGAAGCACAAGACGCAGAACAATGCAAAGACTGCAAAGAACCAACAACAAAACCAGGCGACTTGGCTCGTTCCGCCGGCCGCTCCCCCTCCGACACCGGCACATCACGACCTGCAGAGGAAAAGGAAGAGGAAGAAGACGAAGACGAAGAACAAGAGGAGGACAAGGAGGAAGAAGACACAAAACAGGTGGAAGAGGCGGAGGTCGTAGAAAAAACGGACGGGGAGGCACCAAAAGAGGGACCAAAAGTAGACGTTTGCACCACAGTGGAAACACTATTTAAAGACACAAACAAATTTAAAGAGGCGTGTGAACAAAAATATGGCAAAAACAACTCACGTTTGGGATGGAAATGTATACCAACTAAGACAAATGAGGGTGCCACTATGGAGGGTAGTAGTGATAACGGTGAAGCCAAAAGTAGTGAACGACGTGAAGCCGATAGTAGTGGTAAACCCACTAGTGATAAGGGTTCCATTTGTGTGCCACCCAGGAGGCGAAAACTATACCTACACAAAGTGGACGACGGTGAGTTTGACGACGACAAGTCATTACGTAAGTGGTTTATCGAGAGTTCTGCTGTTGAAACTTTTTTCTTATGGGATAGATACAAAAAAGAGAAAAAACCACAAGAAGGTGTGTTACCACAACCACTACAACCACCCGTTGAAGACGATGACAAGGACCCCCAAACCGAACTAAATGATGGCACTATCCCTGATGGTTTCTTGCGTCAGATGTTCTATACATTAGCAGACTACAAAGACATATTATACAGTGGTGGTAACAACACAAATATCAGTGGTAGTAACGACACAAGTGATAGTAAAGACACATCTAGTAGTAGTAATGACATCAAAAATATTGTGCTTCTTGCAAGTGGTAGTACTGAGCAGGAGAAGCAGAAAATGGAGAATATACAAAAAGCTATAAGTAGCTATTTTTCAAATAGTGGTAACCAATCTTCTACTGGTGTCAAAAACCCCTCCCAATCTCGTGATACCCCCTCCTCCTGGTGGAATGCACACGCCCCTTCCATTTGGGACGGGATGATATGTGCTTTAACCTATGAACATAAGGGCGAAAAAGGCAAAAGCACTGCACTACAACAGATTGAAGGTGCGCAGAAACTTTTGAAGAAAATCAAAGAAGAAACCGGCACAGAAGGCGAGTACCATTACAGCAAAGTGACACTTAAAGATGAAAATAGTGGTACCCAACCCAAAGGTGACACCCCCCTCACCCAATTTGTGAAATTACCCCCATTTTTTAGATGGTTACATGAGTGGGGAAACAGTTTTTGTTTTGAGAGAGCAAAACGATTGGCACAAATAAAACATGAGTGTATGGAAGATGATAAACAAAAGTATAGTGGGGATGGAGAAGAGTGTGATCGAAGATATACATCAAATAAAGGACTTTTTGATGATTTAGAAGGTCGCAGTTGTGCGATTTCTTGTAGTTCTTATAGAAGATGGATAAAAAGAAAAAAAGACGAATATGATGAACAAGAAAAAATATATAATCAACAAAAAAACAAATACGAAAAGGAAAGTAACTGTGCTGCTCCTAATAATGGTGGTAATGGATTTTGTAAAACACTAGAAAGGTGCTCTAAAGCTGCAGAATTTTTAAAAAGGTTAAGACCATGTAAAGTTCAGAATGGAGAGGATAATAACAAAATTTTTGAGGATAATGGCGATACATTTAGATATGAAAAATATTGTGGTACATGTTCTAAATTTACAGTTAAATGTATTAATGGAGTTTGTAATGGTGGTGGTACACAAGTGAAGTGCAATGGAACAACCTTTATTACTGCAGAAAATTTTAAGGATAAGATAGATTGTAAGGATGTTTTTATGCGTGTCAGTGATAACGATGCAAAGGGATTTAATGATGATGGTTTAGAGGCTTGTGGAAGTGCAAATATTTTTAAAGGTATTAGAAAAGATGAATGGACATGTGGTAAAATATGTGGTTTAGATGTATGTAAACCGAAAAACGGTAATGGGAAACAAAATCAAAACCAAATTTTATTATTCAATGCATTGGTTAAACGATGGGTAGAATATTTTTTTGAAGATTATAATAAAATTAAACATAAAATTTCACATTGTATAAATAATAGTGACGAAAACAAATGTAAATATAATTGTCCAAATAAATGTAAATGTGTGAAAAATTGGATAGATCAGAAAAGAAAAGAATGGAAGGAAATTACTGAACGTTTCAAAGATCAATATAAAAATGACAATTCAGATGATTACAATATGAGAAGTTTTTTGGAGGGCTTGATACCTCAAATTCCTGTTGCAAACGCTAACAATGATGGTAAAAAGTTAATAAAATTAAGTGTGTTCGATAATTCTTGTGCATGTAGTGCCAGTGCGCACTTAACAAATGGTAACGAGGATGCTATAGATTGTATGATTACAAAACTTCAAAAAAAAATTGACGACTGCAAAAACAAACCTAGTGCCAACGACTGTACCACACCTCCCACCCCCCTTGAAGATGACGATGAAGAGGACTTACTCCTTGAAGTAGAAAATGAAAAAACAAACAAACAACCATCATTTTGTCCAGAAATAAAATCTGAACAAGAGGAAAAAGGCGGTTGTGACCCAGCAACAACAGAACCGGAACCACCAGCGGCACCAGCACCTAGTGATGAAACCCATGTTCTCAAACCCGAAGAATCAGCTAGTGGCACCCCGGGACCTCCTCCATCACCCCCATCACGACCACAACCCCCCCCAAAAGTGGAAGAAAACCCGTTCAACAACCCCCATGTTAAAACTGCCCTGGTGACCTCCACCCTCGCCTGGAGCGTTGGCATCGGTTTTGCTGCGTTCACATATTTTTATCTAAAG
>NS_L8_55_Contig4308
TTCTTCATACTCACTTTCGGATGAAGTAATATCAGAGGAAGATAAGTCCCACATATATTTATCTTCATCTCCACTAGTATCTCCTTCCATATATATATATGTTTTGCCTTTATATGGACCACTTCTATATGGTATGTACCTATTTTTGGATTCCAACGTAGGCATTCCATACTCTCCTTGCGGGATATTCAGTATACGCAACAAGTCCACAGACGATTTGAATTTTTTCTTCATGAAATGAAGCGCTATCAAACCTAACGCCGATACAATAACAACAGAGATACTACTTTTCAATATATCATTTTTAGGATCATATTTTTCTACTCGGTATGTTGAGAGTAAAGATCCTAGATGTAAATAATTTATAATGCGTGGAAAGTAATAGAATACATCAGTATCAACTGCTTTCGCTTCTTCTTTTTTATTTTCATGTACTACATGATTTTTGTGTGTTTCATCTTTAACAAAACATGAACCAGTATCTAATTTTTTTAGTACTTCTTTCAATTCATTATTTTCATTATTTTTTGTTCCTGTATCTATTTCATTTATATCATTTAACTCCAAATCGCATTGAGAATCTTTTGATTTTATATATGACTGAACATTTTCTTCAGATGGTTTATTGTCTATATTACCTGAAGATTGATCTTTTAATTGTTTATATTTTATATTTAGTTTTTCCACTGAATTTTTTATCAATATATTCAAGCTAATATATTTTCTAATATCATTCTGACATCCAGGTTGTCTTAATAATTCTGACGCTTTAAAATTATCTTCGTTTGAACAACGACATTTTGTTTTTAATGAATTTGTTATATGTTCCTTTTCTTTACATGCTTGCTTTGCCCATTCAATTAACCAACGAAGAAACTGAGGAATTTCATCTTCTGTAGGTAATTTACATGTATCAGCATCAATAACAAATTTATCATTTGCCGTTCTATATCCGCATAGCATAGCATGCCATACATGACTTCTATTATTTTCCCACCATGTTTTACGAGCTTCGGTTGCTTCATTTGATGTTTCAAATATTTTTTTAATTTTTACAGATAATGAAGTGTCCATCATATCAGTTCCTTTAATTATATCAGAATAATCTGCATAACTATATTTCATTGCCTCAAAGCACAACTCTTTTTCCGATTTATATTTTTGACCTAACAATTGTCCTTGACTGAAAGCAGAAGTAAGAAGTTTTTTTTTTAAAATTTCTTTATCACCTTTTCTATAATTATATGCAGTGATAGGTCTTGTACATAAATGTCTTCTTCTTGGAGGAATCAATACACCTTTATTATCATCTGAACTATTACGAACAAGATATGCGTTCCAATTATCAAGATTATTATCATAATCATTCTTCGAGCAGAAGGTACATGTTTGTAATTCCTTACATCCATCTTTGTTTTGATCGGTAGGACAATTATCCAATGGATTCTTAGAAGGTAGTGTACAACTGCAAGCTTCTTTATAACTTTTTGGTGTTTCTTCGAAAGCATATGATCGTATATTAGAAGAACCATCATTTTCATTAAATTTATAATTCAAACACTTACTTGTTTCATGAAGATATTCAGAAAAGCTTTCAACAGAACATTCACTTTTAAAATTTTTCAACTTTTGTACAAAATTTTGAACATGATCATAAGTAGAGATTTTTGTATCTATTGGTTGTTCATACAATTCTTTGTATTTATTTGATTGTATATCGAATAGAGATTTCCATTTAAGAACAAAATTTTTATATTCCTGACATCTCGTTTTACACTCTTCACACTTATTTTTATCATAATCATTCTTGCATCTGCCAGATGTTTTACAGTGATCACATGGTTTTTTAAATTTTTCCAATTCTTCCATCAGTGCTTTACAATAATATTCAGACCATTCAGTCATCCATCGAAAACGTTGAGGTATATAATCATCATTCGGGGGATCGTCGTTGTGTCCACATTTATCTTGTATTAATGTTATACGTCCAAATCCATCCATTCTTCCTGTTCTAAAAAGTTGTGCTTCATTTGGTGCTTTGCACGTAATAGCTTTCCATATCTCTTTTCTATTTGCATCCCACCAAGCCGAACGAAATGATATAACATCAGCATATAGATCATTATCATTCTTGTTGTTTTTTTTCCATTTTTCGTATATTCTTTCAAAAATGTTATATAATTTTTTTTCCAAATTAGGAACTTCTCCATCAATTCGTAACATATCTCTTCCTCTAATTATATCTCCTATATCAGCGAAACTATATTTCATAGCATCACATATAGGATTAAGATTACACTCGTTTTTTACTTTTATGTTTTTTATTATATCTATTCCTTCATTTCGTGCAGTACGACGAAACATTTTTAGGAGATAATCATTCTCTTTAAGTCTTTTAATATTTATTTCATCTAATTTACTTAAGCACATATGTTCTCTTCTTGGAGGTACACATACTCTTTTTTTCTCCTGATAGAATTTTGAATTTTTGTAACATTTCCATTCATAATCTACCTTAAAACGATCATTTCCTTTACCCTGACATGGATTTGTACTTATATATTTATCAGGTGAATAAGGTTTTTTTGGATCGCAAGGATTATTATTAGTCCCAGAACTCCTACTTTCCTTTGTACAATCAATAGGAGTTATTTCTTCCTTCACAGTAATATCCATATTATTTTCTGCCTCTTTAGATAAATAATATGCTGTTTTCTCTACACAATTCATAGGTATTTTAGGTTTAGGAATTTTTTTTGTATGAATCTTACATTCTTTTATTGAAATATCAGGACATTTGCACTTCTTCTTAAATTCTTCAGGTGGATAATCCAACGATTCTGGCATATCATTAGCATCAGATGATCGTGATTGTTGTGTTGTTTTTTCTAGTTGTGAGGAGGGTTTTTCCATGCAAGAACAATCCTTATTCCCACAAAGATTTTTTAATTCTTGATTTAAATATTCATGAGCACAATTTGTCTTATCAATGTCTCTTTCGGTAGAAGGATAATCTTTATAGTTTTTTTTTTTTTT
>NS_L8_59_36099
ATTTTCTGGAGGTTTACAATTACATTTATTTTCATAACCTTCAGGTACTTCATCTAACGATGCGGGCATATCATAACCGTCAAACGAATATGGTTGTTCTTGTTTTTTTTTTTGTGGTTTTGATTGTGATTGTATAGAAACTTTCTCCATACATTTACAATTTCCATTTCCACAAAGTTTTTGTAATTGCCGATTTATATATTCATGAGCATCTGTGGCCTTTTCTATATCATTTACAGTAGAAGGATATTTACTATATTCAGTTTTTTCTTTATCTTTTGTAAATTTTTTGCTTTGTTTTTCATATTGAGGTTTCCATTTATTAATAAATTCTTGATATTTTTTGCACGCTTCTTCGCATTCTTTTTTTTTCTCATCCATATTTTCCTCATTACACTCATAGTCCTGACATGCCTTTTGTAATGTGGCCAACTGTTTCTTTTGTTCACGACAGAAATCTTCCCCCCATTCTGTGAACCATCGTAAAAACTGGGGGGTTTGGGCGAAGGTTTCCAACGTGGTGGTTTTATCGCCACTGAATTTGACGTTGGGGTAGGCATATTTTTCGGTAAGTTGTGTTCGCACTGTCTCTTTATTTCCAGAAGCATGTGATAAACCACATAACATTCCTTTCCAAATATCTTCTCCATATTTTTTCCACCAGTCTTCGCGTGATAGGTTACCAGGAGATTTGCCGCCATCTTTTGAGAAAAATTTAACTATACAATCTATTGCCTTTTTTACATGACCGTCTGGAGTTTTTGCAGATATATCTGTATCAAAAAATATATCTCTATAATCTCCATATGTAAAGTACATGGATCGCAAGAATTCTTCAGGGATTTGTCCTTCTTTTAATTGTTCATCCAGGTCCTTTCCATTACCATTCTTATTTTTATAATAATGCCATGAAAGAAAAGTCTCTGCTGCTGCAGTTTTAATAAAAGCTTTTCTTAAATCATCTTCTTTTTGTATTTTTTTTGTTTCATTATTATCTGCTACATAAAATAAACATAATTTTATTCTTCTAGGAGGCATACAAGCACCGTGTTCTCCATTTTTAAAGTTTTCTTTAGCACAGTTCCATTGAGGATAAGTCCCTTCTGTTTTTGGTTTGCAATCTCCTACTTTACGGTTTCCATGATCTCCTTTAAGTATTCCATCCACTATACTGCACACCTTTACTTCGTCTACTTTTGGTCCCGGTTCTTGTGGTGCTTCCGGTTGTGGTGGTCCCGACTCCTTTTCCTCCTCTTCCTCTTCCTCTTCCTCCTCTTCTTCTTCTTCTTCCTCGTCTTCCTCCTCCGGCGCGCCTGGGGCTACGTCATCGTCGGAGGAGGGGGTGGGGTCCTCGATTGTGGCGTCATCAACTTGTTGATCCTTAAGTGTTTTACCACTCTCACAAAACTCTCTTTCGTACTTAGAACCACGTAAATCCCCCGTATCATGCACATATGCTCCTGCATTATCATACGGGGTGTCAATAATATTAGAAGCAGGTTTAGTACGTTTGTGTTTAGTAGAATCAACGAGATCAACTTTGCCACCATTTTGTAAGTGTAAATCCAACAAAAAGTCATACACAGGTTGGTCTTTGTCCTGTACATCAATCTTACTACCATCACGACCATCCTTAAAAGCATTAACTTTTGCTTTTGCATATAAGAGACTATATTTTCTTCCAAGTTTTGTCCATTGTCCTTTCCATGATTTCATTTTCTTTTTATATTCTTTACATTTTGAAGTGTCCTCCGTATAATTATTACCACCAGAGTTAATCATAATCACACGCCTCTTGCACTTCTCACTCTCCTGTGATTTAAATTTAACATACCATTCGGCCAATTCAGTCATCCATCTTAATCTTTGAGGAATATAATCTTCTATTGGGATACCACTACATGGGATTTTGCTGTCCTTTTTTATTTCACATTTCATTGCTCTCCAAACTTGATGTCTATTAGCTTCCCACCAGTCTTCTCGTAATTTTATATAATCGGCGCTGTCTTTATCATATTTATCAGGAACTTTCTTTTTAATTTTACCAAAAATAGTTGGTAAATATCCCCGTAGCTTTTCCATACCAGTTTCTTTATCCCATATGTCTCTTCCTCGGATAATATCTCCAAGGTCGGCGAAACTGTAACGTATAGCTCGGCATATGGTTTCCAGGTGTTTTCGGTCAGTTAGAACATTTCCGTTACGTAGGTTATTTTTATTTTTATACGTCTCTATTATATTGTTTGCTTCGGATTTTGCTGAAAGTAATACATCTCCCAAAAAGGAATCATTAATAAGCGTAGCATTATTGCCAATAAATGGAACGTCACCCGTTTCTAAATATTCCAAATTGGATGTACATATATGTCGTCTTCTTGGAGGT
>S_L3_13_Contig7239
TAATGGACAATATCCTCAATGGGATTGTACTCCAAGTAAGTTTAAAAAAAATGAAAATGGAGCCTGTATGCCTCCTAGAAGAAAAAAATTATGTATAAATAATTTACAATATTTGAATAATAAAACAGAAACGAAAAATGAAAATGATATAAAAGAGGCTTTTATTAAATGTACAGCAATTGAAACACATTTTTTGTGGAAAAAATATAAAGGAAATAACCATGAACTAGATGAAAAGTTAAAAGATGGAGATATTCCAAAGGATTTCATAAGAATTATGTTTTATACATTTGGTGATTACAGAGATATATTTTTTGGAACAGACATTTGTAAGGATAAAAACATTGATACAATTTCACAAAATGTAGAAAAACTTTTAACAAAAGAAAAAGATGATAATTTAAAAACGATGGATGAAATAAAGAGACATTATTGGGAACAATATGGTCCTGATATATGGAAAGGTATGTTATATGGATTAACTTATCATCTCAATGATGAAGGGGGAAATAGGATCCCAGAAGACTCCAAATACCAATACAACACACTAAAACCTGATCTGGAGAAATTTGCAAAAAGGCCCCAATTTTTGAGATGGTTCACAGAATGGGCAGAAGAATTTTGTAATAAGAGGAAGGAACAGTTGAAAAAATTGGAGGCGGGCTGTAAGGAATATGAGTGTAATGGTAGTGATGACGGTAAGACACAAGAATGTGCAGAGGCGTGTGTAACATATCAAAAATTTATTAAGAAGTGGAAAACTGAATATGAAAGACAAAGAGAAAAGTTCAAAAAGGATAAAGATGGCAAAAAGTATAAGGATTATCCTTCTACTGAAAGAGACATAGAGAAGGCAACATGTGCTCATGAATATTTAAACATGAAATTAAAAGAATTATGTGGCAATAAGGATTGTTCTTGTATGCAAAAACCTTCTTCACAACTACCAAAAACAACACAACAATCACAATCATCCGATGCTAATGATATGCCAGAATCGCTGGATTATGTTCCTGAAGAATTTAACAAGTGTGAGTGTCCTGAACTTTCAAAAAAGGGATCTATGATTCATACAAAAAAAATTACTGAACCTAAAATACCTATGAATTGTGTAGAGAAAGCAGCATATTATTTATCTAAAGAAGCAGAAAATAATATGGATATTACCTTGAAGGAAAAATTTATACCTATTGAGTCTACAAAGGAAAAGGAAAGTAAAAATAGTTGGACTAATAATAATCCTTGCGATCCTAAGAAACCTTATTCACCTCATAAATATGTAAGTATAAATCCATGTGAGGGTAAAGGAAAAGATCGTTTTAAGGTACATTCTGAATTAAAATGTTACAAAAATTTAAAAGGTTATACGGAAACTAAAACAGTATGTGTACCTCCAAGAAGAGAACATATGTGCTTAAGGAATTTAGATGAAATTAAAATTGAAAGACTTAAGGATAGTAATTATCTCCTAAAAATGGTTCGTCGAACTGCACGAAATGAAGGAATAGACATAATAAAAAACATAAAAGTAAAAAACGAGTGTAATCTTAATCCTATATGTGATACTATGAAATATAGTTTCGCTGATCTGGGTGACATAGTTAGAGGAACAGATATGTTACGAATTGGTGGTTACTTACCTCCCGTAGAAATAAAATTATATAAGGTTTTTGAATACATATATGGAAAATGGAGAAATAAAAATAAAGGTAGAAATAAATACAACGATGTACAAACGTTTCGTTCTGCTTGGTGGGATGCTAATAGAAAAGATATTTGGAAAGCAATGACGTGCAAAGCACCAGAAGATGCAAAACTTTTTAGAAAAGGAAGAATGGATGGATTTGAACGCATAACATTAATACAAGATAAGTGTGGACATAAGGACGATCCACCTGTTGATGATTATATACCTCAACGGTTTCGATGGATGACTGAATGGTCTGAATATTATTGTAAAGCACTGATCGATGAATTGGAAAAATTTAAAAAATCATGTGATCACTGTAAAACAACTGACAGATGCAAGAATGATTATGATAAAAATAAGTGTGAACAGTGTAAAACGAGATGTCAAGAATATAAAAATTTTGTTCTTAAATGGAAATCTCTATTCGATATACAATCAAATAAATACAAAGAATTGTATGAACAACCAATAGATACAAAAATCTCTGCTTATGATCATGTTCAAAATTTTGTACAAAAGTTGAAATCTTTTAAAAGTGAATGTTCTGTTGAAAGCTTTTCTGAATATCTTCATGAAACAAGTAAGTGTTTGAACTATAAATTTAATGAAAATGATGGTTCTAATATACGATCATATGCTTTTGAAGAAACACCAAAAAGTTATAAAGAAGCTTGCAGTTGTACATTACATTCTAAGAATCCATTGGATAATTGTCCTACCGATCAAAACAAAGATGGATGTAAGGAATTACAAACTTGTACCTTCTGCTCGAAGAATGATTATGATAATAATCTTGATAATTGGAACGCATATCTTGTTCGTAATAGTTCAGATGATAATAAAGGTGTATTAATTCCTCCAAGAAGAAGACATTTATGTACAAGACCTATCACTGCATATAATTATAGAAAAGGTGATAAAGAAATTTTAAAAAAAAAACTTCTTACTTCTGCTTTCAGTCAAGGACAATTGTTGGGTCAAAAATATAAATCGGAAAAAGAGTTGTGCTTTGAGGCAATGAAATATAGTTATGCAGATTATTCCGATATAATTAAAGGAACTGATATGATGGACACTTCATTATCTGAAAAAATTAAAAAAATATTTGAAACATCAAATCAAGACACTGAAGATTGTAAAACATGGTGGGAAAAAAATAGAAGTCATGTATGGCACGCTATGTTATGTGGATATATATCAAAAAACAAAAATGAGAACATTAACCCAAAATGGTGTAATGTACCTACTGAAGATGGAACTGATCAATTCTTAAGATGGTTAATTGAATGGGCAATGCAAGCATGTAAAGAAAAGAAACGTGTAAGGGATTCATTAAAAACAAAATGTCGTTGTTCAAAGGAAGATAATTTTGAAGCGTCAGAATTATTAAGACAACCTGGATGTCAGAATGATATTAGAAAATATATTAGCTTGAATATATTGATAAAAAATTCAATGGAAAATCTAAATATAAAATATAAACAATTAAAAGATCAAACTTCAGGTAATATAGACAATAAACCATCTGAAGAAAATGTTCAGTCATATATAAAATCAAAATATTCTGAATGCGATTTGGAGTTAAATGATATAAATGAAATAGATACAGGAACAAAAAATAATGAATTGATAGAAGTACTAAAAAAATTATATCCTGGTTCATGTTTTGTTGAAGATAAATCACACAAAAATCATGTAGTACATGAAAATAAAAAAGAAGAAGCGAAAGCATTTTTTCCTAATGAATTGTATTACTTTCCACGCTATATAAATTTTTTAAATCTAGGACCTTTACTCCCAACACGTCCAGTAGGACAATATGATCCTAAAAATGATATATTGAAAAGTAGTATCTCTGTTGTTATTTTATCGGCGTTAGGTTTGATAGCGCTTCTTTTCATGAAGAAAAAATTCAAATCGTCTGTGGACTTGTTGCGTATACTGAATATCCCGCAAGGAGAGTATGGAATGCCTACGTTGGAATCCAAAAATAGGTACATACCATATAGAAGTGGTCCATATA
>S_L3_13_Contig7238
TGCAAACACTAAACCACCAAACCATCAAACCCCACCAAATTGTATAACATCATGTTGTCGGCACTATGGGGGGAGGTAATGGCGGTGGTAAGGATGACTATAAGGATGCCACTGATGCTAAGGATCTTTTGGATAAAATTGGACAAAAAGTGTACAAAGAAAAAGTGGAAAAGGAAGCTAAAGAACGTAGTAATGGTGAATTGACAGGACAGTTGTCATTTGCATCAATTTTTGGTAAGGAAACAGTTGCCTTCACAGATCCGTGCGACCTTATAAAAGATGAAGTTGAAAAACTTCTTGGTACTAACAGTAACAGGTATCCGTGCGCTAATAGATCACCAGTTCGTTTTTCGGATGAAAGTCGAAGTCAATGTACACATAATAGAATAAAAGATAGTACTAGCGGTAATGTAGGAGCATGTGCGCCGTATAGACGATTATCGGTATGTGACAGGAATTTAGAACTGATGAAACCTAAAAAAAACAGAGCAAGACATAATTTGCTGGCAGAAGTATGTATGGCAGCAAAATACGAGGCAGAGTCACTACAAGGTTATTATGGTAAATATGATGCAAAATATGGTGATGTTGGTTTTACAATATGTACTGCATTGGCACGAAGTTTTGCAGATATAGGTGATATCGTACGCGGCAAAGATCTGTATCTCGGGTATGATGAAAAAGAAAAAAATCGAAGAGATGAATTAGAAAAGAATTTGAAAGAAATTTTCACGCAAATACATGAGGGATTGTCGAAGAACGGCGCACAAAAACACTACAATGGTGATACTCCAGATTTTTTTCAATTACGAGAAGATTGGTGGGCACTTAACAGAGACCAAGTATGGAAAGCCATCACATGTAACGCTGGGAGTGGTAAATATTTTCGACCAACATGTGGTAGTAATGAAAACACTGCAACTCTTGCTAGTAACAAATGCCGATGTCCCAAGACAAGTGGCGGAAAGGCCGGCAAGGCAAATGACAACGTAAGTATTGTCCCCACATATTTTGATTATGTGCCTCAATATTTGAGATGGTTTGAGGAATGGGCCGAAGATTTTTGTCGTAAACGAAAACATAAATTAAAAAATGCTATAACAAATTGTCGTTATCCAAATGGTGAAGAGAAATATTGTAGCCGTAATGGCTACGATTGCACACGAACCATTAGAGGAATAAACCAACTTGTCCCCGATCCGGAATGTACTAACTGCTCTCTTGTATGCACTCCTTTTGTGGACTGGATAGATAACAAAAAACTGGAATTTGAAAAACAAAAAGAAAAATATGGGAATGAAATAAATGGAAGTAATAAAAACACAAAGAAGGATACAAAAAGTGGTCCTATTAATAATTTGTATGTAGGTGATTTTTATGAAAAGCTGAAAAAACAGTATGAAAGTGTCGATGAATTTTTAAAAAAATTAAATGATGAAACAACATGCAAAAAACAACCTTACGATGATGGAGAAGAACGTTGTATTGATTTCAGTGATGATGTGAAAAAAACATTTTCTCATACGGAATATTGCGAAACCTGTCCGTGGTGTGCAAAAAAAGTAAAAGAAGCAAATGGAAACTGGAAAGATGAAAAGCCTGAAACCGAGTGCACAGATGAACAAAACATAGACCTTGATGATAGTAAAAGTGCAGTAATTGAGTTGCTTGACAAGGATAAAGATGGAACAAATATTGTGGAGAAACTAAAAAGTTTGTGTGGTAATGGTGCTAAGAAAAATATTAAAAAGAAAACATGGAAATGTTATTATTATAAAAGTAGGGAGTTAAATGTTGGTGATAAGCATTATTGTATACTACAAGATGGCAATAAAGTTAAGCGAGATAGGACAATTATACCCTATGATGTTTTATTTCCAAATTGGATAAATGAAATGTTAAAAGATTCTATATTATGGAGTAAAGAACTTGACAAGTGCATAAATAATAAAGAAACAAATAATTGTATACATGGCTGTAAAAAAAACTGTGAATGTTTTGAAAAATGGGTTGAACAAAAAGAAAAGGAATGGAAACAATTAGAAGAACACTATGAAAAAGAAAATTTTGGTAAAGATTTTACTGCTTATGGGACTCTTGAATGGAATTTGCAAAACATTTATTTGGAAATGATTCAAAAGGATTATCCACAAGAAAAGCCCGTACTAGAAATGCAAAGAATTAATAACGAAAATCCAAAAGATTTATCAAAGTTTACAAAAGAAAATAATTCAATAACCAAGTTGTTAGAGTACGAAAAAGGAGAGGCCAAAAAATGCAAACAAAAGCAGGATCAATGCAAACCAAAAACAAAACCCACTGGAAAAAGTCCCGCTCGTAATCTAGATCCCACACCACCACCACCTGCACAGGAAGAGGAAGGTGCAGGTGACGAAGACGAAGACGACGACGTCGAGGAGGACACACCACATGATGAAGACCTCGGCGCAGGCGGCAGCCAGGAGGCGTCAACCACAGAGGAACCACAGGGACAGGTGGAAGAGGAAGCGGCAAAGGCAACCACACCACCAGAGAAGTCAGTGGACGTTTGCGCCACAGTGAAAAACGCACTTAAGATCGACACTCTTGAAAATGCCTGTCCAACCAAATATGTAAATGGCCGCGAAAAATTCCCCAATTGGAAGTGCATACCAACTAGTGGTGACAGTACTACCACAAGTAGTGTTAACGGTGAAGCCAAAATTCGTCTTAGACGTAACGCCGATAGTGGTGAAAAAACCACTGGAAAAAGTGATGGTAGTGTTTGTGTGCCACCCAGGAGGCGAAAACTATATACACAGAAATTACACGATTGGGCAACTAAGGCGGAGTCACCACAGGCGAGTGGTGGTAACACAGTAGTTAGTGAGTCACAACCACAAGTTGACGCCGCGTCGCAGGCACAATCAAGTAGTAGTAGTAGTAGCTCGCCGCCGTCTGACCCACGCGACGACGCCGCGTTGCGTGAGGCATTTATTGAGTCCGCTGCGATTGAAACTTTTTTCTTATGGGATAGATACAAAAAAGAGTGGGAACAAAGGAAAAAGAAGGATACACTAGGCGGAACGGTAGGACTACAAACCACTCCCGACGGTACCCTTGGTGATGACAAAGACAAAGACCCCCAACAACAATTATCTCGTGGTGACATCCCCCCCGATTTTTTGCGTCAAATGTTTTATACATTAGGGGATTATAGGGATATATGCATAGGTAAGACACCAGATGGTATAGACAAAGTGAGTGCAAGTGGTGACAACCCAAATAAAAAAGTCACTATGAAAGATATATCAGATAAAATAGAAAAAATTCTCAAAAATGGTGACAAACTTGGTGAACAAAATAGTGGTGACAAAAAGCGTGAACAATTTTGGAAACAACATGGAAAAGATATATGGCAAGGTATGGTATGTGCACTGACATATAAAGAAAGTGAGGCAAGGGGCCCAGATGGCACAAACAAAATAGAACAGAATAAGGATTTGAAAGGGGCACTTTTCGGGAAAGACGACAAACCTGGCACATTCAAAGACAAATACGAATACGACGAAGTGGAACTTAAAGAAGAAAATGAAACCGGCGCCAGAAGTGGCTCCTCCATCAAAACCGAACCAACCAAATTGAGTGATTTCGTGAAATTACCCCCATTTTTTCGTTGGTTACATGAGTGGGGAA
>S_L3_13_Contig7237
GTAGACTTAATAATAATGGTAATAGTTCTTCAATTTGTCGAGCTATGAAATATAGTTTTGCCGATTTAGGAGATATAATTAAAGGAACAGATCTATGGGTACATCCTTATCAGACGCAATTACAAAAGGATTTGGTAACAATATTTGGTCATATCCATAGCTCACTTAACGGCAAAGGCAAATATGCCGGTAACGCCAACCATACCAAACTACGTGCTGACTGGTGGACAGCCAACAGACGTCAAGTTTGGAAAGCAATGAAATGTAAAACATCACCCTCTGTTACTACCAACTGTGATAAAGAACCCACACCGCTTGATGACTACATCCCACAAGGATTAAGATGGATGACTGAGTGGGCCGAATGGTTCTGTAAAGAACAGTCACGGCTGTATGGAGAGTTGTTGCAGAAGTGTGGTAACTGTAAGGGTAATGCTAAGGGTCAATGTACGCGAGGTACTCAAGGTTGTATAACGTGCACAGAAGCTTGTGAAGAATATAAAACTAAAATAGAACCATGGAAAAAACAATGGGATGCAATATCAAATAAATACCAAATATTATATCTACGAGCAAAAATTGATGCTCGTAATGATCGTGCTACTGCTTTTGATAATCCCAACGATCAATATGTGATTGATTTCTTCAAAAAATTACAAAAAGAAATTGATAGAAGTGCCTCCCAACGCTCTAAACGCTCAACCGATGCTATTACTACGGACCCAACCACCCCCTATAGTTCCGCTGAAGGTTACATACACCAGGAAATAGGAAATGTAGGGTGCAACGTACAAACCCAATTTTGTAAACATAAAAATGGTGCGAAGCCACCCAGTGGTGACCTAGAAGTCGACAACGAATATGCCTTTAGGGATAAACCACATGATCATGATACAGCATGTAAATGCAACGAGAATACGCCATCTGCACCACCAGAACCAAAAGTGGAAGTAAATCCATGTGACATAGTAAACACACTATTTACTACACCGAACAGCCTCGATGAAGCGTGCCAACAAAAATACGACGGAAAATATTACGGCTGGAAATGTGTCACACCAAGTGGTGAAAAAAGTGGTGCTAGTGACACCACTGGTGGTAGTATTTGTATCCCACCCAGGAGGCGAAAACTATATGTCACACCACTAACGAGATTGGCAGGTGGTGACGAGACCACGGAGGGGCCGACATCACAGGCGAGTGGTGGTAACACACAGTCGTCACAGGAGAGTGGTGAGGCAGCACAAGGTAACGGCGTGTCGACAGAGACGCCACAGACGTCTCTCCTCCACGCCTTTGTGAAGTCCGCCGCTGTTGAAACTTTTTTCTTATGGCATAGATATAAAGAAGAGAACAAACCACAAGGCGGTGGGTCATCACTAGGTGGAGTGGGAGGACCATTCGCCACTCTCAACGGTGACAGTGAAGACGACAAAAACAACCCCGAAAAAATGTTACAAAGTGGTAATATACCCCCCCCTTTCTTGCGTCAAATGTTTTATACATTAGCAGACTACAAAGACATATTTGAGGGGAAGAGTATAGAGGTTGGTGACGAGAAGGAGAAGGAGAAAATGAAACAATTACAAGCGAAAATACAAGAACATATAAATGGTGGTTCTAAACCTGGAATCTCATCTCCTCCTCCTGGTGACAAAAAACCCGGCCAAACACGAGAATCCTGGTGGGATACGAACGCCCAACATATATGGAATGGAATGGTTTGCGCATTAACATATACAGATAGTAGCGAAAAAGGCGAACTACCAAAAGAGGATGACAAAGTGAAAGGACAACTTTTCGAAAGTGGCAAGAACACCCCCATAAAGAAATACCAATACACAAATGTCAAACTCGACGAACATAGTGGTACCCAACCCAAACCCAATGAACCCCCCGCAGCCAGTGGTGAAAAAACAACCCTTGTGGACTTTATATCACGCCCCACCTACTTCCGCTACCTTGAAGAATGGGGTCAAAATTTTTGTGGTACACAAAAACGTTTGTTAAAAGACGTGAGGGATAATTGTCTTCCTGGAATATATGGTTATAAAACATGTAGTGGTGATGGTTTCGAGTGCAAAACCGAGTCTCCAAAAAAGGAAGATATTTTTAAGCCTTTCTATTGTTATAGTTGTGCAGAAGAATGTAGAAAATATAGAAAATGGATAGAAAGAAAAAAAGACGAATATGAGAAACAAAAAAGTGCATATGGTCAACAAAAAGAGAAAGCTAAAAGTAGTTCTGATCCACAATTTGTTACAGAACTTAAAAACTATGGGTCTATTGATTTATTTTTACAAAAGTTAGGACGATTTTCTAATAATAATAGTGGATGCAGTAACATAAAATTTGATGAAAACGGTGATACATTTAAACCTGCAACAAATTGTAAACCATGTTCTCAATTTACTGTTGATTGTGAAAATGGTAAATGCACCAGTGGTGGTGGTGGTACAAATGATATGTGCAATGGAAAAACAGCTATTACTAAAGAAGATATTGAACAAATGAAAGAAAATATACAACTAGTAGATATGTATGTGAGTGATAAAGTTACAAAGGAATTTGATAGTGATTTAGGCATTTGTCAGGGTGCAGGTATATTTAAAGGTATTAGAAAAGATGAATGGAAATGTGGGACGGTATGTGGTGTAGATATATGTACTCTGGAAAAAATCAATAATGGGGAAGGTAAAGAACATATTATAGTCAAAGAATTACTTAAACGATGGTTAGAATATTTTTTTGAAGATTATAATAGAATTCAAAAAAAATTAAAGACATGTAAAGAAAATGGTAAAGGATCCACATGTATAAAAGGTTGTGTAGATAAATGGATAGAAAAGAAAACGACAGAATGGCAAAAAATAAACGATAAGTACCTTGACCAATATACAAAAGTAAATCCTGAAGATAATAATTTAAAGACTTTTTTGGATGAAATCATACCTCGAATGGATCTTGTAAATGATAAAGGAAAGGTTACAAAATTAAGTCACTTCGATAATTCTTGTGGATGTAGTGCCAATGCGAACGAACAAAACAAAAATGGTCATAAGGATGCTATAGATTGTATGCTTAAAAAACTTAAAGATAAAATTGGTGAGTGCAAAAACAAACATAATGGTCAAACCTCCTCCCTTAGTGCCGAAAAACAATCAGAGTGTAAAGAATACACCCCCCCTGATGATGAGGACTTACTCCTTGAAGAAGAAAATACAGAGGAGGCAAAGAAGATGATACCCAAAATTTGTGGTGGTGCGGTACCAACAGAACCAGCCAAAGAGGAACCTGATGGCACTTGTGATGGAGTCGCTCCTCAACCAGGCGTTAAAGAGGAAGAAGAAGAAAAAGAAGAAGATGGTGCCTCATCTACAGGAGGAGGACAAGATGGTTCCTCAACTCTTCCAGGACCAGCACCACCAGCAGATGGTGAGAGACAACCCCCCAAAGAAAAACCCGTACCCAAACCCCCAGCACCAGCACCTCTACCCCCTCCTCCACCACCTTTACCCCCCCTGGTGACCTCCACCCTCGCCTGGAGCGTTGGCATCGGTTTT
>S_L3_13_Contig7236
CCACACATATATATAAACAAAACACATATACATCCACATATACACAAATATATATATATACATCCAAAAACACCGCACAAATACATATACAGAAAACGCATATATATCCACATATATATATATAATACCTTTAGAAAAAAATAAGTGAACGCAGCAAAACCAATACCAACGCTCCAGGCGAGGGTGGAGGTCACCAGGGCGGGTTTTAAAAGGGGGTTTTCATCCACTTGGGGTGTTCGTCGTGCAGGTGGTGGTTGTGGTCCAGGTTTTGGTGCTGCTGGGGTTGATGGAGGCGCCGCAGGGGCCGGTGCCGGGGGTCCGGCTTCGGGTTTTTCTTTGGGGGTTTGTCTCTCACCATCTGCTGCTGGTTTTTTCGGTGTTGTTTGTGCTGGGACACAACCGCCTTCTTCTTCCTCTTTTTTTTCCTGTATTTCACAAAATGCTGGCGCTTTATTTCCCACTTTTTCTTTTCCCACTGTATATTCTTCTTCTTCTTCAAGGAGTAAGTCCTCTTCATCATGAGGTAGGGGGGTGGATCCTTCACACTGTGCTGGGTTTTGGGTATCGCCACTAGTTGATGTGAGACATGTTTTTGCTTTTTCTTCAAGTTTATTAAGCATACATAGAACATGATCGTTATTTTCATCCTTTTTACCCTTTTCTGATCTCTCAGTGCCATAAAGACCACACGACTTCTCGAAATTCTCTAAACCTTTACAAGGTTTTATAGCTTTGGTAAATTCTGTTTGAGGTTGCAATTCCTGCAAAATGGTTTTGACATTGTAATCAGGATTATCTTTATATTGCTCATTAAGAAGGTTTTTTATTTTATTCCATTCTCCCTTTTTTGTACTTATCCATTGTTCTACACAATTTTTTATACATGTGTATCCTTCACTACTATTCTTACAATGTGAAATTTTATGTTTAATTTTATTATAATCTTCTAAAAACTTATGTACCCAATGTGTAACCAAAGCTCTAATTGTTATAATTGGGTTTTCACCATTTGGTTTTCCATTGAGTTTTACCGGTTTACATACAACATAACCACATACATTACGACATTTCCATTGTTCTTTTCTAATACCTTCAAAGATACCTGCATGTTGACAAGCCTGTAAACCATCAAATCCCTTTGCATCGTTATCACTCACCAGCATACCTATATCTTCAGTAGGTTGTTCCATTGTTTGAATATCATTTGCAGTAATATCCGTTTTTCCATTGCACTCACCTTTTGTAGGACCGCCATTACAAACTCCATTTTTACAATTAACTTTAAAATTAGAACATGGAGCACAATGTTTTGTATGTTTAAATGTTTCATCTTGATCATCAAATTTTATTGGACCCTCTCCACTCTCATTATTAGTTTTAGAACATGATGCTAACCTTTCTAAAAACTTTGCAGCTGTAGGGGACGCTCCTAGTGTTCTAGAAAATTCATTAGCATTATTATTACTTGTAGCATCCTTACTTTGCGTTTGGCATTTTGTTTTTTGTTCATTATATGCCTTTTGTTGTTTATCATATTCGTCTTTTTTTCTGTTTATCCATTTTTTATAAGATCTACAAGATGTGTTACAACGTGGACATTCTAAAGACGGAACAGTATCATATGAATTCTTACTAAGCTGATCTTCACAATCCTCACCATAACCACTACATTTTTTACCATTTTTAGCATTATCTTGATCCACCTTACACTCCACTTTAATTTGTTTCAACCGTTTCTTCCTCTCTCTACAAAAATTTTGACCCCATTCTTCAAGGTATCGGAAGTAGGGTGGGCGTAACACGAAATCACTCAATTTGGGGGTGTTGATGGTGTCGTTGTTTTTCTTTCCACCACTATCATCTTCTTTAAGTACCACATTTTCATACGTGTAGTCGGGGCCATTGTCAGTTTTTTTGGGTTTTTTGCCGTCTTTATCCAAAAGTGCACTTTTTACAGTTGGATCTTGTGTTGGTGTTTGGCCACTCTGTGTATCTGTGTTGTATGTTAAAGCACAAATCATTCCATTCCAGATATATTCACCGTTTGTTTTCCACCACTTAACACGTGGATTGTCACTAGGTTCTTGGCCAGGTTTGTCACCATTTTTTGGGAGAAGTTTTTCTATATTCTCTTTTATTTTTTGCATATTTTCTTTGTCACTACTACTTAGTGCCTCAAGGACTATATCCGTGTTACTAAATAATATATCTTTGTAGTCTGCTAATGTATAAAACATCAATCTCAAAAAATCGGGGGGTATCTTACCAGTTTGTAACAAGGTTTGGGGGTCACTATCATCACTGTATGTACTGGTTAGTTGTGGTGGTGCTTGTAGTGATGTTCCACCTGGTATTCCAACTGGTGCTCCCGCTCCGTTAACTACTGCTGTCATTCCAGCTGCTAACCCACCGAATGGTCCTCCCCCTCCGCTGAATATGTCTCCATTTCGTTCACGTTCCGCCAACTTTTGTGCCTTCCACTCTTTTTTATATCTATCCCATAAGAAAAAAGTTTCTATTGCAGCAGATTGAATAAATGCATTTCGTAGTTCCACTTTGGGGTCTTTCGACGCGGCGTCCTCACCTTGTGGTTGTGTCTGTGGTTCACCACTAACTTGTGTGTCGCTACCACTACTGTTTGCCCAGTCTTGTATTTTTTGTATGTATAATCTTCGTCTCCTGGGTGGAATGCAAGTGGCGCCACTACTACCGGTGTTATCACCACTTGTTACACACTTCCATCCATAATATTTTCCGTCGTATTTTTGTTGGCACGCCTGTGTGAGATTTTCCACGTTACTAAATAGTGTTGCCACTATTTCACATGGCTTCTCCGCATTGTCTTGTGTCGTTCCTTCCTCCTCCGTGTGGTTTTCCACCTCTTCGTTGTTGTCCGCCTCTTCGGCGTCATCTTCGTCGTCTTCCGAGTCTTCATCCTCGATGGGCTTCTCAGCTGCTGGTAGATTACGAGCGGGACCACCTCCAGCGCCGGGTGATGTTTTTTTTTGTTCCTTGCATTTTTCCTCGTTGTGTTTTTCTAGGCATTTTTTGGCATCGTTTAATTCGTGTTTTAGTAATTTATCAATTGTGGTCTTATTTTTATTGTCGGTTTCACCAGCTTCTGCTTCTTCTGCTTTACTTTCTGTTTCATCCTCTTCCAACATTTTGTTAATGAGATCTATTTCCTCTGCACTCACATTATTTTCGGCATCTTCTGTGGAATTTTCCTTAGAAAATTCTAATTTCAAATTCCATTCAAGAGTTACGATAGGATCCATTCCTGTTTCCTTTATAATATCTTTTTGCTTGCTAAATTGTTCTTTTATTGCCTTCCATTCTTTTTCTTTTTGTCCAACCCACTTTTCAAAACAACCACAATCTGTTTTACATTTATTATTGTTTTTACATCTTGTTTTCGTACCATTTTCTAAACATCCTTTAATTTTTTTTGTTCTCCAATGTATGGAATCTTTTAACATATGTGCAACC
>S_L3_13_Contig7235
ATTTATCACAAAAACTGGACGAACAAATCCAAAATAAATTAAATGGTGGCACAATACCTGAAGATTTTATGCGAATTATGTTTTACACATATGGAGATTATAGAGATTTATGTTTAAATACAGATATTTCGAAAAAAGTTCGTATTGTGAAAGATGCAACAGATTTTATACGTAATTTTTTCTCAAAAGATGGAAAACTTGATGACCTATCACGTCAACAATGGTGGAAAACAATTGAAAACGACGTTTGGAAAGGAATGTTATGTGCACTAGAAAAAGCTAGTGGTGCAACAGGCACACTTACCACCAAGTACCCCTACGCCAACGTCAAATTTAGTGGCGATAATTCCCCCACGTTGGAAACCTTCGCCCAAACCCCCCAGTTTTTAAGATGGTTTATTGAATGGGGAGATGAATTTTGTCGGGAGAGGAAGAAGAAGTTGGATGAATTGGTAGCGGCGTGCCCAAATGGAATATGCGAACAATCGGAAGAAGAAAAAAAAAAATGTAAAAGTGCGTGTGAAAAATATCAAGCATTTATTGAACAATGGAAACCTCAATATGAAAAACAAACTGCAAAATTTCATAATGATAAAAAAAAAGTACAATATAAGTATATTTCTGATGTAGAGAAAGCAGTACATGCTCATGAATATTTAAATCAACAATTACAAAAAATTTGTAAAAACGGAGATTGTTCTTGTATGAAAAACCCATCTACACATTCACAATCACAATCAAAACCACAAGAACAATCAAAATCGTTTGAGGGTAATGATATGCCCGCATCGTTGGACGAAGTACCTGAAGGTTATGAAAATAAATGTAATTGTAAACCTCCAGAAAATAAAGAAACCGATTCTTCTGTAAATTGTATAGACAAAAGTGCATTTGAATTAAAAAAAGAGGCGCAAAAGAGTATAAAGGATGTGAAAAAGACGTTAAGTGGTAAAAATTCACAGAATGTATACGAAAAAATGAATAATGATTCAAATAGAAATGATGGTACTATCTGTAAAATTAAGGAAAATAATTCGGAAAAAAATAATATTTGTAAAGATAATGGAAATCATTTTGATAAAAATGAAGAATGGGAATGTAACCAAGAGAAAATCAAAGAGGGCAACCACAATATATGTTTCCCTCCTAGAAGAAAATATATGTGCACAAACCCATTAGAAAACATAGGAAAAGCAAATTCTGGTTCAGATGATTTACTGAAACATGTATTGCTTACAGCAGCATATGAAGGGAAACATATAAAGGAATCATGGGACAAAGTAAATGAACCCAAGAAAAAAACCCAAATATGCGATGCAATGAAATATAGTTTTGCCGATTTAGGTGATATTATACGAGGAAGGGATATATATAAAAATGATAACAAAATAGAAGATAAATTGCAAGAGGTATTTAAAAATATATATGATTCAAATAAAGGAGAACTTTCCAATTATAATGATAATGGCGATAGCAAATATACTAAATTAAGGGAAGCATGGTGGGATACTAATAGAAAGGATATATGGAATGCTATGACTTGTACTGCTCCAAAATATGCAAATATTTTAAAGAGAATAGAAAATGATTCAACTTCGTTTATGGTAGAGTATTATTGTGGACATGATAGTGACCCTCCTGTGGATGATTATATACCTCAAGTTTTTCGATGGATGAAGGAATGGAGTGAAAATTATTGTAATGCTCAAAACAATAAATTGTCCATATTTAAAGATTGTGAAAATTGCAAAAAAAATAACGAAAAATGTAAACAAACAGAACATGGATCATGTAAAAAATGTAAAGAAAAATGTGAAGAATTTGATGAATTTGTAAAAAAATGGCAAAAACAATATGAGATACTCGAAAAAGCGTACAAAGCAATATATACAAAACCTACAGTATCTAATGGGAAAACTAATGATTTTGATGAAAATACAGGAAAATTTGTACAAAAACTTAAAACAAATTGCGAAAACAATGATCCCAATTCTGTTGATAAATATCTGGATAAAGGAAACTATTGCAAAACTCTACGTTTCCAAGAAAAATCATCCGATAAAAAAAATTATGCATTTGATAACCCACCGAAACGATATAAAGAAAGTTGTGGCTGTGCAACAGATTTTGAAGAAGTTGATCAATGTCCTGTTGACAAAAAACATTGTGAAAAATATGGTACATATCCTTGTGTAGAAAAATATTTTAACCAAAAACCATTAAGATGGACAAATGACTTTGTAAAAAAAGATGTAAGCAATAATAAGTTTGTAATGATACCACCTCGAAGAAGGAAATTATGCCTTTCTAGTATGTCAATCGATTATGGCTCTATAAACACAGAACAAACATTAAAAGAATATATATTTCATTCTGCATCCAATGAAGCAAAACATTTATGGGAAATACATAAAGAAGATTCCAAAAAATCGCTAATGGCCATGAAATATAGTTTTGCCGATTATGGAGATATAGTTAAAGGTACTGATATGTTAAATGAATTAGAATTTATACAACAAAACTTAGATACATTATTTAAAAAAAAACCTACTGGACCCGGAAATGGAAATGTATCTGAGAATCGTAAAAAATGGTGGGAAAACAATAAAGAAAAAATTTGGAATGTTATGATGTGCAATTATCATGGAAGTGACAAGACATCAACTACCTGTCCATCACATGGAGATATTGATGAAGAAGCTCAATTTCTACGATGGTTTCAAGAATGGGGAGAAAATTTTTGTAATAAAAGAAATGAATTGTATAAAAAAATAGACACTAAATGTACATCTGCTACATGTAATAAAGAGGATGGATCTGTTGATAAAAAAGAATGCACTGAAGCATGTGAAACATATCATAAATACGTTTTATCCAAAAAAAAAGAATATGAAATTCAAAAAAATAAATATGATCACCTGTCTAGAAAACCATATGATAATAAAAAAGCTCATAATTTCTTGATATATAACTGCAATGAAAATAAATGTCATTGTATCTATAATCATATTGATGATAAAAACAAAACATGGAAAAATCCTTATGAAACATTGGATGACACAGAACTTAAAAATAAATGTATGTGCAAACCTCTGCCTCCACCTTTACCCACCCAAGCGGATGAACCTTTCGACCCAACTATATTACAAACAACCATTCCTTTTGGAGTGGCGTTGGCATTAGGATCCATTGCTTTTTTATTTTTGA
>S_L3_13_Contig7234
CGTATTGAGGCACTGTTGAATGAGGAAAAAAAAAAAACTGAAGAAACACCTGGTGCCACTGAACAGAAGAGTATAATTGTTGAATTATTAAAACATGAAGAAAAAGAAGCCAAAGACTGCCTAGAAAAACACAACAACTGCCCCACCAAACCAGCGTCACCCGGCATCCCACAATCACCACTTGCTGGTGGCGGCGGTCGCGAATCGGAAGAAGAAGACGCCGAAGACGATGACGACGACACCGTCCACGACGGCGAAGGCGGCGAGGCGGCGGAGGAGCCCGTGGTGGACGAACCACAAGAGGACGCCACGGTGAAGGATGAGGCGGCAAAGGAGGAAAAGGCAACAGAAGACGGGAAGGGGTCGGTACCAAAAGTGGAAACGGTGAAGCCGCCATGTAAAATAGTTGAAGAACTATTTAGTAACAACACTGCTCTCAATGAAGCATGTAAACAAAAGTACCAATATGGTAAGGAAAAATACACAAATTGGAAGTGCATACCAAGTGGTGACAAAGCAGCCACAGGTGGTGGCGTTCCTACCACTCGTGGTAGTGGTAGTACTGCCACAAGTGGTGGTGTTACAACCACTGGTGGTAGTGTTTGTGTGCCACCCAGGAGGCGAAAACTATACCTTGGTGGTTTCGACAAGTTCATAAGTGATAAGTCACCACCACCAGCTTCCACTTCGGCGGGAACTCCGTCGCGGGCACAAGACCCGCTCCTTACCGCCTTCGTGGAAAGTGCTGCAATAGAGACGTTTTTTTTGTGGGATAGATACAAAAAAGAGTGGGAATTGCGACAAAAGGAGGCGGAACAAGGACTAACTGGTGGACTACAACTCAACGGCGGAAACAGTGCAAACGGCGACGGTGATGATGACAAGGACCCCGAACAAGAGTTACAAACTGGTCATATACCCCCCGAATTTTTGCGGCAGATGTTCTATACTTTGGGAGACTATAGAGATATATGTATCGGTGATGAAAACGTCATTAAGTTGTTAAAAGCTGGTGGTATTGATATGGAGAAAATAAAAAAAGCTATAGAACAAATTCTCCCAAAAAATGGCGACAAACCTGGCCAACAACCTAGTGAAAAACTTAAATCCTGGTGGAAAGACAACGCAAAGGATATTTGGCATGGAATGATATATGCTCTAACATATAAAGATAGTGGCGTCAAAGATCAACCACCAACACAGATTAATGAAGTGAAAAAAGCACTTTGGGATAAAGAGGGCGCCTCGAACGAGCCCATCTCCCAATACCAATACAAAAATATCAAACTCGACGAAAATAGTGGTCCCAAACAAACCAAATCCCCCTCACATAGTGGTGACACCCCCCTCACCGACTTTATATCACGCCCCCCCTACTTCCGATACCTTGAAGAATGGGGTGAAAATTTTTGTAAAAAACGAACAGAGATGTTGGGGAAGATAAGGGGGGAGTGTAAGGTACAAACAGATAGTCGTCGTGGTGGTAAAAATATAGAAACCCCCAAATGTAGTTGTTATGGGGAAGATTGTAAAGATAATCTTAATAAACCTCCTAGTATTTTTCCGGATTTTAATTGTCCAGATTGTGCTAAATATTGTAGACTTTATAAAAAATGGATAGACATAAAAAAAAAGGAATTTGATAAACAAAAAAGTGCGTATGAACAACAAAAAACGGATGCTACAAGTGATAATGGTAACAAATATGATTCAAATTTTGTTAAAAAGCTTAAACAATATGCGTCTATTGATTTATTATTACAAAATTTAGGAGCATGTTCTAAAAATAATGATAATAATAAAGAGGATAAATTAGATTTTAACAATCCAGAGCAAACATTTAGACCTGCAACAAATTGTAAACCTTGTCCTGAATTTAAAATAAATTGTAAAAATGTTCATTGCAGTGATGCTAATGGAAAGGAGTGCAAAAGTAAAGATAGTATTGGTCCAACAGATATTGGAAATGGAAGGAATTCTGCTGAAGAACTTGATATGCTTGTGAGTGATAAGAGTGAAACAACATTTCCAAGTGGTTTAGTGGCTTGTGAAGGTAAAGGTATATTTGAAGGTATTAGAAAAGATGAATGGGAATGTGGTAATGTATGTGGTTATAATGTATGTAAACCGAAAAATGTTAAGGGGGAAAAAGATAATGGTAAAAACCAAATTATAATAATTAAAGCATTCTTTAAAATATGGCTAGCATATTTTTTAGAGGATTATAATAAAATTAAAAAAAAATTAAAGTCATGTACGAAAAGTAGTGATGCAACTCCATGTATAAAAGGTTGTGCATTAGAATGGATAAAGCTGAAAACGAAAGAATGGGAAAAAATAAAAGATCATTACAAAAGACAAAATGAAGGCGATGACATTAAAACCTTCGTTAAAAATATTTTGGAGTTCTTGCAATCTCGAACTGAATTTAAAAACGCTATAAAACCTTGTCCAAATTTAGATAAGTTCGAGACGTCGTGTGGTCTTAATAGCACTGATAATTCACAAAATGGTAAAGATAACGACCTTGTTCTATGTTTGCTCACAAAGCTTGAAGAAAAAGCAAAAACGTGTTCCACCTCAACTAGTGGCCAACAACAAAAACAGTGTGAAAAGTACACCCCCCCTGATGATGAGGAACCCGAGGACTTACTCCTTGAAGAAAATGAAAACCCAGAAAATATGCGACCGGGATTTTGTCCGCAAACACCAGCACAACAAGAGGAAACAGATGGTAATTGTGAAGAACCCAAACAAGAAAAAGAAAAAGAGGAAACAGAAGAAGGAAAAGACACATCGACATCATCAGGAGGAGGAAGTGCTACCCCAGAACTACCAGTACCAACAACAGAAAATAGTGAAACCAACAACCAAACCCCCAAAGACACAGCCAAAGACACAAAAGACAAAGGCACCAACCCCCCAGTTAGTGGCGACAAAAAAAAAGGGGAACCCCCCATAAAACTCTTGGATGACCCCCTTACAACCGCCCTGGTGACCTCCACCCTCGCCTGGAGCGTTGGCATCGGTTTTGCTGCATTCACTTA
>S_L3_13_Contig7233
TGGGGGGAGGAATTTTGTCACAAACAATCACTGGCGTACAAGGCGTTGGTGGAGGGGTGTACGGGATGTGATATTGAGGTTAATGTTGGTAATGCTAGTGTAACATGTACAGAATGTGAGGATTGCAAAGAAAAGTGCAAAGCATATAAAAATTTTATTGATACATGGGAAAAACAATGGAAAAATCAAAAAAATAAATACGGAGAATTGTACAAAAAAGTATTAGAAAATGGCACTCTTTCTGTAGATGAGAAACATGTCGTTACTTACTTGTCAGAACTACGCACAAAACGTGATGCCAATGAAAAATATTCTACTGCCGGGAAATATATAAATGAAAAAGGATATATTAATGATTGCGAAGTAAGTAAGCAAAAGGATTTTCATGATAATCCCAAGAAGGACAAGGATTATACATTTCGTGAATATCCCCAAAAATATCATACGGAATGTACGTGTAGTACGACACAACCAAAAAGTGCGTGTGAAATAGCGAAGAAAGTACTTAAGCGTGAATCCAAAACAGATTATGCAGATCTGTGCAATGAAAAATTTAAAAATGGAAAAAAAACATATCCTAGATGGAATTGTAATACAAATAAATTTAAAAGTGGAGAAGAAAATGCTTGTATGCCTCCTAGAAGACAAAAATTATATCTAAAACAATTAAAAGAATTTAGTGGTGGAACATCAAAAACTGAATTGAGAAAAGCTTTTATTGAATGCGCTGCTATAGAAACGTTTTTTCTTTGGAATAAATTTAAAAAAGATAAAGAAAGAGAGGATAAAGAACAAAATGAAGAAACACTATATGTAGGAGGAGGAAAAACAACACTGGACCAAGTTGCCCAAAAGCAATTAGATGATGGAGAAATCCCTGAAGAATTTAAACGTCAAATGTTCTATACGTTTGGAGATTATAGAGATTTATGTTTAGGAAAAGATATAGGTAGCGATGTGACTGAAGTAGAAAATAATATAAAGGTTGTTTTCCCAAAAAATGGAAAAACTGGTGTCCAAGAACGTGAAAATTGGTGGAATAAAAATGGAGAAGATATATGGAAAGGGATTCTATGTGGTCTATCACATGCTGTCAGTGATAATAACAAAGATACAGTGCAAAATACACTTACAAGCAACAGAGACTATAACTACAAAGAGGTGACATTTAGCGGTGGTTTCAATGGTGATAGTACCACCAAATTGGAGAAATTTGCATCTAGACCTCAATTTATACGTTGGTTAGAAGAATGGGGAGAAGAGTTTTGTCGAAAAAGAAAAATAAGAATTGATAAAATTAAAGTAGATTGTCGTGGAAAATATGAACAAAATTATTGTGATGGCGATGGTTTCGATTGTACTAAAATGCGTCCAAATAAGGAAAAGATTTTTGAGGATTTCCATTGTTTCAGTTGTGCCAAATCTTGTAATTCTTATAAAGAGTGGATTAACGCAAAACAATACGAATTTAATAAACAAACAGAAAAATACAAAAAGGAAATTGACAATCCTAAAAGTAATTCTGATAATACATATGATAGAACAATTTATAAAACACTAAAAGTAAATTACCCTACAGCTACAGAATTTCTAGAAACATTAAAAGGACCATATTCTAATAATAATACTAAAGACAGTACAATAGATTTTAATAAACCAAAGGACACGTTTGGACATGCAAAACTTTGTGCTCCATGTCCTGTATTTGGAGTTAATTGTAATAAAAGTGTTTGCAGTGATTTTCCTGTAAAGGAGTGCAATACAAAAACTTTTATTACTGCAGATGATGTTAAAAATGAAGAAGATTCTATTGAAGTAGATATGTTCGTCATAGATAACAGAGAAAAGAAAATTCCAGATGATTTAGGCGTTTGTCAAAAATCAGGTATCTTTGAAGGTATTAGAGAAAATAAATGGTTATGTGGTAGTTTCTGTAATTCAGATGTATGTGTTCTGAAAAATTCTAAGGAGGGTATAGATGATAAACAAAATATATTAATTAGAACATTGTTTAAACGTTGGATAGAAATTTTTTTGAAAGATTATAATAAAATTAAGGACAAAATTTCACATTGTATAAATAATGGAAATAAATTCATATGTATAAATGGATGTAAGGAAAATTGTGAATGTATAGATAAGTGGATAAATCAGAAAAGTAAAGAATGGAAAATAATACGAGAACGTTACTTCAAACCATATGAAATGGATGATTCAGAGATATATTTTTACGTTAAAAGTTTTTTTCAGGACTCGCAGTTCCATGCTGAAGTTGAAAAAGCTAAAGAAGAATTTAATGAATTACGTGATTTAGAGTATTCAAGTGAATGTACTGATACGGTGTCCTTAGATAAGGAAGAGTGTAAAAAAAAGGATTTAGTAAAAATTTTACTTGCTCGTCTTAAAAATAAAATTGATATATGTAAAACCCAACATGACAAGGAAAATCATTCAAATAGTTGTGTTCCATCACCCACAGACAACAATGTACACAAATCTGACGACACATCAGACACATCAGACGATGACACACGTCCGGAAATTTGTAGTAAATTCGATAACACAGATAAGAAGCCATCTGGAGTTCCAGAGAAAGAGAAAGAAAAAGAAACTGAGTTACCGGTACCGGAAGCAGACACTGATATATCTGATAAAGTTGATGAAACCCCCGATCAAGACGCAGAAGAAGAAGTTCCAGCTCCACCAAAAAAAACTTCAACACCAAGACGACGACCACGTGAAATAACCCGTTCCATATTACCTGAAATGGTGTCCATCTCGGCCTTTCCTTTAAGTGTAGGTATTGCTTTTGCTGCGTTGAGTTACTTTCTACTAAAGAAAAAAACCAAATCTACTATTGATCTTTTGCGTGTCATTAATATCCCCAAAGGAGATTATGGAATACCTACAATGAAATCAAAAAATCGATACATACCGTATGCCAGTGATCGATATAAAGGCAAAACATACATTTATATGGAAGGAGATAGTGATAGTGGACACTACTACGAAGATACAACTGATATTACTTC
>S_L3_13_Contig7232
[truncated: 10,182,728 more chars]
